# Supplementary material for: Natural Variation and Domestication Selection of ZmPGP1 Affects Plant Architecture and Yield-Related Traits in Maize
Source: Genes (Basel). 2019 Aug 30;10(9):664. doi: 10.3390/genes10090664 (PMC6770335; doi:10.3390/genes10090664)
Supplement: Supplementary file 1 [file genes-10-00664-s001.zip]

Archive with 4 entries (3 files):
- Supplementary Materials/
- Supplementary Materials/Dataset1. The sequence of ZmHKT1.fa
- Supplementary Materials/Dataset2.The variaton of ZmPGP1.txt
- Supplementary Materials/Supplementary Table and Figure .docx
