# Supplementary material for: Natural Variation and Domestication Selection of ZmPGP1 Affects Plant Architecture and Yield-Related Traits in Maize
Source: Genes (Basel). 2019 Aug 30;10(9):664. doi: 10.3390/genes10090664 (PMC6770335; doi:10.3390/genes10090664)
Supplement: Supplementary file 1 [file genes-10-00664-s001.zip › Supplementary Materials/Dataset1. The sequence of ZmHKT1.fa]

>1.B73GENE
------------------------------------------------------------
------------------------------------------------------------
------------------------------------------------------------
------------------------------------------------------------
------------------------------------------------------------
------------------------------------------------------------
------------------------------------------------------------
------------------------------------------------------------
------------------------------------------------------------
------------------------------------------------------------
------------------------------------------------------------
------------------------------------------------------------
------------------------------------------------------------
------------------------------------------------------------
------------------------------------------------------------
------------------------------------------------------------
------------------------------------------------------------
------------------------------------------------------------
------------------------------------------------------------
------------------------------------------------------------
------------------------------------------------------------
------------------------------------------------------------
------------------------------------------------------------
------------------------------------------------------------
------------------------------------------------------------
------------------------------------------------------------
------------------------------------------------------------
------------------------------------------------------------
------------------------------------------------------------
----------------------CTCACACACACAGTCACAC-------TCCCAAGCCAAT
TATTATAAGAGGCGAGATGAGCAACTCCAGCTC-TTAACCAATCCACT--CCTCCTCCCT
CTCCACCTCCTCTGC-TTTGCTCTGCCACTCTGCTGAGGTGGGGGGCAGAGGAGCTCCCC
CTCCCTCCTCTCCCC-TCCTCGCCATGTCTAGCAGCGACCCGGAGGAGATCAGGGCGCGC
GTCGTCGTTCTCGGTTCGCCCCATGCCGACGGCGGCGACGAGTGGGCCCGGCCCGAGCTC
GAGGCCTTCCATCTGCCGTCTCCCGCCCACCAGCCTCCTGGCTTCCTAGCCGGGCAACCG
GAAGCAGCAGAGCAA-CCCACGCTCCCTGCTCCTGCTGGCCGC--AGCAGCAGCAGCAGC
AACACGCCTACTACATCTGCCGGTGGCGGCGCTGCTCCTCCTCCTCCTTCTTCGCCT-CC
CCCTCCGCCGGCTTCTCTGGAGACCGAGCAGCCGCCCAATGCCAGGCCAGCCTCCGCCGG
CGCCAATGACAGCAAGAAGCCCACCCCGCCCGCCGCCCTGCGCGACCTCTTCCGCTTCGC
CGACGGCCTCGACTGCGCGCTCATGCTCATCGGCACCCTCGGCGCGCTCGTCCACGGCTG
CTCGCTCCCCGTCTTCCTCCGCTTCTTCGCCGACCTCGTCGACTCCTTCGGCTCCCACGC
CGACGACCCGGACACCATGGTCCGCCTCGTCGTCAAGTACGCCTTCTACTTCCTCGTCGT
CGGAGCGGCAATCTGGGCATCCTCGTGGGCAGGTACGCTATCCCTCCTCCTCCTGCCGCC
CCAGCTT--GTGTGCGTCGCGAATTGGCGGTCAATTTGGATTGGATGACAAATCACGTCG
GTCAGCCAATCGCCGTGG--CTACAAACGAGATGTTCAAATCGTTCGCCCCGCTCGCAGA
GATCTCTTGCTGGATGTGGACCGGCGAGCGGCAGTCGACGCGGATGCGGATCCGGTACCT
GGACGCGGCGCTGCGGCAGGACGTGTCCTTCTTCGACACCGACGTGCGGGCCTCGGACGT
GATCTACGCCATCAACGCGGACGCCGTGGTGGTGCAGGACGCCATCAGCGAGAAGCTGGG
CAACCTCATCCACTACATGGCCACCTTCGTGGCCGGCTTCGTCGTGGGGTTCACGGCCGC
GTGGCAGCTGGCGCTGGTCACGCTGGCCGTGGTGCCGCTCATCGCCGTCATCGGCGGGCT
GAGCGCCGCCGCGCTCGCCAAGCTCTCGTCCCGCAGCCAGGACGCGCTCTCGGGCGCCAG
CGGCATCGCGGAGCAGGCGCTCGCGCAGATACGGATCGTGCAGGCGTTCGTTGGCGAGGA
GCGCGAGATGCGGGCCTACTCGGCGGCGCTGGCCGTGGCGCAGAGGATCGGCTACCGCAG
CGGCTTCGCCAAGGGGCTCGGCCTCGGCGGCACCTACTTCACCGTCTTCTGCTGCTACGG
GCTCCTGCTCTGGTACGGCGGCCACCTCGTGCGCGCCCAGCACACCAACGGCGGGCTCGC
CATCGCCACCATGTTCTCCGTCATGATCGGCGGACTGTAAGGCCCACCACACCACG--CA
CTCTCTCCTTCTGCTGCTCCTCGGCCCGCCCCCGTCGTCATTGCTGCTGACGGTATCTGT
GGATCGCGTGCAGGGCCCTCGGGCAGTCGGCGCCGAGCATGGCCGCGTTCGCCAAGGCGC
GTGTGGCGGCTGCCAAGATCTTCCGCATCATCGACCACAGGCCGGGCATCTCCTCGCGC-
--------GACGGCGCGGAGCCAGAGTCGGTGACGGGGCGGGTGGAGATGCGGGGCGTGG
ACTTCGCGTACCCGTCGCGGCCGGACGTCCCCATCCTGCGCGGCTTCTCGCTGAGCGTGC
CCGCCGGGAAGACCATCGCGCTGGTGGGCAGCTCCGGCTCCGGGAAGAGCACGGTGGTGT
CGCTCATCGAGAGATTCTACGACCCCAGCGCAG-------GTA---TACCTAGTACTGTT
ACTACTTTTAGCGCATTAATCTGAGGATGTCCAGTTCGCTTGCTTGCCAATCGCCATTGC
CATCGCAACAACAATACT--TCGCCAACTGCCATTGCTGGGTAGAC--------TAGTAC
AGTAGCAGTTAGAAGAAGCCTCCACTGTACATTGCATTGCCAAACAAAAGTGAATTGTGC
AGTAACTCTGTACCACCACATTGACATGGAAATGAAGTGAATGCTTGGAGCATGCAGAGC
TGGCCGGCCTCATGGGCTGCTGCTACCTGCTAGCTAGCCAACCAGAACCAGCCATCCTCT
TTCTTGCTTTTC--TTTTTACTTTCTTT-GGTCGTGGCTGTTTGTGGTCATACATACATT
CA--CGCAGAGCAGAAGAGCTA-GCTAAGCTAGGTGGGTGTGCCTGCAACG-CGGGACAA
AGAAAACTATTTGTTGCCTGGCAAGATGCTACTGTTGCCTAG--CACATGCCTGCCATTG
ACCGACTGCTCAGTGAGAAGTGGTTCAGTTGTGCTGTTGACAGTATAGATAG--ATATAT
ATAGTAGCCCTGTAGATTTTTTTTTCAGAC-AAAAAAAGAAGAAGAACGAGATGAAGTCT
GCAATTCGGTTTTGGCAGGGCAAATCCTGCTGGACGGGCACGACCTCAGGTCGCTGGAGC
TGCGGTGGCTGCGGCGGCAGATCGGGCTGGTGAGCCAGGAGCCGGCGCTGTTCGCGACGA
GCATCAGGGAGAACCTGCTGCTGGGGCGGGACAGCCAGAGCGCGACGCTGGCGGAGATGG
AGGAGGCGGCCAGGGTGGCCAACGCCCACTCCTTCATCATCAAACTCCCCGACGGCTACG
ACACGCAG------GTCCGTC--------CCGTATAGC----TAGC-TCACTAG------
----CTG-CACTGCCACTTCTCTCG----CTTGCTCCCCACCGTTGCTG-------CCTG
TTGCTCTCCAATCCACTTGTCGGTGTCTGGACCACACGTGCCTGCTTGCCTAGCTGCTCC
ACATCTGCTTTCCCTGTCCAACCTTATGCAACTCACTC--------TAATACTATATCAA
AT-----ACATTTCTAGAGTTTAAAGCTTATCTTAGAATAAATGCATC-TTTAGCTACGA
GACAACCTAACTTCAGTTGTTGTTG---TT-GTTTTTTTTACTTTCTCTCTTCTCACAAA
TACTATGATTACGTCTTTACAGCGATC--TTTTTTATTCCAAACCT--AAAAATGCATGC
ACTCACTCT-AAAAGCGCAAAGGGA-GCATC--TTTTTTTCCCCCATCATCTGCACGCAG
CCTTTTCTTTTCCTCATGTCACGAGGGACTGAAGGTGTGTATGCAGCGTCAAGTCATCCA
TCCGTTCCACTCCACTCACTCATGCGTCGCGCACTCTGCGCTCGTGCCTGCCCGGG-GCT
AAAGC-TTTAGTAGCTAGCCTCAGATCAGATACTGTTCGTGTTTGTTAGGCCGCGGCAGC
TGCACATGAGCTCATGACAGCCGGCAGCACCACCACCAACGCCATGGAAGA------GGG
GTCGGGGTCCATCACATAGACATAGATGCCTGTTGTAGACTA-GG-ACGGGAGGGCAATT
GTTAGGCGCCTGTTGCCATCGCATTTGCTGCTGTGGGTTGCCAACAAGTAACATGCCAGG
ATGCTTTGCTAT-CACGCACAGGAC---AGGAGAGGTCC--TTTTTCTCGACACAAGCTC
TACAGCCTCTACTAAACTAGCACTTGCTGAT-GAGTGCA-GAGGATGAATGGACGATGAA
CATCTAGAGTGAGAGAGAAA-AAA-ATGTTAATAATAATAAAA---------AGTAGTAG
CAGGATTAAGA-ATCAACCTGGGGT-ACGTAGGAAGAGGTACAATCCCTA-GGAATCTAG
AGTATGAGAAGTATGGGAGGAGTTGGGGGAGTGAAACGGAACAAATTCCGAGTTGGTATT
TTGTCGGGAATGTCAAGTTGATTTTTGATCCTAGTGCAAGCAAGAATTATCAATCACTCA
-GACTCAGCCTGTCTGTGT-CTGTCCACCCCAGCTCTTGCTACTC-TACTTACTACTGTG
CTACT-AGTGGTAGGGTAGGTATCTTACATAAACTGTTATTATAAACTGTCATCTGAGAA
AGAGAGCCAGTCAAACCCATGCTGCTGCTTA-TTTTAATCACTGTCAAATGGCAGGCAGG
CAGGCAGTCTGGTTAGTTAATAACATCTGGGAAGGGTTTAATCAAACCAAATCAAATCAG
ACGAAATCTAGAGGCCACATGGGATGGGGCCATATGTACTGTACTAGCATAACTAGCGGC
TAGATTTTATTAGAACACGGACTCACACTCCCATAACTATAACTGAC-TTGATCATGATT
CC-TTGCCAAGCAATGCTCGCATGCCCA-TGCATGCATCATCCCTGGTCAAACTCAAACA
CTCTCCACCGTCAGGGAATAAGACTTATTATTTTATTAACAATTCAATTTTTATTTATTA
ATTACGTCTGGACGAGGAGTACTGGTTTATTTGATGAGAGACATGGCAGTCCAAGTCAAA
CTCGTTTGTCT--GACCATGGCGGTGATGGCCGG-TGCAGGTTGGGGAGCGCGGCCTGCA
GCTCTCCGGTGGGCAGAAGCAGCGCATCGCCATCGCCCGCGCCATGCTCAAGAACCCCGC
CATCCTGCTGCTGGACGAGGCCACCAGCGCGCTGGACTCCGAGTCTGAGAAGCTCGTGCA
GGAGGCGCTGGACCGCTTCATGATCGGGCGCACCACCCTGGTGATCGCGCACAGGCTGTC
CACCATCCGCAAGGCCGACGTGGTGGCCGTGCTGCAGGGCGGCGCCGTCTCCGAGATGGG
CGCGCACGACGAGCTGATGGCCAAGGGCGAGAACGGCACCTACGCCAAGCTCATCCGCAT
GCAGGAGCAGGCGCACGAGGCGGCGCTCGTCAACGCCCGCCGCAGCAGCGCCAGGCCCTC
CAGCGCCCGCAACTCCGTCAGCTCGCCCATCATGACGCGCAACTCCTCCTACGGCCGCTC
CCCCTACTCCCGCCGCCTCTCCGACTTCTCCACCTCCGACTTCACCCTCTCCATCCACGA
CCCGCACCACCACCACCGGACCATGGCGGACAAGCAGCTGGCGTTCCGCGCCGGCGCCAG
CTCCTTCCTGCGCCTCGCCAGGATGAACTCGCCCGAGTGGGCCTACGCGCTCGCCGGCTC
CATCGGCTCCATGGTCTGCGGCTCCTTCAGCGCCATCTTCGCCTACATCCTCAGCGCCGT
GCTCAGCGTCTACTACGCGCCGGACCCGCGGTACATGAAGCGCGAGATCGCAAAATACTG
CTACCTGCTCATCGGCATGTCCTCCGCGGCGCTGCTGTTCAACACGGTGCAGCACGTGTT
CTGGGACACGGTGGGCGAGAACCTGACCAAGCGGGTGCGCGAGAAGATGTTCGCCGCCGT
GCTCCGCAACGAGATCGCCTGGTTCGACGCGGACGAGAACGCCAGCGCGCGCGTGGCCGC
CAGGCTAGCGCTGGACGCCCAGAACGTGCGCTCCGCCATC-GGGGACCGCATCTCCGTCA
TCGTCCAGAACTCGGCGCTGATGCTGGTGGCCTGCACCGCGGGGTTCGTCCTCCAGTGGC
GCCTCGCGCTCGTGCTCCTCGCCGTGTTCCCGCTCGTCGTGGGCGCCACCGTGCTGCAGA
AGATGTTCATGAAGGGCTTCTCGGGGGACCTGGAGGCCGCGCACGCCAGGGCCACGCAGA
TCGCGGGCGAGGCCGTGGCCAACCTGCGCACCGTGGCCGCGTTCAACGCGGAGCGCAAGA
TCACGGGGCTGTTCGAGGCCAACCTGCGCGGCCCGCTCCGGCGCTGCTTCTGGAAGGGGC
AGATCGCCGGCAGCGGCTACGGCGTGGCGCAGTTCCTGCTGTACGCGTCCTACGCGCTGG
GGCTGTGGTACGCGGCGTGGCTGGTGAAGCACGGCGTGTCCGACTTCTCGCGCACCATCC
GCGTGTTCATGGTGCTGATGGTGTCCGCGAACGGCGCCGCCGAGACGCTGACGCTGGCGC
CGGACTTCATCAAGGGCGGGCGCGCGATGCGGTCGGTGTTCGAGACGATCGACCGCAAGA
CGGAGGTGGAGCCCGACGACGTGGACGCGGCGCCGGTGCCGGAGCGGCCGAGGGGCGAGG
TGGAGCTGAAGCACGTGGACTTCTCGTACCCGTCGCGGCCGGACATCCAGGTGTTCCGCG
ACCTGAGCCTCCGTGCGCGCGCCGGGAAGACGCTGGCGCTGGTGGGGCCGAGCGGGTGCG
GCAAGAGCTCGGTGCTGGCTCTGGTGCAGCGGTTCTACGAGCCCACGTCCGGGCGCGTGC
TCCTGGACGGCAAGGACGTGCGCAAGTACAACCTGCGGGCGCTGCGGCGCGTGGTGGCGG
TGGTACCGCAGGAGCCGTTCCTGTTCGCGGCGAGCATCCACGAGAACATCGCGTACGGGC
GCGAGGGCGCGACGGAGGCGGAGGTGGTGGAGGCGGCGGCGCAGGCGAACGCGCACCGGT
TCATCGCGGCGCTGCCGGAGGGGTACCGGACGCAGGTGGGCGAGCGCGGGGTGCAGCTGT
CGGGGGGGCAGCGGCAGCGGATCGCGATCGCGCGCGCGCTGGTGAAGCAGGCGGCCATCG
TGCTGCTGGACGAGGCGACCAGCGCGCTGGACGCCGAGTCGGAGCGGTGCGTGCAGGAGG
CGCTGGAGCGCGCGGGGTCCGGGCGCACCACCATCGTGGTGGCGCACCGGCTGGCCACGG
TGCGCGGCGCGCACACCATCGCGGTCATCGACGACGGCAAGGTGGCGGAGCAGGGGTCGC
ACTCGCACCTGCTCAAGCACCATCCCGACGGGTGCTACGCGCGGATGCTGCAGCTGCAGC
GGCTGACGGGCGCGGCGG------CCGGGCCCGGGCCGTCGACCTCGTGCAACGGGGCCG
CGTAGGACGGAATGGATGGAT-GGATGGGTTTGGTTCCTC--GAGAGATTGATGGGTGAG
GAAGCTGAAGCTCC-GGATCAAATGG------TGGTACTCCATGATCGCAACAATGA-GG
GG--AAAAAAAGAAAGGAGAAAATACGGTGGTTCATATGATTGTACAATTTGACGATCTG
TTTGAGTCGGGGTTTTAGGATGATGTAAACCTTCACTCGCCTT-TTTTT-----------
-TACTCTTGTTTCTCATCCGCATCAGTATCATCTATCTACATACAGTGTCAGAGATGGGA
ACTGATCCGCATCATCATCTACCTCCCAAGGCA--CCCCAGATTGTATTAA--------T
GTACTTAGTTAGCCTGTTTTATATATACT--TATAAGTACCAAAT---------------
------------------------------------------------------------
------------------------------------------------------------
------------------------------------------------------------
------------------------------------------------------------
------------------------------------------------------------
------------------------------------------------------------
------------------------------------------------------------
------------------------------------------------------------
--------------------------------------------------
>2.B73TRANS
------------------------------------------------------------
------------------------------------------------------------
------------------------------------------------------------
------------------------------------------------------------
------------------------------------------------------------
------------------------------------------------------------
------------------------------------------------------------
------------------------------------------------------------
------------------------------------------------------------
------------------------------------------------------------
------------------------------------------------------------
------------------------------------------------------------
------------------------------------------------------------
------------------------------------------------------------
------------------------------------------------------------
------------------------------------------------------------
------------------------------------------------------------
------------------------------------------------------------
------------------------------------------------------------
------------------------------------------------------------
------------------------------------------------------------
------------------------------------------------------------
------------------------------------------------------------
------------------------------------------------------------
------------------------------------------------------------
------------------------------------------------------------
------------------------------------------------------------
------------------------------------------------------------
------------------------------------------------------------
----------------------CTCACACACACAGTCACAC-------TCCCAAGCCAAT
TATTATAAGAGGCGAGATGAGCAACTCCAGCTC-TTAACCAATCCACT--CCTCCTCCCT
CTCCACCTCCTCTGC-TTTGCTCTGCCACTCTGCTGAGGTGGGGGGCAGAGGAGCTCCCC
CTCCCTCCTCTCCCC-TCCTCGCCATGTCTAGCAGCGACCCGGAGGAGATCAGGGCGCGC
GTCGTCGTTCTCGGTTCGCCCCATGCCGACGGCGGCGACGAGTGGGCCCGGCCCGAGCTC
GAGGCCTTCCATCTGCCGTCTCCCGCCCACCAGCCTCCTGGCTTCCTAGCCGGGCAACCG
GAAGCAGCAGAGCAA-CCCACGCTCCCTGCTCCTGCTGGCCGC--AGCAGCAGCAGCAGC
AACACGCCTACTACATCTGCCGGTGGCGGCGCTGCTCCTCCTCCTCCTTCTTCGCCT-CC
CCCTCCGCCGGCTTCTCTGGAGACCGAGCAGCCGCCCAATGCCAGGCCAGCCTCCGCCGG
CGCCAATGACAGCAAGAAGCCCACCCCGCCCGCCGCCCTGCGCGACCTCTTCCGCTTCGC
CGACGGCCTCGACTGCGCGCTCATGCTCATCGGCACCCTCGGCGCGCTCGTCCACGGCTG
CTCGCTCCCCGTCTTCCTCCGCTTCTTCGCCGACCTCGTCGACTCCTTCGGCTCCCACGC
CGACGACCCGGACACCATGGTCCGCCTCGTCGTCAAGTACGCCTTCTACTTCCTCGTCGT
CGGAGCGGCAATCTGGGCATCCTCGTGGGCAG----------------------------
------------------------------------------------------------
-----------------------------------------------------------A
GATCTCTTGCTGGATGTGGACCGGCGAGCGGCAGTCGACGCGGATGCGGATCCGGTACCT
GGACGCGGCGCTGCGGCAGGACGTGTCCTTCTTCGACACCGACGTGCGGGCCTCGGACGT
GATCTACGCCATCAACGCGGACGCCGTGGTGGTGCAGGACGCCATCAGCGAGAAGCTGGG
CAACCTCATCCACTACATGGCCACCTTCGTGGCCGGCTTCGTCGTGGGGTTCACGGCCGC
GTGGCAGCTGGCGCTGGTCACGCTGGCCGTGGTGCCGCTCATCGCCGTCATCGGCGGGCT
GAGCGCCGCCGCGCTCGCCAAGCTCTCGTCCCGCAGCCAGGACGCGCTCTCGGGCGCCAG
CGGCATCGCGGAGCAGGCGCTCGCGCAGATACGGATCGTGCAGGCGTTCGTTGGCGAGGA
GCGCGAGATGCGGGCCTACTCGGCGGCGCTGGCCGTGGCGCAGAGGATCGGCTACCGCAG
CGGCTTCGCCAAGGGGCTCGGCCTCGGCGGCACCTACTTCACCGTCTTCTGCTGCTACGG
GCTCCTGCTCTGGTACGGCGGCCACCTCGTGCGCGCCCAGCACACCAACGGCGGGCTCGC
CATCGCCACCATGTTCTCCGTCATGATCGGCGGACT------------------------
------------------------------------------------------------
-------------GGCCCTCGGGCAGTCGGCGCCGAGCATGGCCGCGTTCGCCAAGGCGC
GTGTGGCGGCTGCCAAGATCTTCCGCATCATCGACCACAGGCCGGGCATCTCCTCGCGC-
--------GACGGCGCGGAGCCAGAGTCGGTGACGGGGCGGGTGGAGATGCGGGGCGTGG
ACTTCGCGTACCCGTCGCGGCCGGACGTCCCCATCCTGCGCGGCTTCTCGCTGAGCGTGC
CCGCCGGGAAGACCATCGCGCTGGTGGGCAGCTCCGGCTCCGGGAAGAGCACGGTGGTGT
CGCTCATCGAGAGATTCTACGACCCCAGCGCAG---------------------------
------------------------------------------------------------
------------------------------------------------------------
------------------------------------------------------------
------------------------------------------------------------
------------------------------------------------------------
------------------------------------------------------------
------------------------------------------------------------
------------------------------------------------------------
------------------------------------------------------------
------------------------------------------------------------
------------------GGCAAATCCTGCTGGACGGGCACGACCTCAGGTCGCTGGAGC
TGCGGTGGCTGCGGCGGCAGATCGGGCTGGTGAGCCAGGAGCCGGCGCTGTTCGCGACGA
GCATCAGGGAGAACCTGCTGCTGGGGCGGGACAGCCAGAGCGCGACGCTGGCGGAGATGG
AGGAGGCGGCCAGGGTGGCCAACGCCCACTCCTTCATCATCAAACTCCCCGACGGCTACG
ACACGCAG----------------------------------------------------
------------------------------------------------------------
------------------------------------------------------------
------------------------------------------------------------
------------------------------------------------------------
------------------------------------------------------------
------------------------------------------------------------
------------------------------------------------------------
------------------------------------------------------------
------------------------------------------------------------
------------------------------------------------------------
------------------------------------------------------------
------------------------------------------------------------
------------------------------------------------------------
------------------------------------------------------------
------------------------------------------------------------
------------------------------------------------------------
------------------------------------------------------------
------------------------------------------------------------
------------------------------------------------------------
------------------------------------------------------------
------------------------------------------------------------
------------------------------------------------------------
------------------------------------------------------------
------------------------------------------------------------
------------------------------------------------------------
------------------------------------------------------------
------------------------------------------------------------
------------------------------------------------------------
----------------------------------------GTTGGGGAGCGCGGCCTGCA
GCTCTCCGGTGGGCAGAAGCAGCGCATCGCCATCGCCCGCGCCATGCTCAAGAACCCCGC
CATCCTGCTGCTGGACGAGGCCACCAGCGCGCTGGACTCCGAGTCTGAGAAGCTCGTGCA
GGAGGCGCTGGACCGCTTCATGATCGGGCGCACCACCCTGGTGATCGCGCACAGGCTGTC
CACCATCCGCAAGGCCGACGTGGTGGCCGTGCTGCAGGGCGGCGCCGTCTCCGAGATGGG
CGCGCACGACGAGCTGATGGCCAAGGGCGAGAACGGCACCTACGCCAAGCTCATCCGCAT
GCAGGAGCAGGCGCACGAGGCGGCGCTCGTCAACGCCCGCCGCAGCAGCGCCAGGCCCTC
CAGCGCCCGCAACTCCGTCAGCTCGCCCATCATGACGCGCAACTCCTCCTACGGCCGCTC
CCCCTACTCCCGCCGCCTCTCCGACTTCTCCACCTCCGACTTCACCCTCTCCATCCACGA
CCCGCACCACCACCACCGGACCATGGCGGACAAGCAGCTGGCGTTCCGCGCCGGCGCCAG
CTCCTTCCTGCGCCTCGCCAGGATGAACTCGCCCGAGTGGGCCTACGCGCTCGCCGGCTC
CATCGGCTCCATGGTCTGCGGCTCCTTCAGCGCCATCTTCGCCTACATCCTCAGCGCCGT
GCTCAGCGTCTACTACGCGCCGGACCCGCGGTACATGAAGCGCGAGATCGCAAAATACTG
CTACCTGCTCATCGGCATGTCCTCCGCGGCGCTGCTGTTCAACACGGTGCAGCACGTGTT
CTGGGACACGGTGGGCGAGAACCTGACCAAGCGGGTGCGCGAGAAGATGTTCGCCGCCGT
GCTCCGCAACGAGATCGCCTGGTTCGACGCGGACGAGAACGCCAGCGCGCGCGTGGCCGC
CAGGCTAGCGCTGGACGCCCAGAACGTGCGCTCCGCCATC-GGGGACCGCATCTCCGTCA
TCGTCCAGAACTCGGCGCTGATGCTGGTGGCCTGCACCGCGGGGTTCGTCCTCCAGTGGC
GCCTCGCGCTCGTGCTCCTCGCCGTGTTCCCGCTCGTCGTGGGCGCCACCGTGCTGCAGA
AGATGTTCATGAAGGGCTTCTCGGGGGACCTGGAGGCCGCGCACGCCAGGGCCACGCAGA
TCGCGGGCGAGGCCGTGGCCAACCTGCGCACCGTGGCCGCGTTCAACGCGGAGCGCAAGA
TCACGGGGCTGTTCGAGGCCAACCTGCGCGGCCCGCTCCGGCGCTGCTTCTGGAAGGGGC
AGATCGCCGGCAGCGGCTACGGCGTGGCGCAGTTCCTGCTGTACGCGTCCTACGCGCTGG
GGCTGTGGTACGCGGCGTGGCTGGTGAAGCACGGCGTGTCCGACTTCTCGCGCACCATCC
GCGTGTTCATGGTGCTGATGGTGTCCGCGAACGGCGCCGCCGAGACGCTGACGCTGGCGC
CGGACTTCATCAAGGGCGGGCGCGCGATGCGGTCGGTGTTCGAGACGATCGACCGCAAGA
CGGAGGTGGAGCCCGACGACGTGGACGCGGCGCCGGTGCCGGAGCGGCCGAGGGGCGAGG
TGGAGCTGAAGCACGTGGACTTCTCGTACCCGTCGCGGCCGGACATCCAGGTGTTCCGCG
ACCTGAGCCTCCGTGCGCGCGCCGGGAAGACGCTGGCGCTGGTGGGGCCGAGCGGGTGCG
GCAAGAGCTCGGTGCTGGCTCTGGTGCAGCGGTTCTACGAGCCCACGTCCGGGCGCGTGC
TCCTGGACGGCAAGGACGTGCGCAAGTACAACCTGCGGGCGCTGCGGCGCGTGGTGGCGG
TGGTACCGCAGGAGCCGTTCCTGTTCGCGGCGAGCATCCACGAGAACATCGCGTACGGGC
GCGAGGGCGCGACGGAGGCGGAGGTGGTGGAGGCGGCGGCGCAGGCGAACGCGCACCGGT
TCATCGCGGCGCTGCCGGAGGGGTACCGGACGCAGGTGGGCGAGCGCGGGGTGCAGCTGT
CGGGGGGGCAGCGGCAGCGGATCGCGATCGCGCGCGCGCTGGTGAAGCAGGCGGCCATCG
TGCTGCTGGACGAGGCGACCAGCGCGCTGGACGCCGAGTCGGAGCGGTGCGTGCAGGAGG
CGCTGGAGCGCGCGGGGTCCGGGCGCACCACCATCGTGGTGGCGCACCGGCTGGCCACGG
TGCGCGGCGCGCACACCATCGCGGTCATCGACGACGGCAAGGTGGCGGAGCAGGGGTCGC
ACTCGCACCTGCTCAAGCACCATCCCGACGGGTGCTACGCGCGGATGCTGCAGCTGCAGC
GGCTGACGGGCGCGGCGG------CCGGGCCCGGGCCGTCGACCTCGTGCAACGGGGCCG
CGTAGGACGGAATGGATGGAT-GGATGGGTTTGGTTCCTC--GAGAGATTGATGGGTGAG
GAAGCTGAAGCTCC-GGATCAAATGG------TGGTACTCCATGATCGCAACAATGA-GG
GG--AAAAAAAGAAAGGAGAAAATACGGTGGTTCATATGATTGTACAATTTGACGATCTG
TTTGAGTCGGGGTTTTAGGATGATGTAAACCTTCACTCGCCTT-TTTTT-----------
-TACTCTTGTTTCTCATCCGCATCAGTATCATCTATCTACATACAGTGTCAGAGATGGGA
ACTGATCCGCATCATCATCTACCTCCCAAGGCA--CCCCAGATTGTATTAA--------T
GTACTTAGTTAGCCTGTTTTATATATACT--TATAAGTACCAAAT---------------
------------------------------------------------------------
------------------------------------------------------------
------------------------------------------------------------
------------------------------------------------------------
------------------------------------------------------------
------------------------------------------------------------
------------------------------------------------------------
------------------------------------------------------------
--------------------------------------------------
>3.B73CDS
------------------------------------------------------------
------------------------------------------------------------
------------------------------------------------------------
------------------------------------------------------------
------------------------------------------------------------
------------------------------------------------------------
------------------------------------------------------------
------------------------------------------------------------
------------------------------------------------------------
------------------------------------------------------------
------------------------------------------------------------
------------------------------------------------------------
------------------------------------------------------------
------------------------------------------------------------
------------------------------------------------------------
------------------------------------------------------------
------------------------------------------------------------
------------------------------------------------------------
------------------------------------------------------------
------------------------------------------------------------
------------------------------------------------------------
------------------------------------------------------------
------------------------------------------------------------
------------------------------------------------------------
------------------------------------------------------------
------------------------------------------------------------
------------------------------------------------------------
------------------------------------------------------------
------------------------------------------------------------
------------------------------------------------------------
------------------------------------------------------------
------------------------------------------------------------
------------------------ATGTCTAGCAGCGACCCGGAGGAGATCAGGGCGCGC
GTCGTCGTTCTCGGTTCGCCCCATGCCGACGGCGGCGACGAGTGGGCCCGGCCCGAGCTC
GAGGCCTTCCATCTGCCGTCTCCCGCCCACCAGCCTCCTGGCTTCCTAGCCGGGCAACCG
GAAGCAGCAGAGCAA-CCCACGCTCCCTGCTCCTGCTGGCCGC--AGCAGCAGCAGCAGC
AACACGCCTACTACATCTGCCGGTGGCGGCGCTGCTCCTCCTCCTCCTTCTTCGCCT-CC
CCCTCCGCCGGCTTCTCTGGAGACCGAGCAGCCGCCCAATGCCAGGCCAGCCTCCGCCGG
CGCCAATGACAGCAAGAAGCCCACCCCGCCCGCCGCCCTGCGCGACCTCTTCCGCTTCGC
CGACGGCCTCGACTGCGCGCTCATGCTCATCGGCACCCTCGGCGCGCTCGTCCACGGCTG
CTCGCTCCCCGTCTTCCTCCGCTTCTTCGCCGACCTCGTCGACTCCTTCGGCTCCCACGC
CGACGACCCGGACACCATGGTCCGCCTCGTCGTCAAGTACGCCTTCTACTTCCTCGTCGT
CGGAGCGGCAATCTGGGCATCCTCGTGGGCAG----------------------------
------------------------------------------------------------
-----------------------------------------------------------A
GATCTCTTGCTGGATGTGGACCGGCGAGCGGCAGTCGACGCGGATGCGGATCCGGTACCT
GGACGCGGCGCTGCGGCAGGACGTGTCCTTCTTCGACACCGACGTGCGGGCCTCGGACGT
GATCTACGCCATCAACGCGGACGCCGTGGTGGTGCAGGACGCCATCAGCGAGAAGCTGGG
CAACCTCATCCACTACATGGCCACCTTCGTGGCCGGCTTCGTCGTGGGGTTCACGGCCGC
GTGGCAGCTGGCGCTGGTCACGCTGGCCGTGGTGCCGCTCATCGCCGTCATCGGCGGGCT
GAGCGCCGCCGCGCTCGCCAAGCTCTCGTCCCGCAGCCAGGACGCGCTCTCGGGCGCCAG
CGGCATCGCGGAGCAGGCGCTCGCGCAGATACGGATCGTGCAGGCGTTCGTTGGCGAGGA
GCGCGAGATGCGGGCCTACTCGGCGGCGCTGGCCGTGGCGCAGAGGATCGGCTACCGCAG
CGGCTTCGCCAAGGGGCTCGGCCTCGGCGGCACCTACTTCACCGTCTTCTGCTGCTACGG
GCTCCTGCTCTGGTACGGCGGCCACCTCGTGCGCGCCCAGCACACCAACGGCGGGCTCGC
CATCGCCACCATGTTCTCCGTCATGATCGGCGGACT------------------------
------------------------------------------------------------
-------------GGCCCTCGGGCAGTCGGCGCCGAGCATGGCCGCGTTCGCCAAGGCGC
GTGTGGCGGCTGCCAAGATCTTCCGCATCATCGACCACAGGCCGGGCATCTCCTCGCGC-
--------GACGGCGCGGAGCCAGAGTCGGTGACGGGGCGGGTGGAGATGCGGGGCGTGG
ACTTCGCGTACCCGTCGCGGCCGGACGTCCCCATCCTGCGCGGCTTCTCGCTGAGCGTGC
CCGCCGGGAAGACCATCGCGCTGGTGGGCAGCTCCGGCTCCGGGAAGAGCACGGTGGTGT
CGCTCATCGAGAGATTCTACGACCCCAGCGCAG---------------------------
------------------------------------------------------------
------------------------------------------------------------
------------------------------------------------------------
------------------------------------------------------------
------------------------------------------------------------
------------------------------------------------------------
------------------------------------------------------------
------------------------------------------------------------
------------------------------------------------------------
------------------------------------------------------------
------------------GGCAAATCCTGCTGGACGGGCACGACCTCAGGTCGCTGGAGC
TGCGGTGGCTGCGGCGGCAGATCGGGCTGGTGAGCCAGGAGCCGGCGCTGTTCGCGACGA
GCATCAGGGAGAACCTGCTGCTGGGGCGGGACAGCCAGAGCGCGACGCTGGCGGAGATGG
AGGAGGCGGCCAGGGTGGCCAACGCCCACTCCTTCATCATCAAACTCCCCGACGGCTACG
ACACGCAG----------------------------------------------------
------------------------------------------------------------
------------------------------------------------------------
------------------------------------------------------------
------------------------------------------------------------
------------------------------------------------------------
------------------------------------------------------------
------------------------------------------------------------
------------------------------------------------------------
------------------------------------------------------------
------------------------------------------------------------
------------------------------------------------------------
------------------------------------------------------------
------------------------------------------------------------
------------------------------------------------------------
------------------------------------------------------------
------------------------------------------------------------
------------------------------------------------------------
------------------------------------------------------------
------------------------------------------------------------
------------------------------------------------------------
------------------------------------------------------------
------------------------------------------------------------
------------------------------------------------------------
------------------------------------------------------------
------------------------------------------------------------
------------------------------------------------------------
------------------------------------------------------------
------------------------------------------------------------
----------------------------------------GTTGGGGAGCGCGGCCTGCA
GCTCTCCGGTGGGCAGAAGCAGCGCATCGCCATCGCCCGCGCCATGCTCAAGAACCCCGC
CATCCTGCTGCTGGACGAGGCCACCAGCGCGCTGGACTCCGAGTCTGAGAAGCTCGTGCA
GGAGGCGCTGGACCGCTTCATGATCGGGCGCACCACCCTGGTGATCGCGCACAGGCTGTC
CACCATCCGCAAGGCCGACGTGGTGGCCGTGCTGCAGGGCGGCGCCGTCTCCGAGATGGG
CGCGCACGACGAGCTGATGGCCAAGGGCGAGAACGGCACCTACGCCAAGCTCATCCGCAT
GCAGGAGCAGGCGCACGAGGCGGCGCTCGTCAACGCCCGCCGCAGCAGCGCCAGGCCCTC
CAGCGCCCGCAACTCCGTCAGCTCGCCCATCATGACGCGCAACTCCTCCTACGGCCGCTC
CCCCTACTCCCGCCGCCTCTCCGACTTCTCCACCTCCGACTTCACCCTCTCCATCCACGA
CCCGCACCACCACCACCGGACCATGGCGGACAAGCAGCTGGCGTTCCGCGCCGGCGCCAG
CTCCTTCCTGCGCCTCGCCAGGATGAACTCGCCCGAGTGGGCCTACGCGCTCGCCGGCTC
CATCGGCTCCATGGTCTGCGGCTCCTTCAGCGCCATCTTCGCCTACATCCTCAGCGCCGT
GCTCAGCGTCTACTACGCGCCGGACCCGCGGTACATGAAGCGCGAGATCGCAAAATACTG
CTACCTGCTCATCGGCATGTCCTCCGCGGCGCTGCTGTTCAACACGGTGCAGCACGTGTT
CTGGGACACGGTGGGCGAGAACCTGACCAAGCGGGTGCGCGAGAAGATGTTCGCCGCCGT
GCTCCGCAACGAGATCGCCTGGTTCGACGCGGACGAGAACGCCAGCGCGCGCGTGGCCGC
CAGGCTAGCGCTGGACGCCCAGAACGTGCGCTCCGCCATC-GGGGACCGCATCTCCGTCA
TCGTCCAGAACTCGGCGCTGATGCTGGTGGCCTGCACCGCGGGGTTCGTCCTCCAGTGGC
GCCTCGCGCTCGTGCTCCTCGCCGTGTTCCCGCTCGTCGTGGGCGCCACCGTGCTGCAGA
AGATGTTCATGAAGGGCTTCTCGGGGGACCTGGAGGCCGCGCACGCCAGGGCCACGCAGA
TCGCGGGCGAGGCCGTGGCCAACCTGCGCACCGTGGCCGCGTTCAACGCGGAGCGCAAGA
TCACGGGGCTGTTCGAGGCCAACCTGCGCGGCCCGCTCCGGCGCTGCTTCTGGAAGGGGC
AGATCGCCGGCAGCGGCTACGGCGTGGCGCAGTTCCTGCTGTACGCGTCCTACGCGCTGG
GGCTGTGGTACGCGGCGTGGCTGGTGAAGCACGGCGTGTCCGACTTCTCGCGCACCATCC
GCGTGTTCATGGTGCTGATGGTGTCCGCGAACGGCGCCGCCGAGACGCTGACGCTGGCGC
CGGACTTCATCAAGGGCGGGCGCGCGATGCGGTCGGTGTTCGAGACGATCGACCGCAAGA
CGGAGGTGGAGCCCGACGACGTGGACGCGGCGCCGGTGCCGGAGCGGCCGAGGGGCGAGG
TGGAGCTGAAGCACGTGGACTTCTCGTACCCGTCGCGGCCGGACATCCAGGTGTTCCGCG
ACCTGAGCCTCCGTGCGCGCGCCGGGAAGACGCTGGCGCTGGTGGGGCCGAGCGGGTGCG
GCAAGAGCTCGGTGCTGGCTCTGGTGCAGCGGTTCTACGAGCCCACGTCCGGGCGCGTGC
TCCTGGACGGCAAGGACGTGCGCAAGTACAACCTGCGGGCGCTGCGGCGCGTGGTGGCGG
TGGTACCGCAGGAGCCGTTCCTGTTCGCGGCGAGCATCCACGAGAACATCGCGTACGGGC
GCGAGGGCGCGACGGAGGCGGAGGTGGTGGAGGCGGCGGCGCAGGCGAACGCGCACCGGT
TCATCGCGGCGCTGCCGGAGGGGTACCGGACGCAGGTGGGCGAGCGCGGGGTGCAGCTGT
CGGGGGGGCAGCGGCAGCGGATCGCGATCGCGCGCGCGCTGGTGAAGCAGGCGGCCATCG
TGCTGCTGGACGAGGCGACCAGCGCGCTGGACGCCGAGTCGGAGCGGTGCGTGCAGGAGG
CGCTGGAGCGCGCGGGGTCCGGGCGCACCACCATCGTGGTGGCGCACCGGCTGGCCACGG
TGCGCGGCGCGCACACCATCGCGGTCATCGACGACGGCAAGGTGGCGGAGCAGGGGTCGC
ACTCGCACCTGCTCAAGCACCATCCCGACGGGTGCTACGCGCGGATGCTGCAGCTGCAGC
GGCTGACGGGCGCGGCGG------CCGGGCCCGGGCCGTCGACCTCGTGCAACGGGGCCG
CGTAG-------------------------------------------------------
------------------------------------------------------------
------------------------------------------------------------
------------------------------------------------------------
------------------------------------------------------------
------------------------------------------------------------
------------------------------------------------------------
------------------------------------------------------------
------------------------------------------------------------
------------------------------------------------------------
------------------------------------------------------------
------------------------------------------------------------
------------------------------------------------------------
------------------------------------------------------------
------------------------------------------------------------
--------------------------------------------------
>A002
GAAACAGATATACGATTTACTCTAAAATTCGTACTAATTTACAATGTTTTGGTTCACGTT
TTACGCTAAAATCCATTCGAGCCAGAACCCGCGCTCAATCGGCCGCACGCGATTTTCAAG
CCGTAATTTCTGGGTCCATTTGCTGTTACGAAACAGATATACGACTTACGCTAAATTTCG
TAATCATTTATGTTGTTTTAGCTCACGTTTTACACTAAAATTCATTCGAACCAGAACCCG
CGTACGATCAGCCGCACGCGATTTTTATGCCGTAATTTCAGGCCCCATTTGCTGTTACGA
AACAGATATACAATTTACGCTAAATTTCGTAATCATTTATGATG-TTTTAGCTCACGTTT
TACGCTAAAATCCATTCGAGCCAGAACCCGCGTACGATCGGACGCACGCGATTTACACGC
CGTAA-TTTCGGGGCCCATTTGCTGTTACGAAA-C-AGATATACGATTTACGCTAAATTT
CGTACTTATTTATGTTGTTTTAGCTCATGTT-TTACGCTAGAATTCGCCTGAACCAGAAC
TAGCACACGATCGGACGCACATGG----ACCTGGTTGGGGTTTCCTGTACTAATGAAAGC
CCTGGACTTTCATTACCTCCTCTCTCTCTCTCTCTCTCTATA--------------TATA
TATATATATATATAT-ATATATGGTGCCTTTCTTTCAAAACATATTATGCAACGCGTACC
GTATCTCAACAAACACCTTCAATA-AGTTGAGTC--GGGGTAGATCTCAAGGCTACATAA
AATAG--TTTTTTTTCTAGAATGGATGCATTTGTTTTAAGAGAAAAATGATGCACTTGG-
----AATGCATCAAGCGAAGGGATGCAAGAATGTTGGAAAAACACATGAACCCGTATCGC
GAGATGCTTATTTAGCCATTCTTTTATCACAGTGGATGCATATGCAACAAAACCAAAACA
GATGGTTAGCGAGTGACAG--TATATAGAGATCTAAAGAT-TCCGACACTTCATCGGT--
--AAAAAAAGCAGCATTAACCGAGTGAATGGAAGAAAAACGAATTTCTCATATTACACAA
CAGGTTTTCTTAAAAAAAAAAACGTTACCTCGGTATTTATATTAAGAAGAGACTAAAATA
TGGTCCCGTCGAGAAAATTTCTAAACACTAG--TCTTCATCACCAGTGAGCCGTCACCAT
--CTAGTTTGCAACGGTCCAGTCA--GAGTGCAGGACATAACTCAGGACTCAAGAG----
-----------CAGACGGAGCACGG-TGAGAGAA--TTTTTTTTAATCAAGCCTAAAATT
CACCTCCGGACAAATTGAACCTGGAAC-----------GGGTGCTACTC--ATAAATATT
AACCATGAGACCTTTTCGCCGCAGCAGGTTTTCTATCGGCAGTTAG--------------
-----------------------------------------------ATTTTAGTGACGA
TGAAAATGATAGAACGCAACGTGCCGCATGCATCCATTCCCATTCG-TTTTCCACAGTAC
ATGTAGGAGTACTGTGCAAGTAGGGTCCGTACATTCAGTCTCTCTCACCAGTTGGACTCT
TCTACTGCTAC-AAAGACATGAGCTGCCTGGAATGGGAACCGGAG-GAGCGAGCGAGCCT
GA----------------------------------------------------------
------------------CGGTCTCACACACACAGTCACAC-------TCCCAAGCCAAT
TATTATAAGAGGCGAGATGAGCAACTCCAGCTC-TTAACCAATCCACT--CCTCCTCCCT
CTCCACCTCCTCTGC-TTTGCTCTGCCACTCTGCTGAGGTGGGGGGCAGAGGAGCTCCCC
CTCCCTCCTCTCCCC-TCCTCGCCATGTCTAGCAGCGACCCGGAGGAGATCAGGGCGCGC
GTCGTCGTTCTCGGTTCGCCCCATGCCGACGGCGGCGACGAGTGGGCCCGGCCCGAGCTC
GAGGCCTTCCATCTGCCGTCTCCCGCCCACCAGCCTCCTGGCTTCCTAGCCGGGCAACCG
GAAGCAGCAGAGCAA-CCCACGCTCCCTGCTCCTGCTGGCCGC--AGCAGCAGCAGCAGC
AACACGCCTACTACATCTGCCGGTGGCGGCGCTGCTCCTCCTCCTCCTTCTTCGCCT-CC
CCCTCCGCCGGCTTCTCTGGAGACCGAGCAGCCGCCCAATGCCAGGCCAGCCTCCGCCGG
CGCCAATGACAGCAAGAAGCCCACCCCGCCCGCCGCCCTGCGCGACCTCTTCCGCTTCGC
CGACGGCCTCGACTGCGCGCTCATGCTCATCGGCACCCTCGGCGCGCTCGTCCACGGCTG
CTCGCTCCCCGTCTTCCTCCGCTTCTTCGCCGACCTCGTCGACTCCTTCGGCTCCCACGC
CGACGACCCGGACACCATGGTCCGCCTCGTCGTCAAGTACGCCTTCTACTTCCTCGTCGT
CGGAGCGGCAATCTGGGCATCCTCGTGGGCAGGTACGGTATCCCTCCTCCTCCTGCCGCC
CCAGCTT--GTGTGCGTCGCGAATTGGCGGTCAATTTGGATTGGATGACAAATCACGTCG
GTCAGTCAATCGCCGTGG--CTACAAACGAGATGTTCAAATCGTTCGCCCCGCTCGCAGA
GATCTCTTGCTGGATGTGGACCGGCGAGCGGCAGTCGACGCGGATGCGGATCCGGTACCT
GGACGCGGCGCTGCGGCAGGACGTGTCCTTCTTCGACACCGACGTGCGGGCCTCGGACGT
GATCTACGCCATCAACGCGGACGCCGTGGTGGTGCAGGACGCCATCAGCGAGAAGCTGGG
CAACCTCATCCACTACATGGCCACCTTCGTGGCCGGCTTCGTCGTGGGGTTCACGGCCGC
GTGGCAGCTGGCGCTGGTCACGCTGGCCGTGGTGCCGCTCATCGCCGTCATCGGCGGGCT
GAGCGCCGCCGCGCTCGCCAAGCTCTCGTCCCGCAGCCAGGACGCGCTCTCGGGCGCCAG
CGGCATCGCGGAGCAGGCGCTCGCGCAGATACGGATCGTGCAGGCGTTCGTTGGCGAGGA
GCGCGAGATGCGGGCCTACTCGGCGGCGCTGGCCGTGGCGCAGAGGATCGGCTACCGCAG
CGGCTTCGCCAAGGGGCTCGGCCTCGGCGGCACCTACTTCACCGTCTTCTGCTGCTACGG
GCTCCTGCTCTGGTACGGCGGCCACCTCGTGCGCGCCCAGCACACCAACGGCGGGCTCGC
CATCGCCACCATGTTCTCCGTCATGATCGGCGGACTGTAAGGCCCACCACACCACG--CA
CTCTCTCCTTCTGCTGCTCCTCGGCCCGCCCCCGTCGTCATTGCTGCTGACGGTATCTGT
GGATCGCGTGCAGGGCCCTCGGGCAGTCGGCGCCGAGCATGGCCGCGTTCGCCAAGGCGC
GTGTGGCGGCTGCCAAGATCTTCCGCATCATCGACCACAGGCCGGGCATCTCCTCGCGC-
--------GACGGCGCGGAGCCAGAGTCGGTGACGGGGCGGGTGGAGATGCGGGGCGTGG
ACTTCGCGTACCCGTCGCGGCCGGACGTCCCCATCCTGCGCGGCTTCTCGCTGAGCGTGC
CCGCCGGGAAGACCATCGCGCTGGTGGGCAGCTCCGGCTCCGGGAAGAGCACGGTGGTGT
CGCTCATCGAGAGATTCTACGACCCCAGCGCAG-------GTA---TACCTAGTACTGTT
ACTACTTTTAGCGCATTAATCTGAGGATGTCCAGTTCGCTTGCTTGCCAATCGCCATTGC
CATCGCAACAACAATACT--TCGCCAACTGCCATTGCTGGGTAGAC--------TAGTAC
AGTAGCAGTTAGAAGAAGCCTCCACTGTACATTGCATTGCCAAACAAAAGTGAATTGTGC
AGTAACTCTGTACCACCACATTGACATGGAAATGAAGTGAATGCTTGGAGCATGCAGAGC
TGGCCGGCCTCATGGGCTGCTGCTACCTGCTAGCTAGCCAACCAGAACCAGCCATCCTCT
TTCTTGCTTTTC--TTTTTACTTTCTTT-GGTCGTGGCTGTTTGTGGTCATACATACATT
CA--CGCAGAGCAGAAGAGCTA-GCTAAGCTAGGTGGGTGTGCCTGCAACG-CGGGACAA
AGAAAACTATTTGTTGCCTGGCAAGATGCTACTGTTGCCTAG--CACATGCCTGCCATTG
ACCGACTGCTCAGTGAGAAGTGGTTCAGTTGTGCTGTTGACAGTATAGATAG--ATATAT
ATAGTAGCCCTGTAGATTTTTTTTTCAGAC-AAAAAAAGAAGAAGAACGAGATGAAGTCT
GCAATTCGGTTTTGGCAGGGCAAATCCTGCTGGACGGGCACGACCTCAGGTCGCTGGAGC
TGCGGTGGCTGCGGCGGCAGATCGGGCTGGTGAGCCAGGAGCCGGCGCTGTTCGCGACGA
GCATCAGGGAGAACCTGCTGCTGGGGCGGGACAGCCAGAGCGCGACGCTGGCGGAGATGG
AGGAGGCGGCCAGGGTGGCCAACGCCCACTCCTTCATCATCAAACTCCCCGACGGCTACG
ACACGCAG------GTCCGTCCCGTATGGCCGTATAGC----TAGC-TCACTAGCTGCAC
TCCACTG-CACTGCCACTTCTCTCGCTATCTTGCTCCCCACCGTTGCTGCGCCTGCCTGT
TTGCTCTCCAATCCACTTGTCGGTGTCTGGACCACACGTGCCTGCTTGCGTAGCTGCTCC
ACATCTGCTTTCCCTGTCCAACCTTATGCAACTCACTC--------T-ATACTATATCAA
ATACTCCACATTTCTAGAGTTTAAAGCTTATCTTAGAATAAATGCATC-TTTAGCTACGA
GACAACCTAACTT--GTTGT------------TTTTTTTTACTTTCTCTCTTCTCAAAAA
TACATTGATTACGTCTTTACAGCGATC--TTTTTTATTCCAAACCT--AAAAATGCATGC
ACTCACTCT-AAAAGCGCAAAGGGA-GCATC---TTTTTTCCCCCATCATCTGCACGCAG
CCTTTTCTTTTCCTCATGTCACGAGGGACTGAAGGTGTGTATGCAGCGTCAAGTCATCCA
TCCGT-----TCCACTCACTCATGCGTCGCGCACTCTGCGCTCGTGCCTGCCCGGG-GCT
AAAGC-TTTAGTAGCTAGCCTCAGATCAGATACTGTTCGTGTTTGTTAGGCCGCGGCAGC
TGCACATGAGCTCATGACAGGCGGCACCAACGCCA-TGTCGCCATGGAAGA------GGG
GTCGGGGTCCATCACATAGACATAGATGCCTGTTGTAGACTAGGG-ACGGGAGGGCAATT
GTTAGGCGCCTGTTGCCATCGCATTTGCTGCTGTGGGTTGCCAACAAGTAACATGCCAGG
ATGCTTTGCTAT-CACGCACAGGAC---AGGAGAGGTCC--TTTTTCTCGACACAAGCTC
TACAGCCTCTACTAAACTAGCACTTGCTGAT-GAGTGCA-GAGGATGAATGGACGATGAA
CATCTAGAGTGAGAGAGAAA-AAA-ATGTTAATAATAATAAAA---------AGTAGTAG
CAGGATTAAGA-ATCAACCTGGGGT-ACGTAGGAAGAGGTACAATCCCTA-GGAATCTAG
AGTATGAGAAGTATGGGAGGAGTT--GGGAGTGAAACGGAACAAATTCCGAGTTGGTATT
TTGTCGGGAATGTCAAGTTGATTTTTGATCCTAGTGCAGGCAAGAATTATCAATC-----
--ACTCAGCCTGTCTGTGT-CTGTCCACCCCAGCTCTTGCTACTCTTACTTACTACTGTG
CTACT-AGTGGTAGGGTAGGTATCTTCCATAAACTGTTATTATAAACTGTCATATGAGAA
AGAGAGCCAGTCAAACCCATGCTGCTGCTTA-TTTTAATCACTGTCAGAT----GGCAGG
CAGGCAGTCTGGTTAGTTAATAACATCTGGGAAGGGTTTAATCAAACCAAATCAAATCAG
ACGAAATCTAGAGGCCACATGGGATGGGGCCATATGTACTGTACTAGCATAAGTAGCGGC
TAGATTTTATTAGAACACGGACTCACACTCCCATAACTATAACTGAC-TTGATCATGATT
CC-TTGCCAAGCAATGCTCGCATGCCCA-TGCATGCATCATCCCTGGTCAAACTCAAACA
CTCTCCACCGTCAGGGAATAAGACTTATTATTTTATTAACAATTCAATTTTTATTTATTA
ATTACGTCTGGACGAGGAGTACTGGTTTATTTGATGAGAGACATGGCAGTCCAAGTCAAA
CTCGTTTGTCT--GACCATGGCGGTGATGGCCGGTTGCAGGTTGGGGAGCGCGGCCTGCA
GCTCTCCGGTGGGCAGAAGCAGCGCATCGCCATCGCCCGCGCCATGCTCAAGAACCCCGC
CATCCTGCTGCTGGACGAGGCCACCAGCGCGCTGGACTCCGAGTCTGAGAAGCTCGTGCA
GGAGGCGCTGGACCGCTTCATGATCGGGCGCACCACCCTGGTGATCGCGCACAGGCTGTC
CACCATCCGCAAGGCCGACGTGGTGGCCGTGCTGCAGGGCGGCGCCGTCTCCGAGATGGG
CGCGCACGACGAGCTGATGGCCAAGGGCGAGAACGGCACCTACGCCAAGCTCATCCGCAT
GCAGGAGCAGGCGCACGAGGCGGCGCTCGTCAACGCCCGCCGCAGCAGCGCCAGGCCCTC
CAGCGCCCGCAACTCCGTCAGCTCGCCCATCATGACGCGCAACTCCTCCTACGGCCGCTC
CCCCTACTCCCGCCGCCTCTCCGACTTCTCCACCTCCGACTTCACCCTCTCCATCCACGA
CCCGCACCACCACCACCGGACCATGGCCGACAAGCAGCTGGCGTTCCGCGCCGGCGCCAG
CTCCTTCCTGCGCCTCGCCAGGATGAACTCGCCCGAGTGGGCCTACGCGCTCGC------
---CGGCTCCATGGTCCGCGGCTCCTTCAGCGCCATCTTCGCCTACATCCTCAGCGCCGT
GCTCAGCGTGTACTACGCGCCGGACCCGCGGTACATGAAGCGCGAGATCGCCAAATACTG
CTACCTGCTCATCGGCATGTCCTCCGCGGCGCTGCTGTTCAACACGGTGCAGCACGTGTT
CTGGGACACGGTGGGCGAGAACCTGACCAAGCGGGTGCGCGAGAAGATGTTCGCCGCCGT
GCTCCGCAACGAGATCGCCTGGTTCGACACGGACGAGAACGCCAGCGCGCGCGTGGCCGC
CAGGCTCGCGCTGGACGCCCAGAACGTGCGCTCCGCCATC-GGGGACCGCATCTCCGTCA
TCGTCCAGAACTCGGCGCTGATGCTGGTGGCCTGCACCGCGGGGTTCGTCCTCCAGTGGC
GCCTCGCGCTCGTGCTCCTCGCCGTGTTCCCGCTCGTCGTGGGCGCCACCGTGCTGCAGA
AGATGTTCATGAAGGGCTTCTCGGGGGACCTGGAGGCCGCGCACGCCAGGGCGACGCAGA
TCGCGGGCGAGGCCGTGGCCAACCTGCGCACCGTGGCCGCGTTCAACGCGGAGCGCAAGA
TCACGGGGCTGTTCGAGGCCAACCTGCGCGGCCCGCTCCGGCGCTGCTTCTGGAAGGGGC
AGATCGCCGGCAGCGGCTACGGCGTGGCGCAGTTCCTGCTGTACGCGTCCTACGCGCTGG
GGCTGTGGTACGCGGCGTGGCTGGTGAAGCACGGCGTGTCGGACTTCTCGCGCACCATCC
GCGTGTTCATGGTGCTGATGGTGTCCGCGAACGGCGCCGCCGAGACGCTGACGCTGGCGC
CGGACTTCATCAAGGGCGGGCGCGCGATGCGGTCGGTGTTCGAGACGATCGACCGCAAGA
CGGAGGTGGAGCCCGACGACGTGGACGCGGCGCCGGTGCCGGAGCGGCCGAGGGGCGAGG
TGGAGCTGAAGCACGTGGACTTCTCGTACCCGTCGCGGCCGGACATCCAGGTGTTCCGCG
ACCTGAGCCTCCGTGCGCGCGCCGGGAAGACGCTGGCGCTGGTGGGGCCGAGCGGGTGCG
GCAAGAGCTCGGTGCTGGCGCTGGTGCAGCGGTTCTACGAGCCCACGTCCGGGCGCGTGC
TCCTGGACGGCAAGGACGTGCGCAAGTACAACCTGCGGGCGCTGCGGCGCGTGGTGGCGG
TGGTGCCGCAGGAGCCGTTCCTGTTCGCGGCGAGCATCCACGAGAACATCGCGTACGGGC
GCGAGGGCGCGACGGAGGCGGAGGTGGTGGAGGCGGCGGCGCAGGCGAACGCGCACCGGT
TCATCGCGGCGCTGCCGGAGGGGTACCGGACGCAGGTGGGCGAGCGCGGGGTGCAGCTGT
CGGGAGGGCAGCGGCAGCGGATCGCGATCGCGCGCGCGCTGGTGAAGCAGGCGGCCATCG
TGCTGCTGGACGAGGCGACCAGCGCGCTGGACGCCGAGTCGGAGCGGTGCGTGCAGGAGG
CGCTGGAGCGCGCGGGGTCCGGGCGCACCACCATCGTGGTGGCGCACCGGCTGGCCACGG
TGCGCGGCGCGCACACCATCGCGGTCATCGACGACGGCAAGGTGGCGGAGCAGGGATCGC
ACTCGCACCTGCTCAAGCACCATCCCGACGGGTGCTACGCGCGGATGCTGCAGCTGCAGC
GGCTGACGGGCGCGGCGGCCGGGCCCGGGCCCGGGCCGTCGTCCTCGTGCAACGGTGCCG
CGTAGGACGGAATGGATGGATCGGATGGGTTTGGTTCCTC--GAGAGATTGATGGGTGAG
GAAGCTGAAGCTCC-GGATCAAATGG------TGGTACTCCATGATCGCAACAATGA-GG
GG--AAAAAAAGAAAGGAGAAAATACGGTGGTTCATATGATTGTACAATTTGACGATCTG
TTTGAGTCGGGGTTTTAGGATGATGTAAACCTTCACTCGCCTT-TTTTT-----------
-TACTCTTGTTTCTCATCCGCATCAGTATCATCTATCTACATACAGTGTCAGAGATGGGA
ACTGATCCGCATCATCATCTACCTCCCAAGGCA--CCCCAGATTGTATTAA--------T
GTACTTAGTTAGCCTGTTTTATATATACT--TATAAGTACCAAATAGCAGAATTTTACTC
CTTATCTGCAGTAGC--ACGAAAGAAGAAACGGCAAGCTACACCTATCTCTGG-AAGCAA
AAGAATCTCCCCATTCTCTCTCTTCCTACGA--------GGACA-CCCCATCCTTTTCAG
ACAGACAGACAGACGGACCAAACTG---CACCACCCAAGAACCGATCGAGAGC------A
GAGG-----TAGCATTCTCTGCACTGTAGAGTGTAGACCATACTACGCTGCTCTCGAGAC
ATGATCCCGGGAATATCTACCGAATTGTTTGTCAGTGGCATAGCCGCATAGCTCTCAGCT
GCCTAATGAATTGTTTGGTGCCAACCGCGCTGCAGGCTTGCAGACGACCCGGGAAGGGTC
AGGGATTGCACAACT-------ACTAGCATCAGTGGAGAGCGAAAGGCCAGAACGGCAGG
CTTGCAGGAAAACAGGGACCGTGAGTTTGACCTGGCCTTG-G-----GGGTGGGGAGTCA
GTCAGTCAC-----ATGCGATGCGATGCAGTGGAGGAACCCATCTTCCAA
>A003
GAAACAGATATACGATTTACTCTAAAATTCGTACTAATTTACAATGTTTTGGTTCACGTT
TTACGCTAAAATCCATTCGAGCCAGAACCCGCGCTCAATCGGCCGCACACGATTTTCAAG
CCGTAATTTCTGGGTCCATTTGCTGTTACGAAACAGATATACGACTTACGCTAAATTTCG
TAATCATTTATGTTGTTTTAGCTCACGTTTTACACTAAAATTCATTCGAACCAGAACCCG
CGTACGATCAGCCGCACGCGATTTTTACGCCGTAATTTCATGCCTCATTTGCTGTTACGA
AACAGATATACGATTTACGCTAAATTTCGTAATCATTTATGATG-TTTTAGCTCACGTTT
TACGCTAAAATCCATTCGAACCAGAACCCGCGTACGATCGGACGCACGCGATTTACACGC
CGTAA-TTTCGGGGCCCATTTGCTGTTACGAAA-C-AGATATACGATTTACGCTAAATTT
CGTACTCATTTATGTTGTTTTAGCTCACGTT-TTACGCTAGAATTCGCCCGAGCCAGAAC
TAGCACACGATCGGACGCGCATGA----ACCTGGCTGGGGTTTCCTGTACTAATGGAAGC
CCTGGACTTTCATTACCT--CCTCTCTCTCTCTCTCTCTCTC--------------TCTA
TATATATATATATAT-GTGTGTGGTGCCTTTCTTTCAAAACATATTATGCAACGCGTACC
GTATCTCAACAAACACCTTCAATA-AGTTGAGTC--GGGGTAGATCTCAAGGCTACATAA
AATAG--TTTTTTTTCTAGAATGGATGCATTTGTTTTAAGAGAAAAATGATGCACTTGG-
----AATGCATCAAGCAAAGGGATGTAAGAATGTTGGAAAAACACATGAACCCGTATCGC
GAGATGCTTATTTATCCATTC-TTTATCACAGTGGATGCATATGCAACAAAACCAAAACA
GATGGTTAGCGAGTGACAG--TATATAGAGATCTAAAGATGTCCGACACTTCATCGGT--
--AAAAAAAGCAGCA-TAACCGAGTGAATGGAAGAAAAACGAATTTCTCATATTACACAG
CAGGTTTTCTT-AAAA----AACGTTATATCGGTA-TTATATTAAGAAGAGACCAAAATA
TGGTCCTGTCGAGAAAATTTCTAAACATTAG--TTCTCATCACCAGTGAGCCGTCACCAT
--CTAGTTTGCAACGGTCCAGTTA--GAGTGC--------ACTCAGGACT----------
--------------------CGCAG-CGAGAGAA---TTTTTTTAATCAAGCCTAAAATT
CACTTTCGTACAAATCGAACCTGGAAC-----------GGGTGCTACTC--ATAAATATT
AACCATGAGACCTTTTCGCCGCAGCAGGTTTTCTATCGGCCGTTAG--------------
-----------------------------------------------ATTTTAGTGACGA
TGAAAATGATAGAACGCAACGTGCCGCATGCATCCATTCCCATTCG-TTTTCCACAGTAC
ATGTAGGAGTACTGTGCAAGTAGGGTCCGTACATTCAGTCTCTCTCACTAGTTGGACTCT
TCTACTGCTAC-AAAGACATGAGCTGCCGGGAATGGGAACCGGAG-GAGCGAGCGAGCCT
GA----------------------------------------------------------
------------------CGGTCTCACACACACAGTCACAC-------TCCCAAGCCAAT
TATTATAAGAGGCGAGATGAGCAACTCCAGCTC-TTAACCAATCCACT--CCTCCTCCCT
CTCCACCTCCTCTGT-TTTGCTCTGCCACTCTGCTGAGGTGGGGGGCAGAGGAGCTCCCC
CTCCCTCCTCTCCCC-TCCTCGCCATGTCTAGCAGCGACCCGGAGGAGATCAGGGCGCGC
GTCGTCGTTCTCGGTTCGCCCCATGCCGACGGCGGCGACGAGTGGGCCCGGCCCGAGCTC
GAGGCCTTCCATCTGCCGTCTCCCGCCCACCAGCCTCCTGGCTTCCTAGCCGGGCAACCG
GAAGCAGCAGAGCAA-CCCACGCTCCCTGCTCCTGCTGGCC-----GCAGCAGCAGCAGC
AACACGCCTACTACATCTGCCGGTGGCGGCGCTGCTCCTCCTCTACCTTCTTCGCCT-CC
CCCTCCGCCGGCTTCTCTGGAGACCGAGCAGCCGCCCAATGCCAGGCCAGCCTCCGCCGG
CGCCAATGACAGCAAGAAGCCCACCCCGCCCGCCGCCCTGCGCGACCTCTTCCGCTTCGC
CGACGGCCTCGACTGCGCGCTCATGCTCATCGGCACCCTCGGTGCGCTCGTCCACGGGTG
CTCGCTCCCCGTCTTCCTCCGCTTCTTCGCCGACCTCGTCGACTCCTTCGGCTCCCACGC
CGACGACCCGGACACCATGGTCCGCCTCGTCGTCAAGTATGCCTTCTACTTCCTCGTCGT
CGGAGCGGCAATCTGGGCATCCTCGTGGGCAGGTACGCTATCCCTCCTCCTCTTGCCGCC
CCAGCTT--GTGTGCGTCGCGAATTGGCGGTCAATTTGGATTGGATGACAAATCACGTCG
GTCAGTCAATAGCCATGG--CTACAAACGAGATGTTCAAATCGTTCGCCCCGCTCGCAGA
GATCTCTTGCTGGATGTGGACCGGCGAGCGGCAGTCGACGCGGATGCGGATCCGGTACCT
GGACGCGGCGCTGCGGCAGGACGTGTCCTTCTTCGACACCGACGTGCGGGCCTCGGACGT
GATCTACGCCATCAACGCGGACGCAGTGGTGGTGCAGGACGCCATCAGCGAGAAGCTGGG
CAACCTCATCCACTACATGGCCACCTTCGTGGCCGGCTTCGTCGTGGGGTTCACGGCCGC
GTGGCAGCTGGCGCTGGTCACGCTGGCCGTGGTGCCGCTCATCGCCGTCATCGGCGGGCT
GAGCGCCGCCGCGCTCGCCAAGCTCTCGTCCCGCAGCCAGGACGCGCTCTCCGGCGCCAG
CGGCATCGCGGAGCAGGCGCTCGCGCAGATACGGATCGTGCAGGCGTTCGTTGGCGAGGA
GCGCGAGATGCGGGCCTACTCGGCAGCGCTGGCCGTGGCGCAGAGGATCGGCTACCGCAG
CGGCTTCGCCAAGGGGCTCGGCCTCGGCGGCACCTACTTCACCGTCTTCTGCTGCTACGG
GCTCCTGCTCTGGTACGGCGGCCACCTCGTGCGCGCCCAGCACACCAACGGCGGGCTCGC
CATCGCCACCATGTTCTCCGTCATGATCGGCGGACTGTAAGGCCCACCACAC------CA
CTCTCTCCTTCTCCTGCTCCTCGGCCCG--CCCGTCGTCATTGCTGCTGACGGTGTCTGT
GGATCGCGTGCAGGGCCCTCGGGCAGTCGGCGCCGAGCATGGCCGCGTTCGCCAAGGCGC
GCGTGGCGGCCGCCAAGATCTTCCGCATCATCGACCACAGGCCGGGCATCTCCTCGCGCG
ACGGCGAGGACGGCGCGGAGCCAGAGTCGGTGACGGGGCGGGTGGAGATGCGGGGCGTGG
ACTTCGCGTACCCGTCGCGGCCGGACGTCCCCATCCTGCGCGGCTTCTCGCTGAGCGTGC
CCGCCGGGAAGACCATCGCGCTGGTGGGCAGCTCCGGCTCCGGGAAGAGCACGGTGGTGT
CGCTCATCGAGAGGTTCTACGACCCCAGCGCAG-------GTATACTACCTAGTACTGTT
ACTACTTTTAGCGCATTAATCTGAGGATGTCCAGTTCGCTTGCTTGCCAATCGCCATTGC
CATCGCAGCAACAATACA--TTGCCAACTGCCATTGCTGGGTAGAC--------TAGTAC
AGTAGCAGTTAGAAGAAGCCTCCACTGTACATTGCATTGCCAAACAAAAGTGAATTGTGC
AGTAACTGTGTACCACCACATTGACATGGAAATGAAGTGAATGCTTGGAGCATGCAGAGC
TGGCCGGCCTCATGGGCTGCTGCTACCTGCTAGCTAGCCAACCAGAACCAGCCATCCTCT
TTCTTGCTTTTC--TTTTTACTTTCTTT-GGTCGTGGCTGTTTGTGGTCATACATACATT
CACGCGCAGAGCAGAAGAGCTA-GCTAAGCTAGGTGGGTGTGCCTGCAACG-CGGGACAA
AGAAAACTATTTGTTGCCTGGCAAGATGCTACTGTTGCCTAG--CACATGCCTGCCATTG
ACCGACTGCTCAGTGAGAAGTGGTTCAGTTGTGCTGTTGACAGTATAGATAG--ATATAT
ATAGTAGCCCTGTAGATTTTTTTTTCAGAC-AAAAAAAGAAGAAGAACGAGATGAAGTCT
GCAATTCGGTTTTGGCAGGGCAAATCCTGCTGGACGGGCACGACCTCAGGTCGCTGGAGC
TGCGGTGGCTGCGGCGGCAGATCGGGCTGGTGAGCCAGGAGCCGGCGCTGTTCGCGACGA
GCATCAGGGAGAACCTGCTGCTGGGGCGGGACAGCCAGAGCGCGACGCTGGCGGAGATGG
AGGAGGCGGCCAGGGTGGCCAACGCCCACTCCTTCATCATCAAACTCCCCGACGGCTACG
ACACGCAG------GTCCGTC--------CCGTATAGC----TAGC-TCACTAG------
----CTG-CACTGCCACTTCTCTCG----CTTGCTCCCCACCGTTGCTG-------CCTG
TTGCTCTCCAATCCACTTGTCGGTGTCTGGACCACACGTGCCTGCTTGCCTAGCTGCTCC
ACATCTGCTTTCCCTGTCCAACCTTATGCAACTCACTC--------TAATACTATATCAA
AT-----ACATTTCTAGAGTTTAAAGCTTATCTTAGAATAAATGCATC-TTTAGCTACGA
GACAACCTAACTTCAGTTGTTGTTG---TT-GTTTTTTTTACTTTCTCTCTTCTCACAAA
TACTATGATTACGTCTTTACAGCGATC--TTTTTTATTCCAAACCT--AAAAATGCATGC
ACTCACTCT-AAAAGCGCAAAGGGA-GCATC--TTTTTTTCCCCCATCATCTGCACGCAG
CCTTTTCTTTTCCTCATGTCACGAGGGACTGAAGGTGTGTATGCAGCGTCAAGTCATCCA
TCCGTTCCACTCCACTCACTCATGCGTCGCGCACTCTGCGCTCGTGCCTGCCCGGG-GCT
AAAGC-TTTAGTAGCTAGCCTCAGATCAGATACTGTTCGTGTTTGTTAGGCCGCGGCAGC
GGCACATGAGCTCATGACAGCCGGCAGCACCACCACCAACACCATGGAAGA------GGG
GTCGGGGTCCATCACATAGACATAGATGCCTGTTGTAGACTAGGG-ACGGGAGGGCAATT
GTTAGGCGCCTGTTGCCATCGCATTTGCTGCTGTGGGTTGCCAACAAGTAACATGCCAGG
ATGCTTTGCTAT-CACGCACAGGACAGGAGGAGAGGTCC--TTTTTCTCGACACAAG---
------ATCTACTAAACTAGCACTTGCTGAT-GAGTGCA-TAGGATGAATGGATGATGAA
CATCTAGAGTGAGAGAGAGA-AAATATGTTAATAATAATAAAGAGTAGTAATAGTAGTAG
TAGGATTAAGA-ATCAACCTGGGGT-ACGTAGGAAGAGGTACAATCCCTA-GGAATCTAG
AGTATGAGAAGTATGGGAGGAGTT--GTGAGTGAAACGGAACAAATTCCGAGTTGGTATT
TTGTCGGGAATGTCAAGTTGATTTTTGATCCTAGTGCAAGCAAGAATTATCAATCACTCA
-GACTCAGCCTGTCTGTGT-CTGTCCACCCCAGCTCTTGCTACTC-TACTTACTACTGTG
CTACT-AGTGGTAGGGTAGGTATCTTCCATAAACTGTTATTATAAACTGTCATCTGAGAA
AGAGAGCCAGTCAAACCCATGCTGCTGCTTA-TTTTAATCACTGTCAAATGGCAGGCAGG
CATGCAGTCTGGTTAGTTAATAACATCTGGGAAGGGTTTAATCAAACCAAATCAAATCAT
ACGAAATCTAGAGGCCACATGGGATGGGGCCATATGTACTGTACTAGCATAAGTAGCGGC
TAGATTTTATTAGAACACGGACTCACACTCCCATAACTATAACTGACTTTGATCATGATT
CC-TTGCCAAGCAATGCTCGCATGCCCA-TGCATGCATCATCCCTGGTCAAACTCAAACA
CTCTCCACCGTCAGGGAATAAGACTTATTATTTTATTAACAATTCCATTTTTATTTATTA
ATTACGGCTGGACGAGGAGTACTAGTTTATTTGATGAGAGACATGGCAGTCCAAGTCAAA
CTCGTTTGTCT--GACCATGGCGGTGATGGCCGGTTGCAGGTTGGGGAGCGCGGCCTGCA
GCTCTCCGGTGGGCAGAAGCAGCGCATCGCCATCGCCCGCGCCATGCTCAAGAACCCCGC
CATCCTGCTGCTGGACGAGGCCACCAGCGCGCTGGACTCCGAGTCTGAGAAGCTCGTGCA
GGAGGCGCTGGACCGCTTCATGATCGGGCGCACCACCCTGGTGATCGCGCACAGGCTGTC
CACCATCCGCAAGGCCGACGTGGTGGCCGTGCTGCAGGGCGGCGCCGTCTCCGAGATGGG
CGCGCACGACGAGCTGATGGCCAAGGGCGAGAACGGCACCTACGCCAAGCTCATCCGCAT
GCAGGAGCAGGCGCACGAGGCGGCGCTCGTCAACGCCCGCCGCAGCAGCGCCAGGCCCTC
CAGCGCCCGCAACTCCGTCAGCTCGCCCATCATGACGCGCAACTCCTCCTACGGCCGCTC
CCCCTACTCCCGCCGCCTCTCCGACTTCTCCACCTCCGACTTCACCCTCTCCATCCACGA
CCCGCACCACCACCACCGGACCATGGCGGACAAGCAGCTGGCGTTCCGCGCCGGCGCCAG
CTCCTTCCTGCGCCTCGCCAGGATGAACTCGCCCGAGTGGGCCTACGCGCTCGCCGGCTC
CATCGGCTCCATGGTCTGCGGCTCCTTCAGCGCCATCTTCGCCTACATCCTCAGCGCCGT
GCTCAGCGTGTACTACGCGCCGGACCCGCGGTACATGAAGCGCGAGATCGCCAAATACTG
CTACCTGCTCATCGGCATGTCCTCCGCGGCGCTGCTGTTCAACACGGTGCAGCACGTGTT
CTGGGACACGGTGGGCGAGAACCTGACCAAGCGGGTGCGCGAGAAGATGTTCGCCGCCGT
GCTCCGCAACGAGATCGCCTGGTTCGACGCGGACGAGAACGCCAGCGCGCGCGTGGCCGC
CAGGCTCGCGCTGGACGCCCAGAACGTGCGCTCCGCCATC-GGGGACCGCATCTCCGTCA
TCGTCCAGAACTCGGCGCTGATGCTGGTGGCCTGCACCGCGGGGTTCGTCCTCCAGTGGC
GCCTCGCGCTCGTGCTCCTCGCCGTGTTCCCGCTCGTCGTGGGCGCCACCGTGCTGCAGA
AGATGTTCATGAAGGGCTTCTCGGGGGACCTGGAGGCCGCGCACGCCAGGGCGACGCAGA
TCGCGGGCGAGGCCGTGGCCAACCTGCGCACCGTGGCCGCGTTCAACGCGGAGCGCAAGA
TCACGGGGCTGTTCGAGGCCAACCTGCGCGGCCCGCTCCGGCGCTGCTTCTGGAAGGGGC
AGATCGCCGGCAGCGGCTACGGCGTGGCGCAGTTCCTGCTGTACGCGTCCTACGCGCTGG
GGCTGTGGTACGCGGCGTGGCTGGTGAAGCACGGCGTGTCCGACTTCTCGCGCACCATCC
GCGTGTTCATGGTGCTGATGGTGTCCGCGAACGGCGCCGCCGAGACGCTGACGCTGGCGC
CGGACTTCATCAAGGGCGGGCGCGCGATGCGGTCGGTGTTCGAGACGATCGACCGCAAGA
CGGAGGTGGAGCCCGACGACGTGGACGCGGCGCCGGTGCCGGAGCGGCCGAGGGGCGAGG
TGGAGCTGAAGCACGTGGACTTCTCGTACCCGTCGCGGCCGGACATCCAGGTGTTCCGCG
ACCTGAGCCTCCGTGCGCGCGCCGGGAAGACGCTGGCGCTGGTGGGGCCGAGCGGGTGCG
GCAAGAGCTCGGTGCTGGCTCTGGTGCAGCGGTTCTACGAGCCCACGTCCGGGCGCGTGC
TCCTGGACGGCAAGGACGTGCGCAAGTACAACCTGCGGGCGCTGCGGCGCGTGGTGGCGG
TGGTACCGCAGGAGCCGTTCCTGTTCGCGGCGAGCATCCACGAGAACATCGCGTACGGGC
GCGAGGGCGCGACGGAGGCGGAGGTGGTGGAGGCGGCGGCGCAGGCGAACGCGCACCGGT
TCATCGCGGCGCTGCCGGAGGGGTACCGGACGCAGNNNNNNNNNNNNNNNNNNNNNNNNN
NNNNNNNNNNNNNNNNNNNNNNNNNNNNNNNNNNNNNNNNNNNNNNNNNNNNNNNNNNNN
NNNNNNNNNNNNNNNNNNNNNNNNNNNNNNNNNNNNNNNNNNNNNNNNNNNNNNNNNNNN
NNNNNNNNNNNNCGGGGTCCGGGCGCACCACCATCGTGGTGGCGCACCGGCTGGCCACGG
TGCGCGGCGCGCACACCATCGCGGTCATCGACGACGGCAAGGTGGCGGAGCAGGGGTCGC
ACTCGCACCTGCTCAAGCACCATCCCGACGGGTGCTACGCGCGGATGCTGCAGCTGCAGC
GGCTGACGGGCGCGGCGG------CCGGGCCCGGGCCGTCGTCCTCGTGCAACGGTGCCG
CGTAGGACGGA--------AT-GGATGGGTTTGGTTCCTC--GAGAGATTGATGGGTGAG
GAAGCTGAAGCTCC-GGATCAAATGG------TGGTACTCCATGATCGCAACAATGA-GG
GG--GAAAAAAGAAAGGAGAAAATACGGTGGTTCATATGATTGTACAATTTGACGATCTG
TTTGAGTTGGGGTTTTAGGATGATGTAAACCTTCACTTGCCTC-TTTTTTTTTTCTTTGA
CTCTTCTTGTTTCTCATCCGCATCAGTATCATCTATCTACATACAGTGTCAGAGATGGGA
ACTGATCCGCATCATCATCTAGCTCCCAAGGCA--CCCCAGATTGTACTAATGTACTTCT
GTACTTAGTTAGCCTGCTTTATATATACT--TATAAGAACCAAATAGCAGAATTTTACTC
CTTATCTGCAGTAGC--ACGAAAGAAGAAACGGCAAGCTACACCTATCTCTGG-AAGCAA
AAGAATCTCCCCATTCTCTCTCTTCCTACGAGGACAC-TGGACA-CCCCATCCTTTTCAG
ACAGACAGACAGACGGACCAAACTGCACCACCACCCAAGAACCGATCGAGAGA------A
AGAA-CTACTAGCATTCTCTGCAC-------TGTAGACCATACTGCGCTGCTCTCGAGAC
AGGATCCCGGGAATATCTACCGAATTGTTTGTCAGTGGCATAGCCGCATAGCTCTCAGCT
GCCTAATGAATTGTTTGGTGCCAACCGCGCTGCAGGCTTGCAGACGACCCGGGAAGGGTC
AGGGATTGCACAACT-------ACTAGCATCAGTGGAGAGCGAAAGGCCAGAACGGCAGG
CTTGCAGGAAAACGGGGACCATGAGTTTGACCTGGCCTTGTG-----GGGGGAGGAGTCA
GTCAGTCAC-----ATGCGATGCGATGCAGTGGAGGAACCCATCTTCCAA
>A004
GAAACAGATATACGATTTACTCTAAAATTCGTACTAATTTACAATGTTTTGGTTCACGTT
TTACGCTAAAATCCATTCGAGCCAGAACCCGCGCTCAATCGGCCGCACACGATTTTCAAG
CCGTAATTTCTGGGTCCATTTGCTGTTACGAAACAGATATACGACTTACGCTAAATTTCG
TAATCATTTATGTTGTTTTAGCTCACGTTTTACACTAAAATTCATTCGAACCAGAACCCG
CGTACGATCAGCCGCACGCGATTTTTACGCCGTAATTTCATGCCTCATTTGCTGTTACGA
AACAGATATACGATTTACGCTAAATTTCGTAATCATTTATGATG-TTTTAGCTCACGTTT
TACGCTAAAATCCATTCGAACCAGAACCCGCGTACGATCGGACGCACGCGATTTACACGC
CGTAA-TTTCGGGGCCCATTTGCTGTTACGAAA-C-AGATATACGATTTACGCTAAATTT
CGTACTCATTTATGTTGTTTTAGCTCACGTT-TTACGCTAGAATTCGCCCGAGCCAGAAC
TAGCACACGATCGGACGCGCATGA----ACCTGGCTGGGGTTTCCTGTACTAATGGAAGC
CCTGGACTTTCATTACCTCCTCTCTCTCTCTCTCTCTCTCTC--------------TCTA
TATATATATATATAT-GTGTGTGGTGCCTTTCTTTCAAAACATATTATGCAACGCGTACC
GTATCTCAACAAACACCTTCAATA-AGTTGAGTC--GGGGTAGATCTCAAGGCTACATAA
AATAG--TTTTTTTTCTAGAATGGATGCATTTGTTTTAAGAGAAAAATGATGCACTTGG-
----AATGCATCAAGCAAAGGGATGTAAGAATGTTGGAAAAACACATGAACCCGTATCGC
GAGATGCTTATTTATCCATTC-TTTATCACAGTGGATGCATATGCAACAAAACCAAAACA
GATGGTTAGCGAGTGACAG--TATATAGAGATCTAAAGATGTCCGACACTTCATCGGT--
--AAAAAAAGCAGCA-TAACCGAGTGAATGGAAGAAAAACGAATTTCTCATATTACACAG
CAGGTTTTCTT-AAAA----AACGTTATATCGGTA-TTATATTAAGAAGAGACCAAAATA
TGGTCCTGTCGAGAAAATTTCTAAACATTAG--TTCTCATCACCAGTGAGCCGTCACCAT
--CTAGTTTGCAACGGTCCAGTTA--GAGTGC--------ACTCAGGACT----------
--------------------CGCAG-CGAGAGAA---TTTTTTTAATCAAGCCTAAAATT
CACTTTCGTACAAATCGAACCTGGAAC-----------GGGTGCTACTC--ATAAATATT
AACCATGAGACCTTTTCGCCGCAGCAGGTTTTCTATCGGCCGTTAG--------------
-----------------------------------------------ATTTTAGTGACGA
TGAAAATGATAGAACGCAACGTGCCGCATGCATCCATTCCCATTCG-TTTTCCACAGTAC
ATGTAGGAGTACTGTGCAAGTAGGGTCCGTACATTCAGTCTCTCTCACTAGTTGGACTCT
TCTACTGCTAC-AAAGACATGAGCTGCCGGGAATGGGAACCGGAG-GAGCGAGCGAGCCT
GA----------------------------------------------------------
------------------CGGTCTCACACACACAGTCACAC-------TCCCAAGCCAAT
TATTATAAGAGGCGAGATGAGCAACTCCAGCTC-TTAACCAATCCACT--CCTCCTCCCT
CTCCACCTCCTCTGT-TTTGCTCTGCCACTCTGCTGAGGTGGGGGGCAGAGGAGCTCCCC
CTCCCTCCTCTCCCC-TCCTCGCCATGTCTAGCAGCGACCCGGAGGAGATCAGGGCGCGC
GTCGTCGTTCTCGGTTCGCCCCATGCCGACGGCGGCGACGAGTGGGCCCGGCCCGAGCTC
GAGGCCTTCCATCTGCCGTCTCCCGCCCACCAGCCTCCTGGCTTCCTAGCCGGGCAACCG
GAAGCAGCAGAGCAA-CCCACGCTCCCTGCTCCTGCTGGCCGCGAGGCAGCAGCAGCAGC
AACACGCCTACTACATCTGCCGGTGGCGGCGCTGCTCCTCCTCTACCTTCTTCGCCT-CC
CCCTCCGCCGGCTTCTCTGGAGACCGAGCAGCCGCCCAATGCCAGGCCAGCCTCCGCCGG
CGCCAATGACAGCAAGAAGCCCACCCCGCCCGCCGCCCTGCGCGACCTCTTCCGCTTCGC
TGACGGCCTCGACTGCGCGCTCATGCTCATCGGCACCCTCGGCGCGCTCGTCCACGGCTG
CTCGCTCCCCGTCTTCCTCCGCTTCTTCGCCGACCTCGTCGACTCCTTCGGCTCCCACGC
CGACGACCCGGACACCATGGTCCGCCTCGTCGTCAAGTACGCCTTCTACTTCCTCGTCGT
CGGAGCGGCAATCTGGGCATCCTCGTGGGCAGGTACGCTATCCCTCCTCCTCCTGCCGCC
CCAGCTT--GTGTGCGTCGCGAATTGGCGGTCAATTTGGATTGGATGACAAATCACGTCG
GTCAGTCAATCGCCGTGG--CTACAAACGAGATGTTCAAATCGTTCGCCCCGCTCGCAGA
GATCTCTTGCTGGATGTGGACCGGCGAGCGGCAGTCGACGCGGATGCGGATCCGGTACCT
GGACGCGGCGCTGCGGCAGGACGTGTCCTTCTTCGACACCGACGTGCGGGCCTCGGACGT
GATCTACGCCATCAACGCGGACGCAGTGGTGGTGCAGGACGCCATCAGCGAGAAGCTGGG
CAACCTCATCCACTACATGGCCACCTTCGTGGCCGGCTTCGTCGTGGGGTTCACGGCCGC
GTGGCAGCTGGCGCTGGTCACGCTGGCCGTGGTGCCGCTCATCGCCGTCATCGGCGGGCT
GAGCGCCGCCGCGCTCGCCAAGCTCTCGTCCCGCAGCCAGGACGCGCTCTCGGGCGCCAG
CGGCATCGCGGAGCAGGCGCTCGCGCAGATACGGATCGTGCAGGCGTTCGTGGGCGAGGA
GCGCGAGATGCGGGCCTACTCGGCGGCGCTGGCCGTGGCGCAGAGGATCGGCTACCGCAG
CGGCTTCGCCAAGGGGCTCGGCCTCGGCGGCACCTACTTCACCGTCTTCTGCTGCTACGG
GCTCCTGCTCTGGTACGGCGGCCACCTCGTGCGCGCCCAGCACACCAACGGCGGGCTCGC
CATCGCCACCATGTTCTCCGTCATGATCGGCGGACTGTAAGGCCCACCACAC------CA
CTCTCTCCTCCTCCTGCTCCTCGG------CCCGTCGTCATTGCTGCTGACGGTGTCTGT
GGATCGCGTGCAGGGCCCTCGGGCAGTCGGCGCCGAGCATGGCCGCGTTCGCCAAGGCGC
GCGTGGCGGCCGCCAAGATCTTCCGCATCATCGACCACAGGCCGGGCATCTCCTCGCGCG
ACGGCGAGGACGGCGCGGAGCCAGAGTCGGTGACGGGGCGGGTGGAGATGCGGGGCGTGG
ACTTCGCGTACCCGTCGCGGCCGGACGTCCCCATCCTGCGCGGCTTCTCGCTGAGCGTGC
CCGCCGGGAAGACCATCGCGCTGGTGGGCAGCTCCGGCTCCGGGAAGAGCACGGTGGTGT
CGCTCATCGAGAGGTTCTACGACCCCAGCGCAG-------GTATACTACCTAGTACTGTT
ACTACTTTTAGCGCATTAATCTGAGGATGTCCAGTTCGCTTGCTTGCCAATCGCCATTGC
CATCGCAACAACAATACA--TTGCCAACTGCCATTGCTGGGTAGAC--------TAGTAC
AGTAGCAGTTAGAAGAAGCCTCCACTGTACATTGCATTGCCAAACAAAAGTGAATTGTGC
AGTAACTGTGTACCACCACATTGACATGGAAATGAAGTGAATGCTTGGAGCATGCAGAGC
TGGCCGGCCTCATGGGCTGCTGCTACCTGCTAGCTAGCCAACCAGAACCAGCCATCCTCT
TTCTTGCTTTTC--TTTTTACTTTCTTT-GGTCGTGGCTGTTTGTGGTCATACATACATT
CACGCGCAGAGCAGAAGAGCTA-GCTAAGCTAGGTGGGTGTGCCTGCAACG-CGGGACAA
AGAAAACTATTTGTTGCCTGGCAAGATGCTACTGTTGCCTAG--CACATGCCTGCCATTG
ACCGACTGCTCAGTGAGAAGTGGTTCAGTTGTGCTGTTGACAGT----ATAT--ATATAT
ATGGTAGCCCTGTAGATTTTTTTTTCAGAC-AAAAA---AAGAAGAACGGGATGAAGTCT
GCAATTCGGTTTTGGCAGGGCAAATCCTTCTGGACGGGCACGACCTCAGGTCGCTGAAGC
TGCGGTGGCTGCGGCGGCAGATCGGGCTGGTGAGCCAGGAGCCGGCGCTGTTCGCGACGA
GCATCAGGGAGAACCTGCTGCTGGGGCGGGACAGCCAGAGCGCGACGCTGGCGGAGATGG
AGGAGGCGGCCAGGGTGGCCAACGCCCACTCCTTCATCATCAAACTCCCCGACGGCTACG
ACACGCAGGTCCGTGTCCGTC--------CCGTATAGCGGTATAGC-TAACTAG------
----CTG-CACTGCCACTTCTCTCG----CTTGCTCCCCACCGTTGCTG-------CCTG
TTGCTCTCCAATCCACTTGTCGGTGTCTGGACCACACGTGCCTGCTTGCCTAGCTGCTCC
ACATCTGCTTTCCCTGTCCAACCTTATGCAACTCACTC------TAT-ATACTATATCAA
AT-----ACATTTCTAGAGTTTAAAGCTTATCTTAGAATAAATGCATC-TTTAGCTACGA
GACAACCTAACTTCAGTTGT------------TTTTTTTTACTTTCTCTCTTCTCAAAAA
TACATTGATTACGTCTTTACAGCGATC--TTTTTTATTCCAAACCT--AAAAATGCATGC
ACTCACTCT-AAAAGCGCAAAGGGA-GCATCTTTTTTTTTCCCCCATCATCTGCACGCAG
CCTTTTCTTTTCCTCATGTCACGAGGGACTGAAGGTGTGTATGCAGCGTCAAGTCATCCA
TCCGTTCCACTCCACTCACTCATGCGTCGCGCACTCTGCGCTCGTGCCTGCCCGGG-GCT
AAAGC-TTTAGTAGCTAGCCTCAGATCAGATACTGTTCGTGTTTGTTAGGCCGCGGCAGC
TGCACATGAGCTCATGACAGCCGGCAGCACCACCACCAACACCATGGAAGA------GGG
GTCGGGGTCCATCACATAGACATAGATGCCTGTTGTAGACTAGGG-ACGGGAGGGCAATT
GTTAGGCGCCTGTTGCCATCGCATTTGCTGCTGTGGGTTGCCAACAAGTAACATGCCAGG
ATGCTTTGCTAT-CACGCACAGGACAGGAGGAGAGGTCC--TTTTTCTCGACACAAG---
------ATCTACTAAACTAGCACTTGCTGAT-GAGTGCA-TAGGATGAATGGATGATGAA
CATCTAGAGTGAGAGAGAGA-AAATATGTTAATAATAATAAAGAGTAGTAATAGTAGTAG
TAGGATTAAGA-ATCAACCTGGGGT-ACGTAGGAAGAGGTACAATCCCTA-GGAATCTAG
AGTATGAGAAGTATGGGAGGAGTT--GGGAGTGAAACGGAACAAATTCCGAGTTGGTATT
TTGTCGGGAATGTCAAGTTGATTTTTGATCCTAGTGCAAGCAAGAATTATCAATCACTCA
-GCCTGTCTGTGTCTGTCCAGTGTCCACCCCAGCTCTTGCTACTC-TACTTACTACTGTG
CTACT-AGTGGTAGGGTAGGTATCTTCCATAAACTGTTATTATAAACTGTCATCTGAGAA
AGAGAGCCAGTCAAACCCATGCTGCTGCTTA-TTTTAATCACTGTCAAATGGCAGGCAGG
CAGGCAGTCTGGTTAGTTAATAACATCTGGGAAGGGTTTAATCAAACCAAATCAAATCAG
ACGAAATCTAGAGGCCACATGGGATGGGGCCATATGTACTGTACTAGCATAAGTAGCGGC
TAGATTTTATTAGAACACGGACTCACACTCCCATAACTATAACTGACTTTGATCATGATT
CC-TTGCCAAGCAATGCTCGCATGCCCA-TGCATGCATCATCCCTGGTCAAACTCAAACA
CTCTCCACCGTCAGGGAATAAGACTTATTATTTTATTAACAATTCAATTTTTATTTATTA
ATTACGTCTGGACGAGGAGTACTGGTTTATTTGATGAGAGACATGGCAGTCCAAGTCAAA
CTCGTTTGTCT--GACCATGGCGGTGATGGCCGGTTGCAGGTTGGGGAGCGCGGCCTGCA
GCTCTCCGGTGGCCAGAAGCAGCGCATCGCCATCGCCCGCGCCATGCTCAAGAACCCCGC
CATCCTGCTGCTGGACGAGGCCACCAGCGCGCTGGACTCCGAGTCTGAGAAGCTCGTGCA
GGAGGCGCTGGACCGCTTCATGATCGGGCGCACCACCCTGGTGATCGCGCACAGGCTGTC
CACCATCCGAAAGGCCGACGTGGTGGCCGTGCTGCAGGGCGGCGCCGTCTCCGAGATGGG
CGCGCACGACGAGCTGATGGCCAAGGGCGAGAACGGCACCTACGCCAAGCTCATCCGCAT
GCAGGAGCAGGCGCACGAGGCGGCGCTCGTCAACGCCCGCCGCAGCAGCGCCAGGCCCTC
CAGCGCCCGCAACTCCGTCAGCTCGCCCATCATGACGCGCAACTCCTCCTACGGCCGCTC
CCCCTACTCCCGCCGCCTCTCCGACTTCTCCACCTCCGACTTCACCCTCTCCATCCACGA
CCCGCACCACCACCACCGGACCATGGCGGACAAGCAGCTGGCGTTCCGCGCCGGCGCCAG
CTCCTTCCTGCGCCTCGCCAGGATGAACTCGCCCGAGTGGGCCTACGCGCTCGCCGGCTC
CATCGGCTCCATGGTCTGCGGCTCCTTCAGCGCCATCTTCGCCTACATCCTCAGCGCCGT
GCTCAGCGTGTACTACGCGCCGGACCCGCGGTACATGAAGCGCGAGATCGCCAAATACTG
CTACCTGCTCATCGGCATGTCCTCCGCGGCGCTGCTGTTCAACACGGTGCAGCACGTGTT
CTGGGACACGGTGGGCGAGAACCTGACCAAGCGGGTGCGCGAGAAGATGTTCGCCGCCGT
GCTCCGCAACGAGATCGCCTGGTTCGACGCGGACGAGAACGCCAGCGCGCGCGTGGCCGC
CAGGCTAGCGCTGGACGCCCAGAACGTGCTCTCCGCCATC-GGGGACCGCATCTCCGTCA
TCGTCCAGAACTCGGCGCTGATGCTGGTGGCGTGCACCGCGGGGTTCGTCCTCCAGTGGC
GCCTCGCGCTCGTGCTCCTCGCCGTGTTCCCGCTCGTCGTGGGCGCCACCGTGCTGCAGA
AGATGTTCATGAAGGGCTTCTCGGGGGACCTGGAGGCCGCGCACGCCAGGGCGACGCAGA
TCGCGGGCGAGGCCGTGGCCAACCTGCGCACCGTGGCCGCGTTCAACGCGGAGCGCAAGA
TCACGGGGCTGTTCGAGGCCAACCTGCGCGGCCCGCTCCGGCGCTGCTTCTGGAAGGGGC
AGATCGCCGGCAGCGGCTACGGCGTGGCGCAGTTCCTGCTGTACGCGTCCTACGCGCTGG
GGCTGTGGTACGCGGCGTGGCTGGTGAAGCACGGCGTGTCCGACTTCTCGCGCACCATCC
GCGTGTTCATGGTGCTGATGGTGTCCGCGAACGGCGCCGCCGAGACGCTGACGCTGGCGC
CGGACTTCATCAAGGGCGGGCGCGCGATGCGGTCGGTGTTCGAGACGATCGACCGCAAGA
CGGAGGTGGAGCCCGACGACGTGGACGCGGCGCCGGTGCCGGAGCGGCCGAGGGGCGAGG
TGGAGCTGAAGCACGTGGACTTCTCGTACCCGTCGCGGCCGGACATCCAGGTGTTCCGCG
ACCTGAGCCTCCGTGCGCGCGCCGGGAAGACGCTGGCGCTGGTGGGGCCGAGCGGGTGCG
GCAAGAGCTCGGTGCTGGCTCTGGTGCAGCGGTTCTACGAGCCCACGTCCGGGCGCGTGC
TCCTGGACGGCAAGGACGTGCGCAAGTACAACCTGCGGGCGCTGCGGCGCGTGGTGGCTG
TGGTACCGCAGGAGCCGTTCCTGTTCGCGGCGAGCATCCACGAGAACATCGCGTACGGGC
GCGAGGGCGCGACGGAGGCGGAGGTGGTGGAGGCGGCGGCGCAGGCGAACGCGCACCGGT
TCATCGCGGCGCTGCCGGAGGGGTACCGGACGCAGGTGGGCGAGCGCGNNNNNNNNNNNN
NNNNNNNNNNNNNNNNNNNNNNNNNNNNNNNNNNNNNNNNNNNNNNNNNNNNNNNNNNNN
NNNNNNNNNNNNNNNNNNNNNNNNNNNNNNNNNNNNNNNNNNNNNNNNNNNNNNNNNNNN
NNNNNNNNNNNNNNNNNNNNNNNNGCACCACCATCGTGGTGGCGCACCGGCTGGCCACGG
TGCGCGGCGCGCACACCATCGCGGTCATCGACGACGGCAAGGTGGCGGAGCAGGGGTCGC
ACTCGCACCTGCTCAAGCACCATCCCGACGGGTGCTACGCGCGGATGCTGCAGCTGCAGC
GGCTGACGGGCGCGGCGG------CCGGGCCCGGGCCGTCGACCTCGTGCAACGGGGCCG
CGTAGGACGGAATGGATGGAT-GGATGGGTTTGGTTCCTC--GAGAGATTGATGGGTGAG
GAAGCTGAAGCTCC-GGATCAAATGG------TGGTACTCCATGATCGCAACAATGA-GG
GG--AAAAAAAGAAAGGAGAAAATACGGTGGTTCATATGATTGTACAATTTGACGATCTG
TTTGAGTCGGGGTTTTAGGATGATGTAAACCTTCACTCGCCTT-TTTTT-----------
-TACTCTTGTTTCTCATCCGCATCAGTATCATCTATCTACATACAGTGTCAGAGATGGGA
ACTGATCCGCATCATCATCTACCTCCCAAGGCA--CCCCAGATTGTATTAA--------T
GTACTTAGTTAGCCTGTTTTATATATACT--TATAAGTACCAAATAGCAGAATTTTACTC
CTTATCTGCAGTAGC--ACGAAAGAAGAAACGGCAAGCTACACCTATCTCTGG-AAGCAA
AAGAATCTCCCCATTCTCTCTCTTCCTACGA--------GGACA-CCCCATCCTTTTCAG
ACAGACAGACAGACGGACCAAACTG---CACCACCCAAGAACCGATCGAGAGC------A
GAGG-----TAGCATTCTCTGCACTGTAGAGTGTAGACCATACTACGCTGCTCTCGAGAC
ATGATCCCGGGAATATCTACCGAATTGTTTGTCAGTGGCATAGCCGCATAGCTCTCAGCT
GCCTAATGAATTGTTTGGTGCCAACCGCGCTGCAGGCTTGCAGACGACCCGGGAAGGGTC
AGGGATTGCACAACT-------ACTAGCATCAGTGGAGAGCGAAAGGCCAGAACGGCAGG
CTTGCAGGAAAACAGGGACCGTGAGTTTGACCTGGCCTTG-G-----GGGTGGGGAGTCA
GTCAGTCAC-----ATGCGATGCGATGCAGTGGAGGAACCCATCTTCCAA
>A005
GAAACAGATATACGATTTACTCTAAAATTCGTACTAATTTACAATGTTTTGGTTCACGTT
TTACGCTAAAATCCATTCGAGCCAGAACCCGCGCTCAATCGGCCGCACGCGATTTTCAAG
CCGTAATTTCTGGGTCCATTTGCTGTTACGAAACAGATATACGACTTACGCTAAATTTCG
TAATCATTTATGTTGTTTTAGCTCACGTTTTACACTAAAATTCATTCGAACCAGAACCCG
CGTACGATCAGCCGCACGCGATTTTTACGCCGTAATTTCAGGCCCCATTTGCTGTTACGA
AACAGATATACAATTTACGCTAAATTTCGTAATCATTTATGATG-TTTTAGCTCACGTTT
TACGCTAAAATCCATTCGAGCCAGAACCCGCGTACGATCGGACGCACGCGATTTACACGC
CGTAA-TTTCGGGGCCCATTTGCTGTTACGAAA-C-AGATATACGATTTACGCTAAATTT
CGTACTTATTTATGTTGTTTTAGCTCATGTT-TTACGCTAGAATTCGCCTGAACCAGAAC
TAGCACACGATCGGACGCGCATGG----ACCTGGTTGGGGTTTCCTGTACTAATGAAAGC
CCTGGACTTTCATTACCTCCTCTCTCTCTCTCTCTCTCTCTC--------------TCTA
TATATATATATATAT-GTGTGTGGTGCCTTTCTTTCAAAACATATTATGCAACGCGTACC
GTATCTCAACAAACACCTTCAATA-AGTTGAGTC--GGGGTAGATCTCAAGGCTACATAA
AATAG--TTTTTTTTCTAGAATGGATGCATTTGTTTTAAGAGAAAAATGATGCACTTGG-
----AATGCATCAAGCGAAGGGATGCAAGAATGTTGGAAAAACACATGAACCCGTATCGC
GAGATGCTTATTTAGCCATTCTTTTATCACAGTGGATGCATATGCAACAAAACCAAAACA
GATGGTTAGCGAGTGACAG--TATATAGAGATCTAAAGAT-TCCGACACTTCATCGGT--
--AAAAAAAGCAGCATTAACCGAGTGAATGGAAGAAAAACGAATTTCTCATATTACACAA
CAGGTTTTCTT-AAAAAAAGAACGTTACCTCGGTATTTATATTAAGAAGAGACTAAAATA
TGGTCCCGTCGAGAAAATTTCTAAACACTAG--TCTTCATCACTAGTGAGCCGTCACCAT
--CTAGTTTGCAACGGTCCAGTCA--GAGTGCAGGACATAACTCAGGACTCAAGAG----
-----------CAGACGGAGCACGG-TGAGAGAA--TTTTTTTTAATCAAGCCTAAAATT
CACCTCCGGACAAATTGAACCTGGAAC-----------GGGTGCTACTC--ATAAATATT
AACCATGAGACCTTTTCGCCGCAGCAGGTTTTCTATCGGCAGTTAG--------------
-----------------------------------------------ATTTTAGTGACGA
TGAAAATGATAGAACGCAACGTGCCGCATGCATCCATTCCCATTCG-TTTTCCACAGTAC
ATGTAGGAGTACTGTGCAAGTAGGGTCCGTACATTCAGTCTCTCTCACCAGTTGGACTCT
TCTACTGCTAC-AAAGACATGAGCTGCCTGGAATGGGAACCGGAG-GAGCGAGCGAGCCT
GA----------------------------------------------------------
------------------CGGTCACACACACACAGTCACAC-------TCCCAAGCCAAT
TATTATAAGAGGCGAGATGAGCAACTCCAGCTC-TTAACCAATCCACT--CCTCCTCCCT
CTCCACCTCCTCTGC-TTTGCTCTGCCACTCTGCTGAGGTGGGGGGCAGAGGAGCTCCCC
CTCCCTCCTCTCCCC-TCCTCGCCATGTCTAGCAGCGACCCGGAGGAGATCAGGGCGCGC
GTCGTCGTTCTCGGTTCGCCCCATGCCGACGGCGGCGACGAGTGGGCCCGGCCCGAGCTC
GAGGCCTTCCATCTGCCGTCTCCCGCCCACCAGCCTCCTGGCTTCCTAGCCGGGCAACCG
GAAGCAGCAGAGCAA-CCCACGCTCCCTGCTCCTGCTGGCC-----GCAGCAGCAGCAGC
AACACGCCTACTACATCTGCCGGTGGCGGCGCTGCTCCTCCTCTTCCTTCTTCGCCT-CC
CCCTCCGCCGGCTTCTCTGGAGACCGAGCAGCCGCCCAATGCCAGGCCAGCCTCCGCCGG
CGCCAATGACAGCAAGAAGCCCACCCCGCCCGCCGCCCTGCGCGACCTCTTCCGCTTCGC
CGACGGCCTCGACTGCGCGCTCATGCTCATCGGCACCCTCGGCGCGCTCGTCCACGGCTG
CTCGCTCCCCGTCTTCCTCCGCTTCTTCGCCGACCTCGTCGACTCCTTCGGCTCCCACGC
CGACGACCCGGACACCATGGTCCGCCTCGTCGTCAAGTACGCCTTCTACTTCCTCGTCGT
CGGAGCGGCAATCTGGGCATCCTCGTGGGCAGGTACGCTATCCCTCCTCCTCCTGCCGCC
CCAGCTT--GTGTGCGTCGCGAATTGGCGGTCAATTTGGATTGGATGACAAATCACGTCG
GTCAGTCAATCGCCGTGG--CTACAAACGAGATGTTCAAATCGTTCGCCCCGCTCGCAGA
GATCTCTTGCTGGATGTGGACCGGCGAGCGGCAGTCGACGCGGATGCGGATCCGGTACCT
GGACGCGGCGCTGCGGCAGGACGTGTCCTTCTTCGACACCGACGTGCGGGCCTCGGACGT
GATCTACGCCATCAACGCGGACGCAGTGGTGGTGCAGGACGCCATCAGCGAGAAGCTGGG
CAACCTCATCCACTACATGGCCACCTTCGTGGCCGGCTTCGTCGTGGGGTTCACGGCCGC
GTGGCAGCTGGCGCTGGTCACGCTGGCCGTGGTGCCGCTCATCGCCGTCATCGGCGGGCT
GAGCGCCGCCGCGCTCGCCAAGCTCTCGTCCCGCAGCCAGGACGCGCTCTCCGGCGCCAG
CGGCATCGCGGAGCAGGCGCTCGCGCAGATACGGATCGTGCAGGCGTTCGTTGGCGAGGA
GCGCGAGATGCGGGCCTACTCGGCAGCGCTGGCCGTGGCGCAGAGGATCGGCTACCGCAG
CGGCTTCGCCAAGGGGCTCGGCCTCGGCGGCACCTACTTCACCGTCTTCTGCTGCTACGG
GCTCCTGCTCTGGTACGGCGGCCACCTCGTGCGCGCCCAGCACACCAACGGCGGGCTCGC
CATCGCCACCATGTTCTCCGTCATGATCGGCGGACTGTAAGGCCCACCACAC------CA
CTCTCTCCTTCTCCTGCTCCTCGGCCCG--CCCGTCGTCATTGCTGCTGACGGTGTCTGT
GGATCGCGTGCAGGGCCCTCGGGCAGTCGGCGCCGAGCATGGCCGCGTTCGCCAAGGCGC
GCGTGGCGGCCGCCAAGATCTTCCGCATCATCGACCACAGGCCGGGCATCTCCTCGCGCG
ACGGCGAGGACGGCGCGGAGCCAGAGTCGGTGACGGGGCGGGTGGAGATGCGGGGCGTGG
ACTTCGCGTACCCGTCGCGGCCGGACGTCCCCATCCTGCGCGGCTTCTCGCTGAGCGTGC
CCGCCGGGAAGACCATCGCGCTGGTGGGCAGCTCCGGCTCCGGGAAGAGCACGGTGGTGT
CGCTCATCGAGAGGTTCTACGACCCCAGCGCAG-------GTATACTACCTAGTACTGTT
ACTACTTTTAGCGCATTAATCTGAGGATGTCCAGTTCGCTTGCTTGCCAATCGCCATTGC
CATCGCAGCAACAATACA--TTGCCAACTGCCATTGCTGGGTAGAC--------TAGTAC
AGTAGCAGTTAGAAGAAGCCTCCACTGTACATTGCATTGCCAAACAAAAGTGAATTGTGC
AGTAACTGTGTACCACCACATTGACATGGAAATGAAGTGAATGCTTGGAGCATGCAGAGC
TGGCCGGCCTCATGGGCTGCTGCTACCTGCTAGCTAGCCAACCAGAACCAGCCATCCTCT
TTCTTGCTTTTC--TTTTTACTTTCTTT-GGTCGTGGCTGTTTGTGGTCATACATACATT
CA--CGCAGAGCAGAAGAGCTA-GCTAAGCTAGGTGGGTGTGCCTGCAACG-CGGGACAA
AGAAAACTATTTGTTGCCTGGCAAGATGCTACTGTTGCCTAG--CACATGCCTGCCATTG
ACCGACTGCTCAGTGAGAAGTGGTTCAGTTGTGCTGTTGACAGTATAGATAG--ATATAT
ATAGTAGCCCTGTAGATTTTTTTTTCAGAC-AAAAAAAGAAGAAGAACGAGATGAAGTCT
GCAATTCGGTTTTGGCAGGGCAAATCCTGCTGGACGGGCACGACCTCAGGTCGCTGGAGC
TGCGGTGGCTGCGGCGGCAGATCGGGCTGGTGAGCCAGGAGCCGGCGCTGTTCGCGACGA
GCATCAGGGAGAACCTGCTGCTGGGGCGGGACAGCCAGAGCGCGACGCTGGCGGAGATGG
AGGAGGCGGCCAGGGTGGCCAACGCCCACTCCTTCATCATCAAACTCCCCGACGGCTACG
ACACGCAGGTCCGTGTCCGTC--------CCGTATAGCGGTATAGC-TAACTAG------
----CTG-CACTGCCACTTCTCTCG----CTTGCTCCCCACCGTTGCTG-------CCTG
TTGCTCTCCAATCCACTTGTCGGTGTCTGGACCACACGTGCCTGCTTGCCTAGCTGCTCC
ACATCTGCTTTCCCTGTCCAACCTTATGCAACTCACTC------TAT-ATACTATATCAA
AT-----ACATTTCTAGAGTTTAAAGCTTATCTTAGAATAAATGCATC-TTTAGCTACGA
GACAACCTAACTTCAGTTGTTT----------TTTTTTTTACTTTCTCTCTTCTCAAAAA
TACATTGATTACGTCTTTACAGCGATC--TTTTTTATTCCAAACCT--AAAAATGCATGC
ACTCACTCT-AAAAGCGCAAAGGGA-GCATCTTTTTTTTTCCCCCATCATCTGCACGCAG
CCTTTTCTTTTCCTCATGTCACGAGGGACTGAAGGTGTGTATGCAGCGTCAAGTCATCCA
TCCGT-----TCCACTCACTCATGCGTCGCGCACTCTGCGCTCGTGCCTGCCCGGG-GCT
AAAGC-TTTAGTAGCTAGCCTCAGATCAGATACTGTTCGTGTTTGTTAGGCCGCGGCAGC
TGCACATGAGCTCATGACAGCCGGCAGCACCACCACCAACGCCATGGAAGA------GGG
GTCGGGGTCCATCACATAGACATAGATGCCTGTTGTAGACTA-GG-ACGGGAGGGCAATT
GTTAGGCGCCTGTTGCCATCGCATTTGCTGCTGTGGGTTGCCAACAAGTAACATGCCAGG
ATGCTTTGCTAT-CACGCACAGGAC---AGGAGAGGTCC--TTTTTCTCGACACAAGCTC
TACAGCCTCTACTAAACTAGCACTTGCTGAT-GAGTGCA-GAGGATGAATGGACGATGAA
CATCTAGAGTGAGAGAGAAA-AAA-ATGTTAATAATAATAAAA---------AGTAGTAG
CAGGATTAAGA-ATCAACCTGGGGT-ACGTAGGAAGAGGTACAATCCCTA-GGAATCTAG
AGTATGAGAAGTATGGGAGGAGTT--GGGAGTGAAACGGAACAAATTCCGAGTTGGTATT
TTGTCGGGAATGTCAAGTTGATTTTTGATCCTAGTGCAGGCAAGAATTATCAATC-----
-----------------------TCCACCCCAGCTCTTGCTACTCTTACTTACTACTGTG
CTACT-AGTGGTAGGGTAGGTATCTTCTATAAACTGTTATTATCAGCTGTCATCTGAGAA
AGAGAGCCAGTCAAACCCATGCTGCTGCTTA-TTTTAATCACTGTCAAAT--------GG
CAGGCAGTCTGGTTAGTTAATAACATCTGGGAAGGGTTTAATCAAACCAAATCAAATCAG
ACGAAATCTAGAGGCCACATGGGATGGGGCCATATGTACTGTACTAGCATAAGTAGCGGC
TAGATTTTATTAGAACACGGACTCACACTCCCATAACTATAACTGACTTTGATCATGATT
CC-TTGCCAAGCAATGCTCGCATGCCCA-TGCATGCATCATCCCTGGTCAAACTCAAACA
CTCTCCACCGTCAGGGAATAAGACTTATTATTTTATTAACAATTCAATTTTTATTTATTA
ATTACGTCTGGACGAGGAGTACTGGTTTATTTGATGAGAGACATGGCAGTCCAAGTCAAA
CTCGTTTGTCT--GACCATGGCGGTGATGGCCGGTTGCAGGTTGGGGAGCGCGGCCTGCA
GCTCTCCGGTGGGCAGAAGCAGCGCATCGCCATCGCCCGCGCCATGCTCAAGAACCCCGC
CATCCTGCTGCTGGACGAGGCCACCAGCGCGCTGGACTCCGAGTCTGAGAAGCTCGTGCA
GGAGGCGCTGGACCGCTTCATGATCGGGCGCACCACCCTGGTGATCGCGCACAGGCTGTC
CACCATCCGCAAGGCCGACGTGGTGGCCGTGCTGCAGGGCGGCGCCGTCTCCGAGATGGG
CGCGCACGACGAGCTGATGGCCAAGGGCGAGAACGGCACCTACGCCAAGCTCATCCGCAT
GCAGGAGCAGGCGCACGAGGCGGCGCTCGTCAACGCCCGCCGCAGCAGCGCCAGGCCCTC
CAGCGCCCGCAACTCCGTCAGCTCGCCCATCATGACGCGCAACTCCTCCTACGGCCGCTC
CCCCTACTCCCGCCGCCTCTCCGACTTCTCCACCTCCGACTTCACCCTCTCCATCCACGA
CCCGCACCACCACCACCGGACCATGGCGGACAAGCAGCTGGCGTTCCGCGCCGGCGCCAG
CTCCTTCCTGCGCCTCGCTAGGATGAACTCGCCCGAGTGGGCCTACGCGCTCGCCGGCTC
CATCGGCTCCATGGTCTGCGGCTCCTTCAGCGCCATCTTCGCCTACATCCTCAGCGCCGT
GCTCAGCGTGTACTACGCGCCGGACCCGCGGTACATGAAGCGCGAGATCGCCAAATACTG
CTACCTGCTCATCGGCATGTCCTCCGCGGCGCTGCTGTTCAACACGGTGCAGCACGTGTT
CTGGGACACGGTGGGCGAGAACCTGACCAAGCGGGTGCGCGAGAAGATGTTCGCCGCCGT
GCTCCGCAACGAGATCGCCTGGTTCGACGCGGACGAGAACGCCAGCGCGCGCGTGGCCGC
CAGGCTCGCGCTGGACGCCCAGAACGTGCGCTCCGCCATC-GGGGACCGCATCTCCGTCA
TCGTCCAGAACTCGGCGCTGATGCTGGTGGCCTGCACCGCGGGGTTCGTCCTCCAGTGGC
GCCTCGCGCTCGTGCTCCTCGCCGTGTTCCCGCTCGTCGTGGGCGCCACCGTGCTGCAGA
AGATGTTCATGAAGGGCTTCTCGGGGGACCTGGAGGCCGCGCACGCCAGGGCGACGCAGA
TCGCGGGCGAGGCCGTGGCCAACCTGCGCACCGTGGCCGCGTTCAACGCGGAGCGCAAGA
TCACGGGGCTGTTCGAGGCCAACCTGCGCGGCCCGCTCCGGCGCTGCTTCTGGAAGGGGC
AGATCGCCGGCAGCGGCTACGGCGTGGCGCAGTTCCTGCTGTACGCGTCCTACGCGCTGG
GGCTGTGGTACGCGGCGTGGCTGGTGAAGCACGGCGTGTCCGACTTCTCGCGCACCATCC
GCGTGTTCATGGTGCTGATGGTGTCCGCGAACGGCGCCGCCGAGACGCTGACGCTGGCGC
CGGACTTCATCAAGGGCGGGCGCGCGATGCGGTCGGTGTTCGAGACGATCGACCGCAAGA
CGGAGGTGGAGCCCGACGACGTGGACGCGGCGCCGGTGCCGGAGCGGCCGAGGGGCGAGG
TGGAGCTGAAGCACGTGGACTTCTCGTACCCGTCGCGGCCGGACATCCAGGTGTTCCGCG
ACCTGAGCCTCCGTGCGCGCGCCGGGAAGACGCTGGCGCTGGTGGGGCCGAGCGGGTGCG
GCAAGAGCTCGGTGCTGGCTCTGGTGCAGCGGTTCTACGAGCCCACGTCCGGGCGCGTGC
TCCTGGACGGCAAGGACGTGCGCAAGTACAACCTGCGGGCGCTGCGGCGCGTGGTGGCGG
TGGTGCCGCAGGAGCCGTTCCTGTTCGCGGCGAGCATCCACGAGAACATCGCGTACGGGC
GCGAGGGCGCGACGGAGGCGGAGGTGGTGGAGGCGGCGGCGCAGGCGAACGCGCACCGGT
TCATCGCGGCGCTGCCGGAGGGGTACCGGACGCAGGTGGGCGAGCGCGGGGTGCNNNNNN
NNNNNNNNNNNNNNNNNNNNNNNNNNNNNNNNNNNNNNNNNNNNNNNNNNNNNNNNNNNN
NNNNNNNNNNNNNNNNNNNNNNNNNNNNNNNNNNNNNNNNGGAGCGGTGCGTGCAGGAGG
CGCTGGAGCGCGCGGGGTCCGGGCGCACCACCATCGTGGTGGCGCACCGGCTGGCCACGG
TGCGCGGCGCGCACACCATCGCGGTCATCGACGACGGCAAGGTGGCGGAGCAGGGGTCGC
ACTCGCACCTGCTCAAGCACCATCCCGACGGGTGCTACGCGCGGATGCTGCAGCTGCAGC
GGCTGACGGGCGCGGCGG------CCGGGCCCGGGCCGTCGACCTCGTGCAACGGGGCCG
CGTAGGACGGAATGGATGGAT-GGATGGGTTTGGTTCCTC--GAGAGATTGATGGGTGAG
GAAGCTGAAGCTCC-GGATCAAATGG------TGGTACTCCATGATCGCAACAATGA-GG
GG--AAAAAAAGAAAGGAGAAAATACGGTGGTTCATATGATTGTACAATTTGACGATCTG
TTTGAGTCGGGGTTTTAGGATGATGTAAACCTTCACTCGCCTT-TTTTT-----------
-TACTCTTGTTTCTCATCCGCATCAGTATCATCTATCTACATACAGTGTCAGAGATGGGA
ACTGATCCGCATCATCATCTACCTCCCAAGGCA--CCCCAGATTGTATTAA--------T
GTACTTAGTTAGCCTGTTTTATATATACT--TATAAGTACCAAATAGCAGAATTTTACTC
CTTATCTGCAGTAGC--ACGAAAGAAGAAACGGCAAGCTACACCTATCTCTGG-AAGCAA
AAGAATCTCCCCATTCTCTCTCTTCCTACGA--------GGACA-CCCCATCCTTTTCAG
ACAGACAGACAGACGGACCAAACTG---CACCACCCAAGAACCGATCGAGAGC------A
GAGG-----TAGCATTCTCTGCACTGTAGAGTGTAGACCATACTACGCTGCTCTCGAGAC
ATGATCCCGGGAATATCTACCGAATTGTTTGTCAGTGGCATAGCCGCATAGCTCTCAGCT
GCCTAATGAATTGTTTGGTGCCAACCGCGCTGCAGGCTTGCAGACGACCCGGGAAGGGTC
AGGGATTGCACAACT-------ACTAGCATCAGTGGAGAGCGAAAGGCCAGAACGGCAGG
CTTGCAGGAAAACGGGGACCATGAGTTTGACCTGGCCTTGTG-----GGGGGAGGAGTCA
GTCAGTCAC-----ATGCGATGCGATGCAGTGGAGGAACCCATCTTCCAA
>A006
NNNNNNNNNNNNNNNNNNNNNNNNNNNNNNNNNNNNNNNNNNNNNNNNNNNNNNNNNNNN
NNNNNNNNNNNNNNNNNNNNNNNNNNNNNNNNNNNNNNNNNNNNNNNNNNNNNNNNNNNN
NNNNNNNNNNNNNNNNNNNNNNNNNNNNNNNNNNNNNNNNNNNNNNNNNNNNNNNNNNNN
NNNNNNNNNNNNNNNNNNNNNNNNNNNNNNNNNNNNNNNNNNNNNNNNNNNNNNNNNNNN
NNNNNNNNNNNNNNNNNNNNNNNNNNNNNNNNNNNNNNNNNNNNNNNNNNNNNNNNACGA
AACAGATATACGATTTACGCTAAATTTCGTAATCATTTATGATG-TTTTAGCTCACGTTT
TACGCTAAAATCCATTCGAGCCAGAACCCGCGTACGATCGGACGCACGCGATTTTCACGC
CGTAA-TTTCGGGGCCCATTTGCTGTTACGAAA-C-AGATATACGATTTACGCTAAATTT
CGTACTCATTTATGTTGTTTTAGCTCACGTT-TTACGCTAGAATTCGCCCGAGCCAGAAC
TAGCACACGATCGGNNNNNNNNNN----NNNNNNNNNNNNNNNNNNNNNNNNNNNNNNNN
NNNNNNNNNNNNNNNNNNNNNNNNNNNNNNNNNNNNNNNNNN--------------NNNN
NNNNNNNNNNNNNNN-NNNNNNNNNNNNNNNNNNNNNNNNNNNNNNNNNNNNNNNNNNNN
NNNNNNNNNNNNNNNNNNNNNNNN-NNNNNNNNN--NNNGTAGATCTCAAGGCTACATAA
AATAG--TTTTTTTTCTAGAATGGATGCATTTGTTTTAAGAGAAAAATGATGCACTTGG-
----AATGCATCAAGCAAAGGGATGTANNNNNNNNNNNNNNNNNNNNNNNNNNNNNNNNN
NNNNNNNNNNNNNNNNNNNNN-NNNNNNNNNNNNNNNNNNNNNNNNNNNNNNNNNNNNNN
NNNNNNNNNNNNNNNNNNN--NNNNNNNNNNNNNNNNNNNNNNCGACACTTCATCGGT--
--AAAAAAAGCAGCA-TAACCGAGTGAATGGAAGAAAAACGAATTTCTCATA-TACACAG
CAGGTTTTCTT-AAAN----NNNNNNNNNNNNNNN-NNNNNNNNNNNNNNNNNNNNNNNN
NNNNNNNNNNNNNNNNNNNNNNNNNNNNNNN--NNNNNNNNNNNNNNNNNNNNTCACCAT
--CTAGTTTGCAACGGTCCAGTTA--GAGTGC--------ACTCAGGACT----------
--------------------CGCAG-CGAGAGAA---TTTTTTTAATCAAGCCTAAAATT
CACTTTCGGACAAATCGAA------------------------CTACTC--ATAAATATT
AACCATGAGACCTTTTCGCCGCAGCAGGTTTTTTTATCGGTTGTAG--------------
-----------------------------------------------ATTTTAGTGACGA
TGAAAATGATAGAACGCAACATGCCGCATACATCCATTCCCATTCG-TTTTCCACAGTAC
ATGTAGGAGTACTGTGCAAGTAGGGTCCGTACATTCAGTCTCTCTCACTCGTTGGACTCT
TCTACTGCTAC-AAAGACATGAGCTGCCGGGAATGGGAACCGGAG-GAGCGAGCGAGCCT
GA----------------------------------------------------------
------------------CGGTCTCACACACACAGTCACACTCCCAAGTCCCAAGCCAAT
TATTATAAGAGGCGAGATGAGCAACTCCAGCTC-TTAACCAATCCACT--CCTCCTCCCT
CTCCACTTCCTCTGC-TTTGCTCTGCCACTCTGCTGAGGTGGGGGGCAGAGGAGCTCCCC
CTCCCTCCTCTCCCC-TCCTCGCCATGTCTAGCAGCGACCCAGAGGAGATCAGGGCGCGC
GTCGTCGTTCTCGGTTCGCCCCATGCCGACGGCGGCGACGAGTGGGCCCGGCCCGAGCTC
GAGGCCTTCCATCTGCCGTCTCCCGCCCACCAGCCTCCTGGCTTCCTAGCCGGGCAACCG
GAAGCAGCAGAGCAA-CCCACGCTCCCTGCTCCTGCTGGCC-----GCAGCAGCAGCAGC
AACACGCCTACTACATCTGCCGGTGGCGGCGCTGCTCCTCCTCTTCCTTCTTCGCCT-CC
CCCTCCGCCGGCTTCTCTGGAGACCGAGCAGCCGCCCAATGCCAGGCCAGCCTCCGCCGG
CGCCAATGACAGCAAGAAGCCCACCCCGCCCGCCGCCCTGCGCGACCTCTTCCGCTTCGC
CGACGGCCTCGACTGCGCGCTCATGCTCATCGGCACCCTCGGCGCGCTCGTCCACGGCTG
CTCGCTCCCCGTCTTCCTCCGCTTCTTCGCCGACCTCGTCGACTCCTTCGGCTCCCACGC
CGACGACCCGGACACCATGGTCCGCCTCGTCGTCAAGTACGCCTTCTACTTCCTCGTCGT
CGGAGCGGCAATCTGGGCATCCTCGTGGGCAGGTACGCTATCCCTCCTCCTCCTGCCGCC
CCAGCT------TGCGTCGCGAATTGCCGGTCAATTTGGATTGGTTGACAAATCACATCG
GTCAGCCAATCGCCATGG--CTACAAACGAGATGTTCAAATCGTTCGCCCCGCTCGCAGA
GATCTCTTGCTGGATGTGGACCGGCGAGCGGCAGTCGACGCGGATGCGGATCCGGTACCT
GGACGCGGCGCTGCGGCAGGACGTGTCCTTCTTCGACACCGACGTGCGGGCCTCGGACGT
GATCTACGCCATCAACGCGGACGCCGTGGTGGTGCAGGACGCCATCAGCGAGAAGCTGGG
CAACCTCATCCACTACATGGCCACCTTCGTGGCCGGCTTCGTCGTGGGGTTCACGGCCGC
GTGGCAGCTGGCGCTGGTCACGCTGGCCGTGGTGCCGCTCATCGCCGTCATCGGCGGGCT
GAGCGCCGCCGCGCTCGCCAAGCTCTCGTCCCGCAGCCAGGACGCGCTCTCCGGCGCCAG
CGGCATCGCGGAGCAGGCGCTCGCGCAGATACGGATCGTGCAGGCGTTCGTCGGCGAGGA
GCGCGAGATGCGGGCCTACTCGGCGGCGCTGGCCGTGGCGCAGAGGATCGGCTACCGCAG
CGGCTTCGCCAAGGGTCTCGGCCTCGGCGGCACCTACTTCACCGTCTTCTGCTGCTACGG
GCTCCTGCTCTGGTACGGCGGCCACCTCGTGCGCGCCCAGCACACCAACGGCGGGCTCGC
CATCGCCACCATGTTCTCCGTCATGATCGGCGGACTGTAAGGCCCACCACAC------CA
CTCTCTCCTTCTCCTGCTCCTCGGCCCG--CCCGTCGTCATTGCTGCTGACGGTGTCCGT
GGATCGCGTGCAGGGCCCTCGGGCAGTCGGCGCCGAGCATGGCCGCGTTCGCCAAGGCGC
GTGTGGCGGCTGCCAAGATCTTCCGCATCATCGACCACAGGCCGGGCATCTCGTCGCGC-
--------GACGGCGCGGAGCCAGAGTCGGTGACGGGGCGGGTGGAGATGCGGGGCGTGG
ACTTCGCGTACCCGTCGCGGCCGGACGTCCCCATCCTGCGCGGCTTCTCGCTCAGCGTGC
CCGCCGGGAAGACCATCGCGCTGGTGGGCAGCTCCGGCTCCGGGAAGAGCACGGTGGTGT
CGCTCATCGAGAGGTTCTACGACCCCAGCGCAG-------GTATACTACCTAGTACTGTT
ACTACTTTTAGCGCATTAATCTGAGGATGTCCAGTTCGCTTGCTTGCCAATCGCCATTGC
CATCGCAACAACAATACA--TTGCCAACTGCCATTGCTGGGTAGAC--------TAGTAC
AGTAGCAGTTAGAAGAAGCCTCCACTGTACATTGCATTGCCAAACAAAAGTGAATTGTGC
AGTAACTATGTACCACCACATTGACATGGAAATGAAGTGAATGCTTGGAGCATGCAGAGC
TGGCCGGCCTCATGGGCTGCTGCTACCTGCTAGCTAGCCAACCAGAACCAGCCATCCTCT
TTCTTGCTTTTC--TTTTTACTTTCTTT-GGTCGTGGCTGTTTGTGGTCATACATACATT
CA--CGCAGAGCAGAAGAGCTA-GCTAAGCTAGGTGGGTGTGCCTGCAACG-CGGGACAA
AGAAAACTATTTGTTGCCTGGCAAGATGCTACTGTTGCCTAG--CACATGCCTGCCATTG
ACCGACTGCTCAGTGAGAAGTGGTTCAGTTGTGCTGTTGACAGTATAGATAG--ATATAT
ATAGTAGCCCTGTAGATTTTTTTTTCAGAC-AAAAAAAGAAGAAGAACGAGATGAAGTCT
GCAATTCGGTTTTGGCAGGGCAAATCCTGCTGGACGGGCACGACCTCAGGTCGCTGGAGC
TGCGGTGGCTGCGGCGGCAGATCGGGCTGGTGAGCCAGGAGCCGGCGCTGTTCGCGACGA
GCATCAGGGAGAACCTGCTGCTGGGGCGGGACAGCCAGAGCGCGACGCTGGCGGAGATGG
AGGAGGCGGCCAGGGTGGCCAACGCCCACTCCTTCATCATCAAACTCCCCGACGGCTACG
ACACGCAG------GTCCGTC--------CCGTATAGC----TAGC-TCACTAG------
----CTG-CACTGCCACTTCTCTCG----CTTGCTCCCCACCGTTGCTG-------CCTG
TTGCTCTCCAATCCACTTGTCGGTGTCTGGACCACACGTGCCTGCTTGCCTAGCTGCTCC
ACATCTGCTTTCCCTGTCCAACCTTATGCAACTCACTC--------T-ATACTATATCAA
AT-----ACATTTCTAGAGTTTAAAGCTTATCTTAGAATAAATGCATC-TTTAGCTACGA
GACAACCTAACTTCAGTTGTTG----------TTTTTTTTACTTTCTCTCTTCTCAAAAA
TACTATGATTACGTCTTTACAGCGATC---TTTTTATTCCAAACCT--AAAAATGCATGC
ACTCACTCT-AAAAGCGCAAAGGGA-GCATC--TTTTTTTCCCCCATCATCTGCACGCAG
CCTTTTCTTTTCCTCATGTCACGAGGGACTGAAGGTGTGTATGCAGCGTCAAGTCATCCA
TCCGTTCCACTCCACTCACTCATGCGTCGCGCACTCTGCGCTCGTGCCTGCCCGGG-GCT
AAAGC-TTTAGTAGCTAGCCTCAGATCAGATACTGTTCGTGTTTGTTAGGCCGCGGCAGC
GGCACATGAGCTCATGACAGCCGGCAGCACCACCACCAACACCATGGAAGAGGGGTCGGG
GTCGGGGTCCATCACATAGACATAGATGCCTGTTGTAGACTAGGG-ACGGGAGGGCAATT
GTTAGGCGCCTGTTGCCATCGCATTTGCTGCTGTGGGTTGCCAACAAGTAACATGCCAGG
ATGCTTTGCTAT-CACGCACAGGACAGGAGGAGAGGTCC--TTTTTCTCGACACAAG---
------ATCTACTAAACTAGCACTTGCTGAT-GAGTGCA-TAGGATGAATGGATGATGAA
CATCTAGAGTGAGAGAGAGA-AAATATGTTAATAATAATAAAGAGTAGTAATAGTAGTAG
TAGGATTAAGA-ATCAACCTGGGGT-ACGTAGGAAGAGGTACAATCCCTA-GGAATCTAG
AGTATGAGAAGTATGGGAGGAGTT--GTGAGTGAAACGGAACAAATTCCGAGTTGGTATT
TTGTCGGGAATGTCAAGTTGATTTTTGATCCTAGTGCAAGCAAGAATTATCAATCACTCA
-GACTCAGCCTGTCTGTGT-CTGTCCACCCCAGCTCTTGCTACTC-TACTTACTACTGTG
CTACT-AGTGGTAGGGTAGGTATCTTCCATAAACTGTTATTATAAACTGTCATCTGAGAA
AGAGAGCCAGTCAAACCCATGCTGCTGCTTA-TTTTAATCACTGTCAAATGGCAGGCAGG
CAGGCAGTCTGGTTAGTTAATAACATCTGGGAAGGGTTTAATCAAACCAAATCAAATCAT
ACGAAATCTAGAGGCCACATGGGATGGGGCCATATGTACTGTACTAGCATAAGTAGCGGC
TAGATTTTATTAGAACACGGACTCACACTCCCATAACTATAACTGACTTTGATCATGATT
CC-TTGCCAAGCAATGCTCGCATGCCCA-TGCATGCATCATCCCTGGTCAAACTCAAACA
CTCTCCACCGTCAGGGAATAAGACTTATTATTTTATTAACAATTCCATTTTTATTTATTA
ATTACGGCTGGACGAGGAGTACTAGTTTATTTGATGAGAGACATGGCAGTCCAAGTCAAA
CTCGTTTGTCT--GACCATGGCGGTGATGGCCGGTTGCAGGTTGGGGAGCGCGGCCTGCA
GCTCTCCGGTGGGCAGAAGCAGCGCATCGCCATCGCCCGCGCCATGCTCAAGAACCCCGC
CATCCTGCTGCTGGACGAGGCCACCAGCGCGCTGGACTCCGAGTCTGAGAAGCTCGTGCA
GGAGGCGCTGGACCGCTTCATGATCGGGCGCACCACCCTGGTGATCGCGCACAGGCTGTC
CACCATCCGCAAGGCCGACGTGGTGGCCGTGCTGCAGGGCGGCGCCGTCTCCGAGATGGG
CGCGCACGACGAGCTGATGGCCAAGGGCGAGAACGGCACCTACGCCAAGCTCATCCGCAT
GCAGGAGCAGGCGCACGAGGCGGCGCTCGTCAACGCCCGCCGCAGCAGCGCCAGGCCCTC
CAGCGCCCGCAACTCCGTCAGCTCGCCCATCATGACGCGCAACTCCTCCTACGGCCGCTC
CCCCTACTCCCGCCGCCTCTCCGACTTCTCCACCTCCGACTTCACCCTCTCCATCCACGA
CCCGCACCACCACCACCGGACCATGGCGGACAAGCAGCTGGCGTTCCGCGCCGGCGCCAG
CTCCTTCCTGCGCCTCGCTAGGATGAACTCGCCCGAGTGGGCCTACGCGCTCGCCGGCTC
CATCGGCTCCATGGTCTGCGGCTCCTTCAGCGCCATCTTCGCCTACATCCTCAGCGCCGT
GCTCAGCGTGTACTACGCGCCGGACCCGCGGTACATGAAGCGCGAGATCGCCAAATACTG
CTACCTGCTCATCGGCATGTCCTCCGCGGCGCTGCTGTTCAACACGGTGCAGCACGTGTT
CTGGGACACGGTGGGCGAGAACCTGACCAAGCGGGTGCGCGAGAAGATGTTCGCCGCCGT
GCTCCGCAACGAGATCGCCTGGTTCGACGCGGACGAGAACGCCAGCGCGCGCGTGGCCGC
CAGGCTCGCGCTGGACGCCCAGAACGTGCGCTCCGCCATC-GGGGACCGCATCTCCGTCA
TCGTCCAGAACTCGGCGCTGATGCTGGTGGCCTGCACCGCGGGGTTCGTCCTCCAGTGGC
GCCTCGCGCTCGTGCTCCTCGCCGTGTTCCCGCTCGTCGTGGGCGCCACCGTGCTGCAGA
AGATGTTCATGAAGGGCTTCTCGGGGGACCTGGAGGCCGCGCACGCCAGGGCGACGCAGA
TCGCGGGCGAGGCCGTGGCCAACCTGCGCACCGTGGCCGCGTTCAACGCGGAGCGCAAGA
TCACGGGGCTGTTCGAGGCCAACCTGCGCGGCCCGCTCCGGCGCTGCTTCTGGAAGGGGC
AGATCGCCGGCAGCGGCTACGGCGTGGCGCAGTTCCTGCTGTACGCGTCCTACGCGCTGG
GGCTGTGGTACGCGGCGTGGCTGGTGAAGCACGGCGTGTCCGACTTCTCGCGCACCATCC
GCGTGTTCATGGTGCTGATGGTGTCCGCGAACGGCGCCGCCGAGACGCTGACGCTGGCGC
CGGACTTCATCAAGGGCGGGCGCGCGATGCGGTCGGTGTTCGAGACGATCGACCGCAAGA
CGGAGGTGGAGCCCGACGACGTGGACGCGGCGCCGGTGCCGGAGCGGCCGAGGGGCGAGG
TGGAGCTGAAGCACGTGGACTTCTCGTACCCGTCGCGGCCGGACATCCAGGTGTTCCGCG
ACCTGAGCCTCCGTGCGCGCGCCGGGAAGACGCTGGCGCTGGTGGGGCCGAGCGGGTGCG
GCAAGAGCTCGGTGCTGGCTCTGGTGCAGCGGTTCTACGAGCCCACGTCCGGGCGCGTGC
TCCTGGACGGCAAGGACGTGCGCAAGTACAACCTGCGGGCGCTGCGGCGCGTGGTGGCGG
TGGTGCCGCAGGAGCCGTTCCTGTTCGCGGCGAGCATCCACGAGAACATCGCGTACGGGC
GCGAGGGCGCGACGGAGGCGGAGGTGGTGGAGGCGGCGGCGCAGGCGAACGCGCACCGGT
TCATCGCGGCGCTGCCGGAGGGGTACCGGACGCAGGTGGGCGAGCGCGGGGTGCAGCTGT
CGGGAGNNNNNNNNNNNNNNNNNNNNNNNNNNNNNNNNNNNNNNNNNNNNNNNNNNNNNN
NNNNNNNNNNNNNNNCGACCAGCGCGCTGGACGCCGAGTCGGAGCGGTGCGTGCAGGAGG
CGCTGGAGCGCGCGGGGTCCGGGCGCACCACCATCGTGGTGGCGCACCGGCTAGCCACGG
TGCGNGGCGCGCACACCATCGCGGTCATCGACGACGGCAAGGTGGCGGAGCAGGGGTCGC
ACTCGCACCTGCTCAAGCACCATCCCGACGGGTGCTACGCGCGGATGCTGCAGCTGCAGC
GGCTGACGGGCGCGGCGGCCGGGCCCGGGCCCGGGCCGTCGTCCTCGTGCAACGGGGCCG
CGTAGGACGGAATGGATGGAT-GGATGGGTTTGGTTCCTCGGGAGAGATTGATGGGTGAG
GAAGCTGAAGCTCC-GGATCAAATGG------TGGTACTCCATGATCGCAACAATGA-GG
GGGAAAAAAAGGAAAGGAGAAAATACGGTGGTTCATATGATTGTACAATTTGACGATCTG
TTTGAGTCGGGGTTTTAGGATGATGTAAACCTTCACTTGCCTC-TTTTTTTTTTCTTTGA
CTCTTCTTGTTTCTCATCCGCATCAGTATCATCTATCTACATACAGTGTCAGAGATGGGA
ACTGATCCGCATCATCATCTAGCTCCCAAGGCACCCCCCAGATTGTACTAATGTACTTCT
GTACTTAGTTAGCCTGCTTTATATATACTTATATAAGTACTAAATTGCAGAATTTTACTC
CTTATCTGCAGTAGC--ATGAAAGAAGAAACGGCAAGCTACACCTATCTCTGG-GAACAA
AAGGATCTCCCCATTCTCTCTCTTCCTACGA--------GGACACCCCCATCCTTTTCAG
ACAGACAGACAGACGGACCAAACTGCACCACCACCCAAGAACCGATC----GA------A
AGAA-CTACTAGCATTCTCTGCACAGTAGAGTGTAGACCATACTACGCTGCTCTC--GAC
AGGATCCCGGGAATATCTAACGAATTGTTTGTCAGTGGCATAGCCGCATAGCTCTCAGCT
GCCTAATGAATTGTTTGGTGCCAACCGCGCTGCAGGCTTGCAGACGACCCGGGAAGGGTC
AGGGATTGCACAACT-------ACTAGCATCAGTGGAGAGCGAAAGGCCAGAACGGCAGG
CTTGCAGGAAAACAGGGACCAGGAGTTTGACCTGGCCTTGTG-----GGGTGGGGAGTCA
GTCAGTCAC----------ATGCGATGCAGTGGAGGAACCCATCTTCCAA
>A007
NNNNNNNNNNNNNNNNNNNNNNNNNNNNNNNNNNNNNNNNNNNNNNNNNNNNNNNNNNNN
NNNNNNNNNNNNNNNNNNNNNNNNNNNNNNNNNNNNNNNNNNNNNNNNNNNNNNNNNNNN
NNNNNNNNNNNNNNNNNNNNNNNNNNNNNNNNNNNNNNNNNNNNNNNNNNNNNNNNNNNN
NNNNNNNNNNNNNNNNNNNNNNNNNNNNNNNNNNNNNNNNNNNNNNNNNNNNNNNNNNNN
NNNNNNNNNNNNNNCACGCGATTTTTACGCCGTAATTTCAGGCCTCATTTGCTGTTACGA
AACAGATATACGATTTACGCTAAATTTCGTAATCATTTACGTTG-TTTTAGCTCACGTTT
TACGCTAAAATCCATTCGAGCCAGAACCCGCGTACGATCGGACGCACGCGATTTTCACGC
CGTAA-TTTCGGGGCCCATTTGCTGTTACGAAA-C-AGATATACGATTTACGCTAAATTT
CGTACTCATTTATGTTGTTNNNNNNNNNNNN-NNNNNNNNNNNNNNNNNNNNNNNNNNNN
NNNNNNNNNNNNNNNNNNNNNNNN----NNNNNNNNNNNNNNNNNNNNNNNNNNNNNNNN
NNNNNNNNNNNNNNN----NNNNNNNNNNNNNNNNNNNNNNN--------------NNNA
TATATATATATATAT-GTGTGTGGTGCCTTTCTTTCAAAACATATTATGCAACCCATACC
CTATCTCAACAAACGCCTTCAATA-AGTTGAGTC--GGGGTAGATCTCAAGGCTACATAA
AATAT--ATATTTTTTTAGAATGGATGCATTTGTTTTAAGAGAAAAATGATGCACTTGG-
----AATGCATCAAGCAAAGGGATGCAAGAATGTTGGAAAAACACATGAACCCGTATCGC
GAGATGCTTATTTAGCCATTC-TTTATCACAGTGTATGCATATGCAACAAAACCAAAACA
GATGGTTAGCGAG--------TATATAGAGATCTAAAGATGTCCGACACTTCATCGTT--
-AAAAAAAAGCAGCA-TAATCGAGTGAATGGAAGAAAAACGAATTTCTCATATTACACAG
CAGGTTTTCTT-AAAAAAAGAACGTTATCTCGGTA-TTATATTAAGAAGAGACCAAAATA
TGGTTCTGTCGAGAAA----------------------------------CCGTCACCAC
--CTAGTTTGCAACGGTCCAGTCA--GAGTGTAGAACATAACTCGGGACTCGAGAG----
-----------CAGACGGAGCACTG-CGAGAGAA--TTTTTTTTAATCAAGCCTAAAATT
CACCTGGAGACAAATCGAACCTGGAAC-----------GGGTGCTACTCATATAAATATT
AACCATGAGACCTTTTCGCCGCAGCAGGTTTTCTATCGGCCGTTAG--------------
-----------------------------------------------ATTTTAGTGACGA
TGAAAATGATAGAACGCAACGTGCCGCATGCATCCATTCCCATTCG-TTTTCCACAGTAC
ATGTAGGAGTACTGTGCAAGTAGGGTCCGTACATTCAGTCTCTCTCACTAGTTGGACTCT
TCTACTGCTAC-AAAGACATGAGCTGCCGGCAATGGGAACCGGAG-GAGCGAGCGAGCCT
GA----------------------------------------------------------
------------------CGGTCTCACACACACAGTCACAC-------TCCCAAGCCAAT
TATTATAAGAGGCGAGATGAGCAACTCCAGCTC-TTAACCAATCCACT--CCTCCTCCCT
CTCCACCTCCTCTGC-TTTGCTCTGCCACTCTGCTGAGGTGGGGGGCAGAGGAGCTCCCC
CTCCCTCCTCTCCCC-TCCTCGCCATGTCTAGCAGCGACCCGGAGGAGATCAGGGCGCGC
GTCGTCGTTCTCGGTTCGCCCCATGCCGACGGCGGCGACGAGTGGGCCCGGCCCGAGCTC
GAGGCCTTCCATCTGCCGTCTCCCGCCCACCAGCCTCCTGGCTTCCTAGCCGGGCAACCG
GAAGCAGCAGAGCAA-CCCACGCTCCCTGCTCATGCTGGCC-----GCAGCAGCAGCAGC
AACACGCCTACTACATCTGCCGGTGGCGGCGCTGCTCCTCCTCTTCCTTCTTCGCCT-CC
CCCTCCGCCGGCTTCTCTGGAGACCGAGCAGCCGCCCAATGCCAGGCCAGCCTCCGCCGG
CGCCAATGACAGCAAGAAGCCCACCCCGCCCGCCGCCCTGCGCGACCTCTTCCGCTTCGC
CGACGGACTCGACTGCGCGCTCATGCTCATCGGCACCCTCGGCGCGCTCGTCCACGGCTG
CTCGCTCCCCGTCTTCCTCCGCTTCTTCGCCGACCTCGTCGACTCCTTCGGCTCCCACGC
CGACGACCCGGACACCATGGTCCGCCTCGTCGTCAAGTACGCCTTCTACTTCCTCGTCGT
CGGAGCGGCAATCTGGGCATCCTCGTGGGCAGGTACGGTATCCCTCCTCCTCCTGCCGCC
CCAGCTT--GTGTGCGTCGCGAATTGGCGGTCAATTTGGATTGGATGACAAATCACGTCG
GTCAGTCAATCGCCGTGG--CTACAAACGAGATGTTCAAATCGTTCGCCCCGCTCGCAGA
GATCTCTTGCTGGATGTGGACCGGCGAGCGGCAGTCGACGCGGATGCGGATCCGGTACCT
GGACGCGGCGCTGCGGCAGGACGTGTCCTTCTTCGACACCGACGTGCGGGCCTCGGACGT
GATCTACGCCATCAACGCGGACGCCGTGGTGGTGCAGGACGCCATCAGCGAGAAGCTGGG
CAACCTCATCCACTACATGGCCACCTTCGTGGCCGGCTTCGTCGTGGGGTTCACGGCCGC
GTGGCAGCTGGCGCTGGTCACGCTGGCCGTGGTGCCGCTCATCGCCGTCATCGGTGGGCT
GAGCGCCGCCGCGCTCGCCAAGCTCTCGTCCCGCAGCCAGGACGCGCTNTCGGGCGCCAG
CGGCATCGCGGAGCAGGCGCTCGCGCAGATACGGATCGTGCAGGCGTTCGTCGGCGAGGA
GCGCGAGATGCGGGCCTACTCGGCGGCGCTGGCCGTGGCGCAGAGGATCGGCTACCGCAG
CGGCTTCGCCAAGGGGCTCGGCCTCGGCGGCACCTACTTCACCGTCTTCTGCTGCTACGG
GCTCCTGCTCTGGTACGGCGGCCACCTCGTGCGCGCCCAGCACACCAACGGCGGGCTCGC
CATCGCCACCATGTTCTCCGTCATGATCGGCGGACTGTAAGGCCCACCACAC------CA
CTCTCTCCTCCTCCTGCTCCTCGG------CCCGTCGTCATTGCTGCTGACGGTGTCTGT
GGATCGCGTGCAGGGCCCTCGGGCAGTCGGCGCCGAGCATGGCCGCGTTCGCCAAGGCGC
GTGTGGCGGCTGCCAAGATCTTCCGCATCATCGACCACAGGCCGGGCATCTCCTCGCGC-
--------GACGGCGCGGAGCCAGAGTCGGTGACGGGGCGGGTGGAGATGCGGGGCGTGG
ACTTCGCGTACCCGTCGCGGCCGGACGTCCCCATCCTGCGCGGCTTCTCGCTGAGCGTGC
CCGCCGGGAAGACCATCGCGCTGGTGGGCAGCTCCGGCTCCGGGAAGAGCACGGTGGTTT
CGCTCATCGAGAGGTTCTACGACCCCAGCGCAG-------GTATACTACCTAGTACTGTT
ACTACTTTTAGCGCATTAATCTGAGGATGTCCAGTTCGCTTGCTTGCCAATCGCCATTGC
CATCG---CAACAATACA--TTGCCAACTGCCATTGCTGGGTAGACTAGTACTGTAGTAC
AGTAGCAGTTAGAAGAAGCCTCCACTGTACATTGCATTGCCAAACAAAAGTGAATTGTGC
AGTAACTCTGTACCACCACATTGACATGGAAATGAAGTGAATGCTTGGAGCATGCAGAGC
TGGCCGGCCTCATGGGCTGCTGCTACCTGCTAGCTAGCCAACCAGAACCAGCCATCCTCT
TTCTTGCTTTTC--TTTTTACTTTCTTT-GGTCGTGGCTGTTTGTGGTCATACATACATT
CA--CGCAGAGCAGAAGAGCTA-GCTAAGCTAGGTGGGTGTGCCTGCAACG-CGGGACAA
AGAAAACTATTTGTTGCCTGGCAAGATGCTACTGTTGCCTAG--CACATGCCTGCCATTG
ACCGACTGCTCAGTGAGAAGTGGTTCAGTTGTGCTGTTGACAGTATAGATAG--ATATAT
ATAGTAGCCCTGTAGATTTTTTTTTCAGAC-AAAAAAAGAAGAAGAACGAGATGAAGTCT
GCAATTCGGTTTTGGCAGGGCAAATCCTGCTGGACGGGCACGACCTCAGGTCGCTGGAGC
TGCGGTGGCTGCGGCGGCAGATCGGGCTGGTGAGCCAGGAGCCGGCGCTGTTCGCGACGA
GCATCAGGGAGAACCTGCTGCTGGGGCGGGACAGCGAGAGCGCGACGCTGGCGGAGATGG
AGGAGGCGGCCAGGGTGGCCAACGCCCACTCCTTCATCATCAAACTCCCCGACGGCTACG
ACACGCAG------GTCCGTC--------CCGTATAGC----TAGC-TCACTAG------
----CTG-CACTGCCACTTCTCTCG----CTTGCTCCCCACCGTTGCTG-------CCTG
TTGCTCTCCAATCCACTTGTCGGTGTCTGGACCACACGTGCCTGCTTGCCTAGCTGCTCC
ACATCTGCTTTCCCTGTCCAACCTTATGCAACTCACTC--------T-ATACTATATCAA
AT-----ACATTTCTAGAGTTTAAAGCTTATCTTAGAATAAATGCATC-TTTAGCTACGA
GACAACCTAACTTCAGTTGTTGTT--------TTTTTTTTACTTTCTCTCTTCTCAAAAA
TACATTGATTACGTCTTTACAGCGATC--TTTTTAATTCCAAACCT--AAAAATGTATGC
ACTCACTCTAAAAAGCGCAAAGGGA-GCATC--TTTTTTTTCCCCATCATCTGCACGCAG
CCTTTTCTTTTCCTCATGTCACGAGGGACTGAAGGTGTGTATGCAGCGTCAAGTCATCCA
TCCGTTCCACTCCACTCACTCATGCGTCGCGCACTCTGCGCTCGTGCCTGCCCGGG-GCT
AAAGC-TTTAGTAGCTAGCCTCAGATCAGATACTGTTCGTGTTTGTTAGGCCGCGGCAGC
GGCACATGAGCTCATGACAGCCGGCAGCACCACCACCAACACCATGGAAGA------GGG
GTCGGGGTCCATCACATAGACATAGATGCCTGTTGTAGACTAGGG-ACGGGAGGGCAATT
GTTAGGCGCCTGTTGCCATCGCATTTGCTGCTGTGGGTTGCCAACAAGTAACATGCCAGG
ATGCTTTGCTAT-CACGCACAGGACAGGAGGAGAGGTCC--TTTTTCTCGACACAAG---
------ATCTACTAAACTAGCACTTGCTGAT-GAGTGCA-TAGGATGAATGGATGATGAA
CATCTAGAGTGAGAGAGAGA-AAATATGTTAATAATAATAAAGAGTAGTAATAGTAGTAG
TAGGATTAAGA-ATCAACCTGGGGT-ACGTAGGAAGAGGTACAATCCCTA-GGAATCTAG
AGTATGAGAAGTATGGGAGGAGTT--GTGAGTGAAACGGAACAAATTCCGAGTTGGTATT
TTGTCGGGAATGTCAAGTTGATTTTTGATCCTAGTGCAAGCAAGAATTATCAATCACTCA
-GACTCAGCCTGTCTGTGT-CTGTCCACCCCAGCTCTTGCTACTC-TACTTACTACTGTG
CTACT-AGTGGTAGGGTAGGTATCTTCCATAAACTGTTATTATAAACTGTCATCTGAGAA
AGAGAGCCAGTCAAACCCATGCTGCTGCTTATTTTTAATCACTGTCAAATGGCAGGCAGG
CAGGCAGTCTGGTTAGTTAATAACATCTGGGAAGGGTTTAATCAAACCAAATCAAATCAT
ACGAAATCTAGAGGCCACATGGGATGGGGCCATATGTACTGTACTAGCATAAGTAGCGGC
TAGATTTTATTAGAACACGGACTCACACTCCCATAACTATAACTGACTTTGATCATGATT
CC-ATTTT----------------------------------------------------
----------------ATTAACAATTCCATTTTTATTAACAATTCCATTTTTATTTATTA
ATTACGGCTGGACGAGGAGTACTAGTTTATTTGATGAGAGACATGGCAGTCCAAGTCAAA
CTCGTTTGTCT--GACCATGGCGGTGATGGCCGGTTGCAGGTTGGGGAGCGCGGCCTGCA
GCTCTCCGGTGGGCAGAAGCAGCGCATCGCCATCGCCCGCGCCATGCTCAAGAACCCCGC
CATCCTGCTGCTGGACGAGGCCACCAGCGCGCTGGACTCCGAGTCTGAGAAGCTCGTGCA
GGAGGCGCTGGACCGCTTCATGATCGGGCGCACCACCCTGGTGATCGCGCACAGGCTGTC
CACCATCCGCAAGGCCGACGTGGTGGCCGTGCTGCAGGGCGGCGCCGTCTCCGAGATGGG
CGCGCACGACGAGCTGATGGCCAAGGGCGAGAACGGCACCTACGCCAAGCTCATCCGCAT
GCAGGAGCAGGCGCACGAGGCGGCGCTCGTCAACGCCCGCCGCAGCAGCGCCAGGCCCTC
CAGCGCCCGCAACTCCGTCAGCTCGCCCATCATGACGCGCAACTCCTCCTACGGCCGCTC
CCCCTACTCCCGCCGCCTCTCCGACTTCTCCACCTCCGACTTCACCCTCTCCATCCACGA
CCCGCACCACCACCACCGGACCATGGCGGACAAGCAGCTGGCGTTCCGCGCCGGCGCCAG
CTCCTTCCTGCGCCTCGCTAGGATGAACTCGCCCGAGTGGGCCTACGCGCTCGCCGGCTC
CATCGGCTCCATGGTCTGCGGCTCCTTCAGCGCCATCTTCGCCTACATCCTCAGCGCCGT
GCTCAGCGTGTACTACGCGCCGGACCCGCGGTACATGAAGCGCGAGATCGCCAAATACTG
CTACCTGCTCATCGGCATGTCCTCCGCGGCGCTGCTGTTCAACACGGTGCAGCACGTGTT
CTGGGACACGGTGGGCGAGAACCTGACCAAGCGGGTGCGCGAGAAGATGTTCGCCGCCGT
GCTCCGCAACGAGATCGCCTGGTTCGACGCGGACGAGAACGCCAGCGCGCGCGTGGCCGC
CAGGCTCGCGCTGGACGCCCAGAACGTGCGCTCCGCCATC-GGGGACCGCATCTCCGTCA
TCGTCCAGAACTCGGCGCTGATGCTGGTGGCCTGCACCGCGGGGTTCGTCCTCCAGTGGC
GCCTCGCGCTCGTGCTCCTCGCCGTGTTCCCGCTCGTCGTGGGCGCCACCGTGCTGCAGA
AGATGTTCATGAAGGGCTTCTCGGGGGACCTGGAGGCCGCGCACGCCAGGGCGACGCAGA
TCGCGGGCGAGGCCGTGGCCAACCTGCGCACCGTGGCCGCGTTCAACGCGGAGCGCAAGA
TCACGGGGCTGTTCGAGGCCAACCTGCGCGGCCCGCTCCGGCGCTGCTTCTGGAAGGGGC
AGATCGCCGGCAGCGGCTACGGCGTGGCGCAGTTCCTGCTGTACGCGTCCTACGCGCTGG
GGCTGTGGTACGCGGCGTGGCTGGTGAAGCACGGCGTGTCGGACTTCTCGCGCACCATCC
GCGTGTTCATGGTGCTGATGGTGTCCGCGAACGGCGCCGCCGAGACGCTGACGCTGGCGC
CGGACTTCATCAAGGGCGGGCGCGCGATGCGGTCGGTGTTCGAGACGATCGACCGCAAGA
CGGAGGTGGAGCCCGACGACGTGGACGCGGCGCCGGTGCCGGAGCGGCCGAGGGGCGAGG
TGGAGCTGAAGCACGTGGACTTCTCGTACCCGTCGCGGCCGGACATCCAGGTGTTCCGCG
ACCTGAGCCTCCGTGCGCGCGCCGGGAAGACGCTGGCGCTGGTGGGGCCGAGCGGGTGCG
GCAAGAGCTCGGTGCTGGCGCTGGTGCAGCGGTTCTACGAGCCCACGTCCGGGCGCGTGC
TCCTGGACGGCAAGGACGTGCGCAAGTACAACCTGCGGGCGCTGCGGCGCGTGGTGGCGG
TGGTGCCGCAGGAGCCGTTCCTGTTCGCGGCGAGCATCCACGAGAACATCGCGTACGGGC
GCGAGGGCGCGACGGAGGCGGAGGTGGTGGAGGCGGCGGCGCAGGCGAACGCGCACCGGT
TCATCGCGGCGCTGCCGGAGGGGTACCGGACGCAGGTGGGCGAGCGCGGGGTGCAGCTGT
CGGGAGGGCAGCGGCAGCGGATCGCGATCGCGCGCNCGCTGGTGAAGCAGGCNNNNNNNN
NNNNNNNNNNNNNNNNNNNNNNNNNNNNNNNNNNNNNNNNNNNNNNNNNNNNNNNNNNNN
NNNNNNNNNNNNNNNNGTCCGGGCGCACCACCATCGTGGTGGCGCACCGGCTGGCCACGG
TGCGCGGCGCGCACACCATCGCGGTCATCGACGACGGCAAGGTGGCGGAGCAGGGGTCGC
ACTCGCACCTGCTCAAGCACCATCCCGACGGGTGCTACGCGCGGATGCTGCAGCTGCAGC
GGCTGACGGGCGCGGCGGCCGGGCCCGGGCCCGGGCCGTCGTCCTCGTGCAACGGGGCCG
CGTAGGACGGAATGGATGGAT-GGATGGGTTTGGTTCCTCGGGAGAGATTGATGGGTGAG
GAAGCTGAAGCTCC-GGATCAAATGG------TGGTACTCCATGATCGCAACAATGA-GG
GGGAAAAAAAGGAAAGGAGAAAATACGGTGGTTCATATGATTGTACAATTTGACGATCTG
TTTGAGTCGGGGTTTTAGGATGATGTAAACCTTCACTTGCCTC-TTTTTTTTTTCTTTGA
CTCTTCTTGTTTCTCATCCGCATCAGTATCATCTATCTACATACAGTGTCAGAGATGGGA
ACTGATCCGCATCATCATCTAGCTCCCAAGGCACCCCCCAGATTGTACTAATGTACTTCT
GTACTTAGTTAGCCTGCTTTATATATACTTATATAAGTACTAAATTGCAGAATTTTACTC
CTTATCTGCAGTAGC--ATGAAAGAAGAAACGGCAAGCTACACCTATCTCTGG-GAACAA
AAGGATCTCCCCATTCTCTCTCTTCCTACGA--------GGACACCCCCATCCTTTTCAG
ACAGACAGACAGACGGACCAAACTGCACCACCACCCAAGAACCGATCGAAAGA------A
CTAC-----TAGCATTCTCTGCACAGTAGAGTGTAGACCATACTACGCTGCTCTC--GAC
AGGATCCCGGGAATATCTAACGAATTGTTTGTCAGTGGCATAGCCGCATAGCTCTCAGCT
GCCTAATGAATTGTTTGGTGCCAACCGCGCTGCAGGCTTGCAGACGACCCGGGAAGGGTC
AGGGATTGCACAACT-------ACTAGCATCAGTGGAGAGCGAAAGGCCAGAACGGCAGG
CTTGCAGGAAAACGGGGACCATGAGTTTGACCTGGCCTTGTG-----GGGGGAGGAGTCA
GTCAGTCAC-----ATGCGATGCGATGCAGTGGAGGAACCCATCTTCCAA
>A008
NNNNNNNNNNNNNNNNNNNNNNNNNNNNNNNNNNNNNNNNNNNNNNNNNNNNNNNNNNNN
NNNNNNNNNNNNNNNNNNNNNNNNNNNNNNNNNNNNNNNNNNNNNNNNNNNNNNNNNNNN
NNNNNNNNNNNNNNNNNNNNNNNNNNNNNNNNNNNNNNNNNNNNNNNNNNNNNNNNNNNN
NNNNNNNNNNNNNNNNNNNNNNNNNNNNNNNNNNNNNNNNNNNNNNNNNNNNNNNNNNNN
NNNNNNNNNNNNNNNNNNNNNNNNNNNNNNNNNNNNNNNNNNNNNNNNNNNNNNNNNNNN
NNCAGATATACGATTTACGCTAAATTTCGTAATCATTTATGATG-TTTTAGCTCACGTTT
TACGCTAAAATCCATTCGAGCCAGAACCCGCGTACGATCGGACGCACGCGATTTACACGC
CGTAA-TTTCGGGGCCCATTTGCTGTTACGAAA-C-AGATATACGATTTACGCTAAATTT
CNNNNNNNNNNNNNNNNNNNNNNNNNNNNNN-NNNNNNNNNNNNNNNNNNNNNNNNNNNN
NNNNNNNNNNNNNNNNNNNNNNNN----NNNNNNNNNNNNNNNNNNNNNNNNNNNNNNNN
NNNNNNNNNNNNNNNNNNNNNNNNNNNNNNNNNNTCTCTCTC--------------TCTA
TATATATATATATAT-GTGTGTGGTGCCTTTCTTTCAAAACATATTATGCAACCCATACC
CTATCTCAACAAACGCCTTCAATA-AGTTGAGTC--GGGGTAGATCTCAAGGCTACATAA
AATAT--ATATTTTTTTAGAATGGATGCATTTGTTTTAAGAGAAAAATGATGCACTTGG-
----AATGCATCAAGCAAAGGGATGCAAGAATGTTGGAAAAACACATGAACCCGTATCGC
GAGATGCTTATTTAGCCATTC-TTTATCACAGTGTATGCATATGCAACAAAACCAAAACA
GATGGTTAGCGAG--------TATATAGAGATCTAAAGATGTCCGACACTTCATCGTT--
-AAAAAAAAGCAGCA-TAATCGAGTGAATGGAAGAAAAACGAATTTCTCATATTACACAG
CAGGTTTTCTT-AAAAAAAGAACGTTATCTCGGTA-TTATATTAAGAAGAGACCAAAATA
TGGTTCTGTCGAGAAA----------------------------------CCGTCACCAC
--CTAGTTTGCAACGGTCCAGTCA--GAGTGTAGAACATAACTCGGGACTCGAGAG----
-----------CAGACGGAGCACTG-CGAGAGAA--TTTTTTTTAATCAAGCCTAAAATT
CACCTGGAGACAAATCGAACCTGGAAC-----------GGGTGCTACTCATATAAATATT
AACCATGAGACCTTTTCGCCGCAGCAGGTTTTCTATCGGCCGTTAG--------------
-----------------------------------------------ATTTTAGTGACGA
TGAAAATGATAGAACGCAACGTGCCGCATGCATCCATTCCCATTCG-TTTTCCACAGTAC
ATGTAGGAGTACTGTGCAAGTAGGGTCCGTACATTCAGTCTCTCTCACTAGTTGGACTCT
TCTACTGCTAC-AAAGACATGAGCTGCCGGCAATGGGAACCGGAG-GAGCGAGCGAGCCT
GA----------------------------------------------------------
------------------CGGTCTCACACACACAGTCACAC-------TCCCAAGCCAAT
TATTATAAGAGGCGAGATGAGCAACTCCAGCTC-TTAACCAATCCACT--CCTCCTCCCT
CTCCACCTCCTCTGC-TTTGCTCTGCCACTCTGCTGAGGTGGGGGGCAGAGGAGCTCCCC
CTCCCTCCTCTCCCC-TCCTCGCCATGTCTAGCAGCGACCCGGAGGAGATCAGGGCGCGC
GTCGTCGTTCTCGGTTCGCCCCATGCCGACGGCGGCGACGAGTGGGCCCGGCCCGAGCTC
GAGGCCTTCCATCTGCCGTCTCCCGCCCACCAGCCTCCTGGCTTCCTAGCCGGGCAACCG
GAAGCAGCAGAGCAA-CCCACGCTCCCTGCTCATGCTGGCC-----GCAGCAGCAGCAGC
AACACGCCTACTACATCTGCCGGTGGCGGCGCTGCTCCTCCTCTTCCTTCTTCGCCT-CC
CCCTCCGCCGGCTTCTCTGGAGACCGAGCAGCCGCCCAATGCCAGGCCAGCCTCCGCCGG
CGCCAATGACAGCAAGAAGCCCACCCCGCCCGCCGCCCTGCGCGACCTCTTCCGCTTCGC
CGACGGACTCGACTGCGCGCTCATGCTCATCGGCACCCTCGGCGCGCTCGTCCACGGCTG
CTCGCTCCCCGTCTTCCTCCGCTTCTTCGCCGACCTCGTCGACTCCTTCGGCTCCCACGC
CGACGACCCGGACACCATGGTCCGCCTCGTCGTCAAGTACGCCTTCTACTTCCTCGTCGT
CGGAGCGGCAATCTGGGCATCCTCGTGGGCAGGTACGGTATCCCTCCTCCTCCTGCCGCC
CCAGCTT--GTGTGCGTCGCGAATTGGCGGTCAATTTGGATTGGATGACAAATCACGTCG
GTCAGTCAATCGCCGTGG--CTACAAACGAGATGTTCAAATCGTTCGCCCCGCTCGCAGA
GATCTCTTGCTGGATGTGGACCGGCGAGCGGCAGTCGACGCGGATGCGGATCCGGTACCT
GGACGCGGCGCTGCGGCAGGACGTGTCCTTCTTCGACACCGACGTGCGGGCCTCGGACGT
GATCTACGCCATCAACGCGGACGCCGTGGTGGTGCAGGACGCCATCAGCGAGAAGCTGGG
CAACCTCATCCACTACATGGCCACCTTCGTGGCCGGCTTCGTCGTGGGGTTCACGGCCGC
GTGGCAGCTGGCGCTGGTCACGCTGGCCGTGGTGCCGCTCATCGCCGTCATCGGCGGGCT
GAGCGCCGCCGCGCTCGCCAAGCTCTCGTCCCGCAGCCAGGACGCGCTCTCGGGCGCCAG
CGGCATCGCGGAGCAGGCGCTCGCGCAGATACGGATCGTGCAGGCGTTCGTTGGCGAGGA
GCGCGAGATGCGGGCCTACTCGGCGGCGCTGGCCGTGGCGCAGAGGATCGGCTACCGCAG
CGGCTTCGCCAAGGGGCTCGGCCTCGGCGGCACCTACTTCACCGTCTTCTGCTGCTACGG
GCTCCTGCTCTGGTACGGCGGCCACCTCGTGCGCGCCCAGCACACCAACGGCGGGCTCGC
CATCGCCACCATGTTCTCCGTCATGATCGGCGGACTGTAAGGCCCACCACACCACG--CA
CTCTCTCCTTCTGCTGCTCCTCGGCCCGCCCCCGTCGTCATTGCTGCTGACGGTATCTGT
GGATCGCGTGCAGGGCCCTCGGGCAGTCGGCGCCGAGCATGGCCGCGTTCGCCAAGGCGC
GTGTGGCGGCTGCCAAGATCTTCCGCATCATCGACCACAGGCCGGGCATCTCCTCGCGC-
--------GACGGCGCGGAGCCAGAGTCGGTGACGGGGCGGGTGGAGATGCGGGGCGTGG
ACTTCGCGTACCCGTCGCGGCCGGACGTCCCCATCCTGCGCGGCTTCTCGCTGAGCGTGC
CCGCCGGGAAGACCATCGCGCTGGTGGGCAGCTCCGGCTCCGGGAAGAGCACGGTGGTGT
CGCTCATCGAGAGATTCTACGACCCCAGCGCAG-------GTA---TACCTAGTACTGTT
ACTACTTTTAGCGCATTAATCTGAGGATGTCCAGTTCGCTTGCTTGCCAATCGCCATTGC
CATCGCAACAACAATACT--TCGCCAACTGCCATTGCTGGGTAGAC--------TAGTAC
AGTAGCAGTTAGAAGAAGCCTCCACTGTACATTGCATTGCCAAACAAAAGTGAATTGTGC
AGTAACTCTGTACCACCACATTGACATGGAAATGAAGTGAATGCTTGGAGCATGCAGAGC
TGGCCGGCCTCATGGGCTGCTGCTACCTGCTAGCTAGCCAACCAGAACCAGCCATCCTCT
TTCTTGCTTTTC--TTTTTACTTTCTTT-GGTCGTGGCTGTTTGTGGTCATACATACATT
CA--CGCAGAGCAGAAGAGCTA-GCTAAGCTAGGTGGGTGTGCCTGCAACG-CGGGACAA
AGAAAACTATTTGTTGCCTGGCAAGATGCTACTGTTGCCTAG--CACATGCCTGCCATTG
ACCGACTGCTCAGTGAGAAGTGGTTCAGTTGTGCTGTTGACAGTATAGATAG--ATATAT
ATAGTAGCCCTGTAGATTTTTTTTTCAGAC-AAAAAAAGAAGAAGAACGAGATGAAGTCT
GCAATTCGGTTTTGGCAGGGCAAATCCTGCTGGACGGGCACGACCTCAGGTCGCTGGAGC
TGCGGTGGCTGCGGCGGCAGATCGGGCTGGTGAGCCAGGAGCCGGCGCTGTTCGCGACGA
GCATCAGGGAGAACCTGCTGCTGGGGCGGGACAGCCAGAGCGCGACGCTGGCGGAGATGG
AGGAGGCGGCCAGGGTGGCCAACGCCCACTCCTTCATCATCAAACTCCCCGACGGCTACG
ACACGCAG------GTCCGTCCCGTATGGCCGTATAGC----TAGC-TCACTAGCTGCAC
TCCACTG-CACTGCCACTTCTCTCGCTATCTTGCTCCCCACCGTTGCTGCGCCTGCCTGT
TTGCTCTCCAATCCACTTGTCGGTGTCTGGACCACACGTGCCTGCTTGCGTAGCTGCTCC
ACATCTGCTTTCCCTGTCCAACCTTATGCAACTCACTC--------T-ATACTATATCAA
ATACTCCACATTTCTAGAGTTTAAAGCTTATCTTAGAATAAATGCATC-TTTAGCTACGA
GACAACCTAACTT--GTTGT------------TTTTTTTTACTTTCTCTCTTCTCAAAAA
TACATTGATTACGTCTTTACAGCGATC--TTTTTTATTCCAAACCT--AAAAATGCATGC
ACTCACTCT-AAAAGCGCAAAGGGA-GCATC---TTTTTTCCCCCATCATCTGCACGCAG
CCTTTTCTTTTCCTCATGTCACGAGGGACTGAAGGTGTGTATGCAGCGTCAAGTCATCCA
TCCGT-----TCCACTCACTCATGCGTCGCGCACTCTGCGCTCGTGCCTGCCCGGG-GCT
AAAGC-TTTAGTAGCTAGCCTCAGATCAGATACTGTTCGTGTTTGTTAGGCCGCGGCAGC
TGCACATGAGCTCATGACAGGCGGCACCAACGCCA-TGTCGCCATGGAAGA------GGG
GTCGGGGTCCATCACATAGACATAGATGCCTGTTGTAGACTAGGG-ACGGGAGGGCAATT
GTTAGGCGCCTGTTGCCATCGCATTTGCTGCTGTGGGTTGCCAACAAGTAACATGCCAGG
ATGCTTTGCTAT-CACGCACAGGAC---AGGAGAGGTCC--TTTTTCTCGACACAAGCTC
TACAGCCTCTACTAAACTAGCACTTGCTGAT-GAGTGCA-GAGGATGAATGGACGATGAA
CATCTAGAGTGAGAGAGAAA-AAA-ATGTTAATAATAATAAAA---------AGTAGTAG
CAGGATTAAGA-ATCAACCTGGGGT-ACGTAGGAAGAGGTACAATCCCTA-GGAATCTAG
AGTATGAGAAGTATGGGAGGAGTT--GGGAGTGAAACGGAACAAATTCCGAGTTGGTATT
TTGTCGGGAATGTCAAGTTGATTTTTGATCCTAGTGCAGGCAAGAATTATCAATC-----
--ACTCAGCCTGTCTGTGT-CTGTCCACCCCAGCTCTTGCTACTCTTACTTACTACTGTG
CTACT-AGTGGTAGGGTAGGTATCTTCCATAAACTGTTATTATAAACTGTCATATGAGAA
AGAGAGCCAGTCAAACCCATGCTGCTGCTTA-TTTTAATCACTGTCAGAT----GGCAGG
CAGGCAGTCTGGTTAGTTAATAACATCTGGGAAGGGTTTAATCAAACCAAATCAAATCAG
ACGAAATCTAGAGGCCACATGGGATGGGGCCATATGTACTGTACTAGCATAAGTAGCGGC
TAGATTTTATTAGAACACGGACTCACACTCCCATAACTATAACTGAC-TTGATCATGATT
CC-TTGCCAAGCAATGCTCGCATGCCCA-TGCATGCATCATCCCTGGTCAAACTCAAACA
CTCTCCACCGTCAGGGAATAAGACTTATTATTTTATTAACAATTCAATTTTTATTTATTA
ATTACGTCTGGACGAGGAGTACTGGTTTATTTGATGAGAGACATGGCAGTCCAAGTCAAA
CTCGTTTGTCT--GACCATGGCGGTGATGGCCGGTTGCAGGTTGGGGAGCGCGGCCTGCA
GCTCTCCGGTGGGCAGAAGCAGCGCATCGCCATCGCCCGCGCCATGCTCAAGAACCCCGC
CATCCTGCTGCTGGACGAGGCCACCAGCGCGCTGGACTCCGAGTCTGAGAAGCTCGTGCA
GGAGGCGCTGGACCGCTTCATGATCGGGCGCACCACCCTGGTGATCGCGCACAGGCTGTC
CACCATCCGCAAGGCCGACGTGGTGGCCGTGCTGCAGGGCGGCGCCGTCTCCGAGATGGG
CGCGCACGACGAGCTGATGGCCAAGGGCGAGAACGGCACCTACGCCAAGCTCATCCGCAT
GCAGGAGCAGGCGCACGAGGCGGCGCTCGTCAACGCCCGCCGCAGCAGCGCCAGGCCCTC
CAGCGCCCGCAACTCCGTCAGCTCGCCCATCATGACGCGCAACTCCTCCTACGGCCGCTC
CCCCTACTCCCGCCGCCTCTCCGACTTCTCCACCTCCGACTTCACCCTCTCCATCCACGA
CCCGCACCACCACCACCGGACCATGGCGGACAAGCAGCTGGCGTTCCGCGCCGGCGCCAG
CTCCTTCCTGCGCCTCGCCAGGATGAACTCGCCCGAGTGGGCCTACGCGCTCGCCGGCTC
CATCGGCTCCATGGTCTGCGGCTCCTTCAGCGCCATCTTCGCCTACATCCTCAGCGCCGT
GCTCAGCGTGTACTACGCGCCGGACCCGCGGTACATGAAGCGCGAGATCGCCAAATACTG
CTACCTGCTCATCGGCATGTCCTCCGCGGCGCTGCTGTTCAACACGGTGCAGCACGTGTT
CTGGGACACGGTGGGCGAGAACCTGACCAAGCGGGTGCGCGAGAAGATGTTCGCCGCCGT
GCTCCGCAACGAGATCGCCTGGTTCGACGCGGACGAGAACGCCAGCGCGCGCGTGGCCGC
CAGGCTCGCGCTGGACGCCCAGAACGTGCGCTCCGCCATC-GGGGACCGCATCTCCGTCA
TCGTCCAGAACTCGGCGCTGATGCTGGTGGCCTGCACCGCGGGGTTCGTCCTCCAGTGGC
GCCTCGCGCTCGTGCTCCTCGCCGTGTTCCCGCTCGTCGTGGGCGCCACCGTGCTGCAGA
AGATGTTCATGAAGGGCTTCTCGGGGGACCTGGAGGCCGCGCACGCCAGGGCGACGCAGA
TCGCGGGCGAGGCCGTGGCCAACCTGCGCACCGTGGCCGCGTTCAACGCGGAGCGCAAGA
TCACGGGGCTGTTCGAGGCCAACCTGCGCGGCCCGCTCCGGCGCTGCTTCTGGAAGGGGC
AGATCGCCGGCAGCGGCTACGGCGTGGCGCAGTTCCTGCTGTACGCGTCCTACGCGCTGG
GGCTGTGGTACGCGGCGTGGCTGGTGAAGCACGGCGTGTCGGACTTCTCGCGCACCATCC
GCGTGTTCATGGTGCTGATGGTGTCCGCGAACGGCGCCGCCGAGACGCTGACGCTGGCGC
CGGACTTCATCAAGGGCGGGCGCGCGATGCGGTCGGTGTTCGAGACGATCGACCGCAAGA
CGGAGGTGGAGCCCGACGACGTGGACGCGGCGCCGGTGCCGGAGCGGCCGAGGGGCGAGG
TGGAGCTGAAGCACGTGGACTTCTCGTACCCGTCGCGGCCGGACATCCAGGTGTTCCGCG
ACCTGAGCCTCCGTGCGCGCGCCGGGAAGACGCTGGCGCTGGTGGGGCCGAGCGGGTGCG
GCAAGAGCTCGGTGCTGGCGCTGGTGCAGCGGTTCTACGAGCCCACGTCCGGGCGCGTGC
TCCTGGACGGCAAGGACGTGCGCAAGTACAACCTGCGGGCGCTGCGGCGCGTGGTGGCGG
TGGTGCCGCAGGAGCCGTTCCTGTTCGCGGCGAGCATCCACGAGAACATCGCGTACGGGC
GCGAGGGCGCGACGGAGGCGGAGGTGGTGGAGGCGGCGGCGCAGGCGAACGCGCACCGGT
TCATCGCGGCGCTGCCGGAGGGGTACCGGACGCAGGTGGGCGAGCGCGGGGTGCNNNNNN
NNNNNNNNNNNNNNNNNNNNNNNNNNNNNNNNNNNNNNNNNNNNNNNNNNNNNNNNNNNN
NNNNNNNNNNNNNNNNNNNNNNNNNNNNNNNNNNNNNNNNNNNNNNNNNNNNNNNNNNNN
CGCTGGAGCGCGCGGGGTCCGGGCGCACCACCATCGTGGTGGCGCACCGGCTGGCCACGG
TGCGCGGCGCGCACACCATCGCGGTCATCGACGACGGCAAGGTGGCGGAGCAGGGATCGC
ACTCGCACCTGCTCAAGTACCATCCCGACGGGTGCTACGCGCGGATGCTGCAGCTGCAGC
GGCTGACGGGCGCGGCGGCCGGGCCCGGGCCCGGGCCGTCGTCCTCGTGCAACGGTGCCG
CGTAGGACGGAATGGATGGATCGGATGGGTTTGGTTCCTC--GAGAGATTGATGGGTGAG
GAAGCTGAAGCTCC-GGATCAAATGG------TGGTACTCCATGATCGCAACAATGA-GG
GG--AAAAAAAGAAAGGAGAAAATACGGTGGTTCATATGATTGTACAATTTGACGATCTG
TTTGAGTCGGGGTTTTAGGATGATGTAAACCTTCACTCGCCTT-TTTTT-----------
-TACTCTTGTTTCTCATCCGCATCAGTATCATCTATCTACATACAGTGTCAGAGATGGGA
ACTGATCCGCATCATCATCTACCTCCCAAGGCA--CCCCAGATTGTATTAA--------T
GTACTTAGTTAGCCTGTTTTATATATACT--TATAAGTACCAAATAGCAGAATTTTACTC
CTTATCTGCAGTAGC--ACGAAAGAAGAAACGGCAAGCTACACCTATCTCTGG-AAGCAA
AAGAATCTCCCCATTCTCTCTCTTCCTACGA--------GGACA-CCCCATCCTTTTCAG
ACAGACAGACAGACGGACCAAACTG---CACCACCCAAGAACCGATCGAGAGC------A
GAGG-----TAGCATTCTCTGCACTGTAGAGTGTAGACCATACTACGCTGCTCTCGAGAC
ATGATCCCGGGAATATCTACCGAATTGTTTGTCAGTGGCATAGCCGCATAGCTCTCAGCT
GCCTAATGAATTGTTTGGTGCCAACCGCGCTGCAGGCTTGCAGACGACCCGGGAAGGGTC
AGGGATTGCACAACT-------ACTAGCATCAGTGGAGAGCGAAAGGCCAGAACGGCAGG
CTTGCAGGAAAACAGGGACCGTGAGTTTGACCTGGCCTTG-G-----GGGTGGGGAGTCA
GTCAGTCAC-----ATGCGATGCGATGCAGTGGAGGAACCCATCTTCCAA
>A010
GAAACAGATATACGATTTACTCTAAAATTCGTACTAATTTACAATGTTTTGGTTCACGTT
TTACGCTAAAATCCATTCGAGCCAGAACCCGCGCTCAATCGGCCGCACGCGATTTTCAAG
CCGTAATTTCTGGGTCCATTTGCTGTTACGAAACAAATATACGACTTACGCTAAATTTTG
TAATCATTTATGTTGTTTTAGCTCACGTTTTACACTAAAATTCATTCGAACCAGAACCCG
CGTACGATCAGCCGCACGCGATTTTTACGCCGTAATTTCAGGCCCCATTTGTTGTTACGA
AACAGATATACGATTTACGCTAAATTTCGTAATCATTTATGATG-TTTTAGCTCACGTTT
TACGCTAAAATCCATTCGAGCCAGAACCCGCGTACGATCGGACGCACGCGATTTACACGC
CGTAA-TTTCGGGGCCCATTTGCTGTTACGAAA-C-AGATATACGATTTACGCTAAATTT
CGTACTCATTTATGTTGTTTTAGCTCACGTT-TTACGCTAGAATTCGCCCGAGCCAGAAC
TAGCACACGATCGGACACGCATGGATATACCTGGCTGGGGTTTCCTGTACTAATGGAAGT
CCTGAACTTTCATTAACTCTTCTCTCTCTCTCTCTATATATA--------------TATA
TATATATATATATAT-ATATATGGTGCCTTTCTTTCAAAACATATTATGCAACGCGTACC
GTATCTCAACAAACACCTTCAATA-AGTTGAGTC--GGGGTAGATCTCAAGGCTACATAA
AATAG---TTTTTTTCTAGAATGGATGCATTTGTTTTAAGAGAAAAATGATGCACTTGG-
----AATGCATCAAGCAAAGGGATGCAAGAATGTTGGAAAAACACATGAACCCGTATCGC
GAGATGCTTATTTATCCATTC-TTTATCACAGTGGATGCATATGCAACAAAACCAAAACA
GATGGTTAGCGAGTGACAGTATATATAGAGATCTAAAGATGTCCGACACTTCATCGGT--
--AAAAAAAGCAGCA-TAACCGAGTGAACGGAAGAAAAACGAATTTCTCATATTACACAG
CAGGTTTTCTT-AAAAAAAGAACATTATATCAGTA-TTATATTAAGAAGAGAACAAAATA
TGGTCCTATCGAAAAAATTTCTAAACATTAG--TTCTCATCACCAGTGAGCCGTCACCAT
--CTAGTTTGCAACGGTCCAGTCA--GAGTTCAGGACATAACTCAGGACTCGAGAG----
-----------CAGACGGAGCACAG-TGAGAGAA--TTTTTTTTAATCAAGCCTAAAATT
CACCTTCGGACAAATTGAACCTGGAAT-----------GGGTGCTACTC--ATAAATATT
AACCATGAGGCCTTTTCGCCGCAGCAGGTTTTCTATCGGCCGTTAG--------------
-----------------------------------------------ATTTTAGTGACGA
TGAAAATGATAGAACGCAACGTGCCGCATGCATCCATTCCCATTCG-TTTTCCACAGTAC
ATGTAGGAGTACTGTGCAAGTAGGGTCCGTACATTCAGTCTCTCTCACTAGTTGGACTCT
TCTACTGCTAC-AAAGACATGAGCTGCCTGGAATGGGAACCGGAG-GAGCGAGCGAGCCT
------------------------------------------------------------
----------------GACGGTCTCACACACACAGTCACAC-------TCCCAAGCCAAT
TATTATAAGAGGCGAGATGAGCAACTCCAGCTC-TTAACCAATCCACT--CCTCCTCCCT
CTCCACCTCCTCTGC-TTTGCTCTGCCACTGTGCTGAGGTGGGGGGCAGAGGAGCTCCCC
CTCCCTCCTCTCCCC-TCCTCGCCATGTCTAGCAGCGACCCGGAGGAGATCAGGGCGCGC
GTCGTCGTTCTCGGTTCGCCCCATGCCGACGGCGGCGACGAGTGGGCCCGGCCCGAGCTC
GAGGCCTTCCATCTGCCGTCTCCCGCCCACCAGCCTCCTGGCTTCCTAGCCGGGCAACCG
GAAGCAGCAGAGCAA-CCCACGCTCCCTGCTCATGCTGGCCGCGAGGCAGCAGCAGCAGC
AACACGCCTACTACATCTGCCGGTGGCGGCGCTGCTCCTCCTCTTCCTTCTTCGCCT-CC
CCCTCCGTCGGCTTCTCTGGAGACCGAGCAGCCGCCCAATGCCAGGCCAGCCTCCGCCGG
CGCCAATGACAGCAAGAAGCCCACCCCGCCCGCCGCCCTGCGCGACCTCTTCCGCTTCGC
CGACGGCCTCGACTGCGCGCTCATGCTCATCGGCACCCTCGGCGCGCTCGTCCACGGCTG
CTCGCTCCCCGTCTTCCTCCGCTTCTTCGCCGACCTCGTCGACTCCTTCGGCTCCCACGC
CGACGACCCGGACACCATGGTCCGCCTCGTCGTCAAGTACGCCTTCTACTTCCTCGTCGT
CGGAGCGGCAATCTGGGCATCCTCGTGGGCAGGTACGCTATCCCTCCTCCTCCTGCCGCC
CCAGCTT--GTGTGCGTCGCGAATTGGCGGTCCATTTGGATTGGATGACAAATCACGTCG
GTCAGTCAATCGCCATGG--CTACAAACGAGATGTTCAAATCGTTCGCCCCGCTCGCAGA
GATCTCTTGCTGGATGTGGACCGGCGAGCGGCAGTCGACGCGGATGCGGATCCGGTACCT
GGACGCGGCGCTGCGGCAGGACGTGTCCTTCTTCGACACCGACGTGCGGGCCTCGGACGT
GATCTACGCCATCAACGCGGACGCCGTGGTGGTGCAGGACGCCATCAGCGAGAAGCTGGG
CAACCTCATCCACTACATGGCCACCTTCGTGGCCGGCTTCGTCGTGGGGTTCACGGCCGC
GTGGCAGCTGGCGCTGGTCACGCTGGCCGTGGTGCCGCTCATCGCCGTCATCGGCGGGCT
GAGCGCCGCCGCGCTCGCCAAGCTCTCGTCCCGCAGCCAGGACGCGCTCTCGGGCGCCAG
CGGCATCGCGGAGCAGGCGCTCGCGCAGATACGGATCGTGCAGGCGTTCGTGGGCGAGGA
GCGCGAGATGCGGGCCTACTCGGCGGCGCTGGCCGTGGCGCAGAGGATCGGCTACCGCAG
CGGCTTCGCCAAGGGGCTCGGCCTCGGCGGCACCTACTTCACCGTCTTCTGCTGCTACGG
GCTCCTGCTCTGGTACGGCGGCCACCTCGTGCGCGCCCAGCACACCAACGGCGGGCTCGC
CATCGCCACCATGTTCTCCGTCATGATCGGCGGACTGTAAGGCCCACCACAC------CA
CTCTCTCCTCCTCCTGCTCCTCGG------CCCGTCGTCATTGCTGCTGACGGTGTCTGT
GGATCGCGTGCAGGGCCCTCGGGCAGTCGGCGCCGAGCATGGCCGCGTTCGCCAAGGCGC
GCGTGGCGGCCGCCAAGATCTTCCGCATCATCGACCACAGGCCGGGCATCTCGTCGCGCG
ACGGCGAGGACGGCGCGGAGCCAGAGTCGGTGACGGGGCGGGTGGAGATGCGGGGCGTGG
ACTTCGCGTACCCGTCGCGGCCGGACGTCCCCATCCTGCGCGGCTTCTCGCTGAGCGTGC
CCGCCGGGAAGACCATCGCGCTGGTGGGCAGCTCCGGCTCCGGGAAGAGCACGGTGGTGT
CGCTCATCGAGAGGTTCTACGACCCCAGCGCAG-------GTATACTACCTAGTACTGTT
ACTACTTTTAGCGCATTAATCTGAGGATGTCCAGTTCGCTTGCTTGCCAATCGCCATTGC
CATCGCAACAACAATACA--TTGCCAACTGCCATTGCTGGGTAGAC--------TAGTAC
AGTAGCAGTTAGAAGAAGCCTCCACTGTACATTGCATTGCCAAACAAAAGTGAATTGTGC
AGTAACTGTGTACCACCACATTGACATGGAAATGAAGTGAATGCTTGGAGCATGCAGAGC
TGGCCGGCCTCATGGGCTGCTGCTACCTGCTAGCTAGCCAACCAGAACCAGCCATCCTCT
TTCTTGCTTTTC--TTTTTACTTTCTTT-GGTCGTGGCTGTTTGTGGTCATACATACATT
CA--CGCAGAGCAGAAGAGCTA-GCTAAGCTAGGTGG--GTGCCTGCAACG-CGGGACAA
AGAAAACTATTTGTTGCCTGGCAAGATGCTACTGTTGCCTAG--CACATGCCTGCCATTG
ACCGACTGCTCAGTGAGAAGTGGTTCAGTTGTGCTGTTGACAGTATAGATAG--ATATAT
ATAGTAGCCCTGTAGATTTTTTTTTCAGAC-AAAAAAAGAAGAAGAACGAGATGAAGTCT
GCAATTCGGTTTTGGCAGGGCAAATCCTGCTGGACGGGCACGACCTCAGGTCGCTGGAGC
TGCGGTGGCTGCGGCGGCAGATCGGGCTGGTGAGCCAGGAGCCGGCGCTGTTCGCGACGA
GCATCAGGGAGAACCTGCTGCTGGGGCGGGACAGCCAGAGCGCGACGCTGGCGGAGATGG
AGGAGGCGGCCAGGGTGGCCAACGCCCACTCCTTCATCATCAAACTCCCCGACGGCTACG
ACACGCAG------GTCCGTC--------CCGTATAGC----TAGC-TCACTAG------
----CTG-CACTGCCACTTCTCTCG----CTTGCTCCCCACCGTTGCTG-------CCTG
TTGCTCTCCAATCCACTTGTCGGTGTCTGGACCACACGTGCCTGCTTGCCTAGCTGCTCC
ACATCTGCTTTCCCTGTCCAACCTTATGCAACTCACTC--------T-ATACTATATCAA
AT-----ACATTTCTAGAGTTTAAAGCTTATCTTAGAATAAATGCATC-TTTAGCTACGA
GACAACCTAACTTCAGTTGTTGTTG--TTT-TTTTTTTTTACTTTCTCTCTTCTCAAAAA
TACTATGATTACGTCTTTACAGCGATC---TTTTTATTCCAAACCT--AAAAATGCATGC
ACTCACTCT-AAAAGCGCAAAGGGA-GCATCTTTTTTTTTTCCCCATCATCTGCACGCAG
CCTTTTCTTTTCCTCATGTCACGAGGGACTGAAGGTGTGTATGCAGCGTCAAGTCATCCA
TCCGTTCCACTCCACTCACTCATGCGTCGCGCACTCTGCGCTCGTGCCTGCCCGGG-GCT
AAAGC-TTTAGTAGCTAGCCTCAGATCAGATACTGTTCGTGTTTGTTAGGCCGCGGCAGC
GGCACATGAGCTCATGACAGCCGGCAGCACCACCACCAACACCATGGAAGA------GGG
GTCGGGGTCCATCACATAGACATAGATGCCTGTTGTAGACTAGGG-ACGGGAGGGCAATT
GTTAGGCGCCTGTTGCCATCGCATTTGCTGCTGTGGGTTGCCAACAAGTAACATGCCAGG
ATGCTTTGCTAT-CACGCACAGGACAGGAGGAGAGGTCC--TTTTTCTCGACACAAG---
------ATCTACTAAACTAGCACTTGCTGAT-GAGTGCA-TAGGATGAATGGATGATGAA
CATCTAGAGTGAGAGAGAGA-AAATATGTTAATAATAATAAAGAGTAGTAATAGTAGTAG
TAGGATTAAGA-ATCAACCTGGGGT-ACGTAGGAAGAGGTACAATCCCTA-GGAATCTAG
AGTATGAGAAGTATGGGAGGAGTT--GTGAGTGAAACGGAACAAATTCCGAGTTGGTATT
TTGTCGGGAATGTCAAGTTGATTTTTGATCCTAGTGCAAGCAAGAATTATCAATCACTCA
-GACTCAGCCTGTCTGTGT-CTGTCCACCCCAGCTCTTGCTACTC-TACTTACTACTGTG
CTACT-AGTGGTAGGGTAGGTATCTTCCATAAACTGTTATTATAAACTGTCATCTGAGAA
AGAGAGCCAGTCAAACCCATGCTGCTGCTTA-TTTTAATCACTGTCAAATGGCAGGCAGG
CATGCAGTCTGGTTAGTTAATAACATCTGGGAAGGGTTTAATCAAACCAAATCAAATCAT
ACGAAATCTAGAGGCCACATGGGATGGGGCCATATGTACTGTACTAGCATAAGTAGCGGC
TAGATTTTATTAGAACACGGACTCACACTCCCATAACTATAACTGACTTTGATCATGATT
CC-TTGCCAAGCAATGCTCGCATGCCCA-TGCATGCATCATCCCTGGTCAAACTCAAACA
CTCTCCACCGTCAGGGAATAAGACTTATTATTTTATTAACAATTCCATTTTTATTTATTA
ATTACGGCTGGACGAGGAGTACTAGTTTATTTGATGAGAGACATGGCAGTCCAAGTCAAA
CTCGTTTGTCT--GACCATGGCGGTGATGGCCGGTTGCAGGTTGGGGAGCGCGGCCTGCA
GCTCTCCGGTGGGCAGAAGCAGCGCATCGCCATCGCCCGCGCCATGCTCAAGAACCCCGC
CATCCTGCTGCTGGACGAGGCCACCAGCGCGCTGGACTCCGAGTCTGAGAAGCTCGTGCA
GGAGGCGCTGGACCGCTTCATGATCGGGCGCACCACCCTGGTGATCGCGCACAGGCTGTC
CACCATCCGCAAGGCCGACGTGGTGGCCGTGCTGCAGGGCGGCGCCGTCTCCGAGATGGG
CGCGCACGACGAGCTGATGGCCAAGGGCGAGAACGGCACCTACGCCAAGCTCATCCGCAT
GCAGGAGCAGGCGCACGAGGCGGCGCTCGTCAACGCCCGCCGCAGCAGCGCCAGGCCCTC
CAGCGCCCGCAACTCCGTCAGCTCGCCCATCATGACGCGCAACTCCTCCTACGGCCGCTC
CCCCTACTCCCGCCGCCTCTCCGACTTCTCCACCTCCGACTTCACCCTCTCCATCCACGA
CCCGCACCACCACCACCGGACCATGGCGGACAAGCAGCTGGCGTTCCGCGCCGGCGCCAG
CTCCTTCCTGCGCCTCGCCAGGATGAACTCGCCCGAGTGGGCCTACGCGCTCGCCGGCTC
CATCGGCTCCATGGTCTGCGGCTCCTTCAGCGCCATCTTCGCCTACATCCTCAGCGCCGT
GCTCAGCGTGTACTACGCGCCGGACCCGCGGTACATGAAGCGCGAGATCGCCAAATACTG
CTACCTGCTCATCGGCATGTCCTCCGCGGCGCTGCTGTTCAACACGGTGCAGCACGTGTT
CTGGGACACGGTGGGCGAGAACCTGACCAAGCGGGTGCGCGAGAAGATGTTCGCCGCCGT
GCTCCGCAACGAGATCGCCTGGTTCGACGCGGACGAGAACGCCAGCGCGCGCGTGGCCGC
CAGGCTCGCGCTGGACGCCCAGAACGTGCGCTCCGCCATC-GGGGACCGCATCTCCGTCA
TCGTCCAGAACTCGGCGCTGATGCTGGTGGCCTGCACCGCGGGGTTCGTCCTCCAGTGGC
GCCTCGCGCTCGTGCTCCTCGCCGTGTTCCCGCTCGTCGTGGGCGCCACCGTGCTGCAGA
AGATGTTCATGAAGGGCTTCTCGGGGGACCTGGAGGCCGCGCACGCCAGGGCGACGCAGA
TCGCGGGCGAGGCCGTGGCCAACCTGCGCACCGTGGCCGCGTTCAACGCGGAGCGCAAGA
TCACGGGGCTGTTCGAGGCCAACCTGCGCGGCCCGCTCCGGCGCTGCTTCTGGAAGGGGC
AGATCGCCGGCAGCGGCTACGGCGTGGCGCAGTTCCTGCTGTACGCGTCCTACGCGCTGG
GGCTGTGGTACGCGGCGTGGCTGGTGAAGCACGGCGTGTCCGACTTCTCGCGCACCATCC
GCGTGTTCATGGTGCTGATGGTGTCCGCGAACGGCGCCGCCGAGACGCTGACGCTGGCGC
CGGACTTCATCAAGGGCGGGCGCGCGATGCGGTCGGTGTTCGAGACGATCGACCGCAAGA
CGGAGGTGGAGCCCGACGACGTGGACGCGGCGCCGGTGCCGGAGCGGCCGAGGGGCGAGG
TGGAGCTGAAGCACGTGGACTTCTCGTACCCGTCGCGGCCGGACATCCAGGTGTTCCGCG
ACCTGAGCCTCCGTGCGCGCGCCGGGAAGACGCTGGCGCTGGTGGGGCCGAGCGGGTGCG
GCAAGAGCTCGGTGCTGGCTCTGGTGCAGCGGTTCTACGAGCCCACGTCCGGGCGCGTGC
TCCTGGACGGCAAGGACGTGCGCAAGTACAACCTGCGGGCGCTGCGGCGCGTGGTGGCGG
TGGTGCCGCAGGAGCCGTTCCTGTTCGCGGCGAGCATCCACGAGAACATCGCGTACGGGC
GCGAGGGCGCGACGGAGGCGGAGGTGGTGGAGGCGGCGGCGCAGGCGAACGCGCACCGGT
TCATCGCGGCGCTGCCGGAGGGGTACCGGACGCAGGTGGGCGAGCGCGGGGTGCAGCTGT
CGGGAGGGCAGCGGCAGCGGATCGCGATCGCGCGCGCGCTGGTGAAGCAGGCGGCCATCG
TGCTGCTGGACGAGGCGACCAGCGCGCTGGACGCCGAGTCGGAGCGGTGCGTGCAGGAGG
CGCTGGAGCGCGCGGGGTCCGGGCGCACCACCATCGTGGTGGCGCACCGGCTGGCCACGG
TGCGCGGCGCGCACACCATCGCGGTCATCGACGACGGCAAGGTGGCGGAGCAGGGGTCGC
ACTCGCACCTGCTCAAGCACCATCCCGACGGGTGCTACGCGCGGATGCTGCAGCTGCAGC
GGCTGACGGGCGCGGCGG------CCGGGCCCGGGCCGTCGTCCTCGTGCAACGGGGCCG
CGTAGGACGGA--------AT-GGATGGGTTTGGTTCCTC--GAGAGATTGATGGGTGAG
GAAGCTGAAGCTCCGGGATCAAATGG------TGGTACTCCATGATCGCAACAATGA-GG
GGG-AAAAAAAGAAAGGAGAAAATACGGTGGTTCATATGATTGTACAATTTGACGATCTG
TTTGAGTCGGGGTTTTAGGATGATGTAAACCTTCACTCGCCTT-TTTTT-----------
-TACTCTTGTTTCTCATCCGCATCAGTATCATCTATCTACATACAGTGTCAGAGATGGGA
ACTGATCCGCATCATCATCTACCTCCCAAGGCA--CCCCAGATTGTATTAA--------T
GTACTTAGTTAGCCTGTTTTATATATACT--TATAAGTACCAAATAGCAGAATTTTACTC
CTTATCTGCAGTAGC--ATGAAAGAAGAAACGGCAAGCTACACCTATCTCTGG-AAGCAA
AAGAATCTCCCCATTCTCTCTCTTCCTACGA--------GGACACCCCCATCCTTTTCAG
ACAGACAGACAGACGGACCAAACTGCACCACCACCCAAGAACCGATCGAGAGA------A
AAGAACTACTAGCATTCTCTGCAC-------TGTAGACCATACTACGCTGCTCTCGAGAC
AGGATCCCGGGAATATCTACCGAATTGTTTGTCAGTGGCATAGCCGCATAGCTCTCAGCT
GCCTAATGAATTGTTTGGTGCCAACCGCGCTGCAGGCTTGCAGACGACCCGGGAAGGGTC
AGGGATTGCACTACTCTAACAGTCTAGCAGCAGTGGAGAGCGAAAGGCCAGAACGGCAGG
CTTGCAGGAAAACGGGGACCATGAGTTTGACCTGGCCTTGTGGGG-AGGGGGAGGAGTCA
GTCAGTCAC-----ATGCGATGCGACGCAGTGGAGGAACCCATCTTCCAA
>A011
GAAACAGATATACGATTTACTCTAAAATTCGTACTAATTTACAATGTTTTGGTTCACGTT
TTACGCTAAAATCCATTCGAGCCAGAACCCGCGCTCAATCGGCCGCACGCGATTTTCAAG
CCGTAATTTCTGGGTCCATTTGCTGTTACGAAACAGATATACGACTTACGCTAAATTTCG
TAATCATTTATGTTGTTTTAGCTCACGTTTTACACTAAAATTCATTCGAACCAGAACCCG
CGTACGATCAGCCGCACGCGATTTTTATGCCGTAATTTCAGGCCCCATTTGCTGTTACGA
AACAGATATACAATTTACGCTAAATTTCGTAATCATTTATGATG-TTTTAGCTCACGTTT
TACGCTAAAATCCATTCGAGCCAGAACCCGCGTACGATCGGACGCACGCGATTTACACGC
CGTAA-TTTCGGGGCCCATTTGCTGTTACGAAA-C-AGATATACGATTTACGCTAAATTT
CGTACTTATTTATGTTGTTTTAGCTCATGTT-TTACGCTAGAATTCGCCTGAACCAGAAC
TAGCACACGATCGGACGCACATGG----ACCTGGTTGGGGTTTCCTGTACTAATGAAAGC
CCTGGACTTTCATTACCTCC--TCTCTCTCTCTCTCTCTATA--------------TATA
TATATATATATATAT-ATATATGGTGCCTTTCTTTCAAAACATATTATGCAACGCGTACC
GTATCTCAACAAACACCTTCAATA-AGTTGAGTC--GGGGTAGATCTCAAGGCTACATAA
AATAG--TTTTTTTTCTAGAATGGATGCATTTGTTTTAAGAGAAAAATGATGCACTTGG-
----AATGCATCAAGCGAAGGGATGCAAGAATGTTGGAAAAACACATGAACCCGTATCGC
GAGATGCTTATTTAGCCATTCTTTTATCACAGTGGATGCATATGCAACAAAACCAAAACA
GATGGTTAGCGAGTGACAG--TATATAGAGATCTAAAGAT-TCCGACACTTCATCGGT--
--AAAAAAAGCAGCATTAACCGAGTGAATGGAAGAAAAACGAATTTCTCATATTACACAA
CAGGTTTTCTTAAAAAAAAAAACGTTACCTCGGTATTTATATTAAGAAGAGACTAAAATA
TGGTCCCGTCGAGAAAATTTCTAAACACTAG--TCTTCATCACCAGTGAGCCGTCACCAT
--CTAGTTTGCAACGGTCCAGTCA--GAGTGCAGGACATAACTCAGGACTCAAGAG----
-----------CAGACGGAGCACGG-TGAGAGAA--TTTTTTTTAATCAAGCCTAAAATT
CACCTCCGGACAAATTGAACCTGGAAC-----------GGGTGCTACTC--ATAAATATT
AACCATGAGACCTTTTCGCCGCAGCAGGTTTTCTATCGGCAGTTAG--------------
-----------------------------------------------ATTTTAGTGACGA
TGAAAATGATAGAACGCAACGTGCCGCATGCATCCATTCCCATTCG-TTTTCCACAGTAC
ATGTAGGAGTACTGTGCAAGTAGGGTCCGTACATTCAGTCTCTCTCACCAGTTGGACTCT
TCTACTGCTAC-AAAGACATGAGCTGCCTGGAATGGGAACCGGAG-GAGCGAGCGAGCCT
GA----------------------------------------------------------
------------------CGGTCTCACACACACAGTCACAC-------TCCCAAGCCAAT
TATTATAAGAGGCGAGATGAGCAACTCCAGCTC-TTAACCAATCCACT--CCTCCTCCCT
CTCCACCTCCTCTGC-TTTGCTCTGCCACTCTGCTGAGGTGGGGGGCAGAGGAGCTCCCC
CTCCCTCCTCTCCCC-TCCTCGCCATGTCTAGCAGCGACCCGGAGGAGATCAGGGCGCGC
GTCGTCGTTCTCGGTTCGCCCCATGCCGACGGCGGCGACGAGTGGGCCCGGCCCGAGCTC
GAGGCCTTCCATCTGCCGTCTCCCGCCCACCAGCCTCCTGGCTTCCTAGCCGGGCAACCG
GAAGCAGCAGAGCAA-CCCACGCTCCCTGCTCCTGCTGGCCGC--AGCAGCAGCAGCAGC
AACACGCCTACTACATCTGCCGGTGGCGGCGCTGCTCCTCCTCCTCCTTCTTCGCCT-CC
CCCTCCGCCGGCTTCTCTGGAGACCGAGCAGCCGCCCAATGCCAGGCCAGCCTCCGCCGG
CGCCAATGACAGCAAGAAGCCCACCCCGCCCGCCGCCCTGCGCGACCTCTTCCGCTTCGC
CGACGGCCTCGACTGCGCGCTCATGCTCATCGGCACCCTCGGCGCGCTCGTCCACGGCTG
CTCGCTCCCCGTCTTCCTCCGCTTCTTCGCCGACCTCGTCGACTCCTTCGGCTCCCACGC
CGACGACCCGGACACCATGGTCCGCCTCGTCGTCAAGTACGCCTTCTACTTCCTCGTCGT
CGGAGCGGCAATCTGGGCATCCTCGTGGGCAGGTACGGTATCCCTCCTCCTCCTGCCGCC
CCAGCTT--GTGTGCGTCGCGAATTGGCGGTCAATTTGGATTGGATGACAAATCACGTCG
GTCAGTCAATCGCCGTGG--CTACAAACGAGATGTTCAAATCGTTCGCCCCGCTCGCAGA
GATCTCTTGCTGGATGTGGACCGGCGAGCGGCAGTCGACGCGGATGCGGATCCGGTACCT
GGACGCGGCGCTGCGGCAGGACGTGTCCTTCTTCGACACCGACGTGCGGGCCTCGGACGT
GATCTACGCCATCAACGCGGACGCCGTGGTGGTGCAGGACGCCATCAGCGAGAAGCTGGG
CAACCTCATCCACTACATGGCCACCTTCGTGGCCGGCTTCGTCGTGGGGTTCACGGCCGC
GTGGCAGCTGGCGCTGGTCACGCTGGCCGTGGTGCCGCTCATCGCCGTCATCGGCGGGCT
GAGCGCCGCCGCGCTCGCCAAGCTCTCGTCCCGCAGCCAGGACGCGCTCTCGGGCGCCAG
CGGCATCGCGGAGCAGGCGCTCGCGCAGATACGGATCGTGCAGGCGTTCGTTGGCGAGGA
GCGCGAGATGCGGGCCTACTCGGCGGCGCTGGCCGTGGCGCAGAGGATCGGCTACCGCAG
CGGCTTCGCCAAGGGGCTCGGCCTCGGCGGCACCTACTTCACCGTCTTCTGCTGCTACGG
GCTCCTGCTCTGGTACGGCGGCCACCTCGTGCGCGCCCAGCACACCAACGGCGGGCTCGC
CATCGCCACCATGTTCTCCGTCATGATCGGCGGACTGTAAGGCCCACCACACCACG--CA
CTCTCTCCTTCTGCTGCTCCTCGGCCCGCCCCCGTCGTCATTGCTGCTGACGGTATCTGT
GGATCGCGTGCAGGGCCCTCGGGCAGTCGGCGCCGAGCATGGCCGCGTTCGCCAAGGCGC
GTGTGGCGGCTGCCAAGATCTTCCGCATCATCGACCACAGGCCGGGCATCTCCTCGCGC-
--------GACGGCGCGGAGCCAGAGTCGGTGACGGGGCGGGTGGAGATGCGGGGCGTGG
ACTTCGCGTACCCGTCGCGGCCGGACGTCCCCATCCTGCGCGGCTTCTCGCTGAGCGTGC
CCGCCGGGAAGACCATCGCGCTGGTGGGCAGCTCCGGCTCCGGGAAGAGCACGGTGGTGT
CGCTCATCGAGAGATTCTACGACCCCAGCGCAG-------GTA---TACCTAGTACTGTT
ACTACTTTTAGCGCATTAATCTGAGGATGTCCAGTTCGCTTGCTTGCCAATCGCCATTGC
CATCGCAACAACAATACT--TCGCCAACTGCCATTGCTGGGTAGAC--------TAGTAC
AGTAGCAGTTAGAAGAAGCCTCCACTGTACATTGCATTGCCAAACAAAAGTGAATTGTGC
AGTAACTCTGTACCACCACATTGACATGGAAATGAAGTGAATGCTTGGAGCATGCAGAGC
TGGCCGGCCTCATGGGCTGCTGCTACCTGCTAGCTAGCCAACCAGAACCAGCCATCCTCT
TTCTTGCTTTTC--TTTTTACTTTCTTT-GGTCGTGGCTGTTTGTGGTCATACATACATT
CA--CGCAGAGCAGAAGAGCTA-GCTAAGCTAGGTGGGTGTGCCTGCAACG-CGGGACAA
AGAAAACTATTTGTTGCCTGGCAAGATGCTACTGTTGCCTAG--CACATGCCTGCCATTG
ACCGACTGCTCAGTGAGAAGTGGTTCAGTTGTGCTGTTGACAGTATAGATAG--ATATAT
ATAGTAGCCCTGTAGATTTTTTTTTCAGAC-AAAAAAAGAAGAAGAACGAGATGAAGTCT
GCAATTCGGTTTTGGCAGGGCAAATCCTGCTGGACGGGCACGACCTCAGGTCGCTGGAGC
TGCGGTGGCTGCGGCGGCAGATCGGGCTGGTGAGCCAGGAGCCGGCGCTGTTCGCGACGA
GCATCAGGGAGAACCTGCTGCTGGGGCGGGACAGCCAGAGCGCGACGCTGGCGGAGATGG
AGGAGGCGGCCAGGGTGGCCAACGCCCACTCCTTCATCATCAAACTCCCCGACGGCTACG
ACACGCAG------GTCCGTCCCGTATGGCCGTATAGC----TAGC-TCACTAGCTGCAC
TCCACTG-CACTGCCACTTCTCTCGCTATCTTGCTCCCCACCGTTGCTGCGCCTGCCTGT
TTGCTCTCCAATCCACTTGTCGGTGTCTGGACCACACGTGCCTGCTTGCGTAGCTGCTCC
ACATCTGCTTTCCCTGTCCAACCTTATGCAACTCACTC--------T-ATACTATATCAA
ATACTCCACATTTCTAGAGTTTAAAGCTTATCTTAGAATAAATGCATC-TTTAGCTACGA
GACAACCTAACTT--GTTGT------------TTTTTTTTACTTTCTCTCTTCTCAAAAA
TACATTGATTACGTCTTTACAGCGATC--TTTTTTATTCCAAACCT--AAAAATGCATGC
ACTCACTCT-AAAAGCGCAAAGGGA-GCATC---TTTTTTCCCCCATCATCTGCACGCAG
CCTTTTCTTTTCCTCATGTCACGAGGGACTGAAGGTGTGTATGCAGCGTCAAGTCATCCA
TCCGT-----TCCACTCACTCATGCGTCGCGCACTCTGCGCTCGTGCCTGCCCGGG-GCT
AAAGC-TTTAGTAGCTAGCCTCAGATCAGATACTGTTCGTGTTTGTTAGGCCGCGGCAGC
TGCACATGAGCTCATGACAGGCGGCACCAACGCCA-TGTCGCCATGGAAGA------GGG
GTCGGGGTCCATCACATAGACATAGATGCCTGTTGTAGACTAGGG-ACGGGAGGGCAATT
GTTAGGCGCCTGTTGCCATCGCATTTGCTGCTGTGGGTTGCCAACAAGTAACATGCCAGG
ATGCTTTGCTAT-CACGCACAGGAC---AGGAGAGGTCC--TTTTTCTCGACACAAGCTC
TACAGCCTCTACTAAACTAGCACTTGCTGAT-GAGTGCA-GAGGATGAATGGACGATGAA
CATCTAGAGTGAGAGAGAAA-AAA-ATGTTAATAATAATAAAA---------AGTAGTAG
CAGGATTAAGA-ATCAACCTGGGGT-ACGTAGGAAGAGGTACAATCCCTA-GGAATCTAG
AGTATGAGAAGTATGGGAGGAGTT--GGGAGTGAAACGGAACAAATTCCGAGTTGGTATT
TTGTCGGGAATGTCAAGTTGATTTTTGATCCTAGTGCAGGCAAGAATTATCAATC-----
--ACTCAGCCTGTCTGTGT-CTGTCCACCCCAGCTCTTGCTACTCTTACTTACTACTGTG
CTACT-AGTGGTAGGGTAGGTATCTTCCATAAACTGTTATTATAAACTGTCATATGAGAA
AGAGAGCCAGTCAAACCCATGCTGCTGCTTA-TTTTAATCACTGTCAGAT----GGCAGG
CAGGCAGTCTGGTTAGTTAATAACATCTGGGAAGGGTTTAATCAAACCAAATCAAATCAG
ACGAAATCTAGAGGCCACATGGGATGGGGCCATATGTACTGTACTAGCATAAGTAGCGGC
TAGATTTTATTAGAACACGGACTCACACTCCCATAACTATAACTGAC-TTGATCATGATT
CC-TTGCCAAGCAATGCTCGCATGCCCA-TGCATGCATCATCCCTGGTCAAACTCAAACA
CTCTCCACCGTCAGGGAATAAGACTTATTATTTTATTAACAATTCAATTTTTATTTATTA
ATTACGTCTGGACGAGGAGTACTGGTTTATTTGATGAGAGACATGGCAGTCCAAGTCAAA
CTCGTTTGTCT--GACCATGGCGGTGATGGCCGGTTGCAGGTTGGGGAGCGCGGCCTGCA
GCTCTCCGGTGGGCAGAAGCAGCGCATCGCCATCGCCCGCGCCATGCTCAAGAACCCCGC
CATCCTGCTGCTGGACGAGGCCACCAGCGCGCTGGACTCCGAGTCTGAGAAGCTCGTGCA
GGAGGCGCTGGACCGCTTCATGATCGGGCGCACCACCCTGGTGATCGCGCACAGGCTGTC
CACCATCCGCAAGGCCGACGTGGTGGCCGTGCTGCAGGGCGGCGCCGTCTCCGAGATGGG
CGCGCACGACGAGCTGATGGCCAAGGGCGAGAACGGCACCTACGCCAAGCTCATCCGCAT
GCAGGAGCAGGCGCACGAGGCGGCGCTCGTCAACGCCCGCCGCAGCAGCGCCAGGCCCTC
CAGCGCCCGCAACTCCGTCAGCTCGCCCATCATGACGCGCAACTCCTCCTACGGCCGCTC
CCCCTACTCCCGCCGCCTCTCCGACTTCTCCACCTCCGACTTCACCCTCTCCATCCACGA
CCCGCACCACCACCACCGGACCATGGCCGACAAGCAGCTGGCGTTCCGCGCCGGCGCCAG
CTCCTTCCTGCGCCTCGCCAGGATGAACTCGCCCGAGTGGGCCTACGCGCTCGC------
---CGGCTCCATGGTCCGCGGCTCCTTCAGCGCCATCTTCGCCTACATCCTCAGCGCCGT
GCTCAGCGTGTACTACGCGCCGGACCCGCGGTACATGAAGCGCGAGATCGCCAAATACTG
CTACCTGCTCATCGGCATGTCCTCCGCGGCGCTGCTGTTCAACACGGTGCAGCACGTGTT
CTGGGACACGGTGGGCGAGAACCTGACCAAGCGGGTGCGCGAGAAGATGTTCGCCGCCGT
GCTCCGCAACGAGATCGCCTGGTTCGACACGGACGAGAACGCCAGCGCGCGCGTGGCCGC
CAGGCTCGCGCTGGACGCCCAGAACGTGCGCTCCGCCATC-GGGGACCGCATCTCCGTCA
TCGTCCAGAACTCGGCGCTGATGCTGGTGGCCTGCACCGCGGGGTTCGTCCTCCAGTGGC
GCCTCGCGCTCGTGCTCCTCGCCGTGTTCCCGCTCGTCGTGGGCGCCACCGTGCTGCAGA
AGATGTTCATGAAGGGCTTCTCGGGGGACCTGGAGGCCGCGCACGCCAGGGCGACGCAGA
TCGCGGGCGAGGCCGTGGCCAACCTGCGCACCGTGGCCGCGTTCAACGCGGAGCGCAAGA
TCACGGGGCTGTTCGAGGCCAACCTGCGCGGCCCGCTCCGGCGCTGCTTCTGGAAGGGGC
AGATCGCCGGCAGCGGCTACGGCGTGGCGCAGTTCCTGCTGTACGCGTCCTACGCGCTGG
GGCTGTGGTACGCGGCGTGGCTGGTGAAGCACGGCGTGTCGGACTTCTCGCGCACCATCC
GCGTGTTCATGGTGCTGATGGTGTCCGCGAACGGCGCCGCCGAGACGCTGACGCTGGCGC
CGGACTTCATCAAGGGCGGGCGCGCGATGCGGTCGGTGTTCGAGACGATCGACCGCAAGA
CGGAGGTGGAGCCCGACGACGTGGACGCGGCGCCGGTGCCGGAGCGGCCGAGGGGCGAGG
TGGAGCTGAAGCACGTGGACTTCTCGTACCCGTCGCGGCCGGACATCCAGGTGTTCCGCG
ACCTGAGCCTCCGTGCGCGCGCCGGGAAGACGCTGGCGCTGGTGGGGCCGAGCGGGTGCG
GCAAGAGCTCGGTGCTGGCGCTGGTGCAGCGGTTCTACGAGCCCACGTCCGGGCGCGTGC
TCCTGGACGGCAAGGACGTGCGCAAGTACAACCTGCGGGCGCTGCGGCGCGTGGTGGCGG
TGGTGCCGCAGGAGCCGTTCCTGTTCGCGGCGAGCATCCACGAGAACATCGCGTACGGGC
GCGAGGGCGCGACGGAGGCGGAGGTGGTGGAGGCGGCGGCGCAGGCGAACGCGCACCGGT
TCATCGCGGCGCTGCCGGAGGGGTACCGGACGCAGGTGGGCGAGCGCGGGGTGCAGCTNN
NNNNNNNNNNNNNNNNNNNNNNNNNNNNNNNNNNNNNNNNNNNNNNNNNNNNNNNNNNNN
NNNNNNNNNNNNNNNNNNNNNNNNNNNNNNNNNNNNNNNNNNNNNNNNNNNNNNNNNNNN
NNNNNNNNNNNNNNNNNNNNNNNNNNNNNNNNNNNNNNNNNNNNNNNNNNNNNNNNNNNN
TGCGCGGCGCGCACACCATCGCGGTCATCGACGACGGCAAGGTGGCGGAGCAGGGATCGC
ACTCGCACCTGCTCAAGCACCATCCCGACGGGTGCTACGCGCGGATGCTGCAGCTGCAGC
GGCTGACGGGCGCGGCGGCCGGGCCCGGGCCCGGGCCGTCGTCCTCGTGCAACGGTGCCG
CGTAGGACGGAATGGATGGATCGGATGGGTTTGGTTCCTC--GAGAGATTGATGGGTGAG
GAAGCTGAAGCTCC-GGATCAAATGG------TGGTACTCCATGATCGCAACAATGA-GG
GG--AAAAAAAGAAAGGAGAAAATACGGTGGTTCATATGATTGTACAATTTGACGATCTG
TTTGAGTCGGGGTTTTAGGATGATGTAAACCTTCACTCGCCTT-TTTTT-----------
-TACTCTTGTTTCTCATCCGCATCAGTATCATCTATCTACATACAGTGTCAGAGATGGGA
ACTGATCCGCATCATCATCTACCTCCCAAGGCA--CCCCAGATTGTATTAA--------T
GTACTTAGTTAGCCTGTTTTATATATACT--TATAAGTACCAAATAGCAGAATTTTACTC
CTTATCTGCAGTAGC--ACGAAAGAAGAAACGGCAAGCTACACCTATCTCTGG-AAGCAA
AAGAATCTCCCCATTCTCTCTCTTCCTACGA--------GGACA-CCCCATCCTTTTCAG
ACAGACAGACAGACGGACCAAACTG---CACCACCCAAGAACCGATCGAGAGC------A
GAGG-----TAGCATTCTCTGCACTGTAGAGTGTAGACCATACTACGCTGCTCTCGAGAC
ATGATCCCGGGAATATCTACCGAATTGTTTGTCAGTGGCATAGCCGCATAGCTCTCAGCT
GCCTAATGAATTGTTTGGTGCCAACCGCGCTGCAGGCTTGCAGACGACCCGGGAAGGGTC
AGGGATTGCACAACT-------ACTAGCATCAGTGGAGAGCGAAAGGCCAGAACGGCAGG
CTTGCAGGAAAACAGGGACCGTGAGTTTGACCTGGCCTTG-G-----GGGTGGGGAGTCA
GTCAGTCAC-----ATGCGATGCGATGCAGTGGAGGAACCCATCTTCCAA
>A012
GAAACAGATATACGATTTACTCTAAAATTCGTACTAATTTACAATGTTTTGGTTCACGTT
TTACGCTAAAATCCATTCGAGCCAGAACCCGCGCTCAATCGGCCGCACACGATTTTCAAG
CCGTAATTTCTGGGTCCATTTGCTGTTACGAAACAGATATACGACTTACGCTAAATTTCG
TAATCANNNNNNNNNNNNNNNNNNNNNNNNNNNNNNNNNNNNNNNNNNNNNNNNNNCCCG
CGTACGATCAGCCGCACGCGATTTTTACGCCGTAATTTCAGGCCTCATTTGCTGTTACGA
AACAGATATACGATTTACGCTAAATTTCGTAATCATTTATGATG-TTTTAGCTCACGTTT
TACGCTAAAATCCATTCGAGCCAGAACCCGCGTACGATCGGACGCACGCGATTTACACGC
CGTAA-TTTCGGGGCCCATTTGCTGTTACGAAA-C-AGATATACGATTTACGCTAAATTT
CATACTCATTTACGTTGNNNNNNNNNNNNNN-NNNNNNNNNNNNNNNNNNNNNNNNNNNN
NNNNNNNNNNNNNNNNNNNNNNNN----NNNNNNNNNNNNNNNNNNNNNNNNNNNNNNNN
NNNNNNNNNNNNNNNNNNNNNNNNNNNNNNNNNNNNNNNNNN--------------NNNN
NNNNNNNNNNNNNNN-NNNNNNNNNNNNNNNNNNNNNNNNNNNNNNNNNNNNNNNNNNNN
NNNNNNNNNNNNNNNNNNNNNNNN-NNNNNNNNN----NNNNNNNNNNNNNNNNNNNNNN
NNNNN--NNNNNNNNNNNNNNNNNNNNNNNNNNNNNNNNNNNNNNNNNNNNNNNNNNNN-
----NNNNNNNNNNNNNNNNNNNNNNNNNNNNNNNNNNNNNNNNNNNNNNNNNNNNNNNN
NNNNNNNNNNNNNNNNNNNNN-TTTATCACAGTGGATGCATATGCAACAAAACCAAAACA
GATGGTTAGCGAGTGACAGTATATATAGAGATCTAAAGACGTCAGACACTTCATC-GT--
--AAAAAAAACAGCA-TAACCGAGTGAATGGAAGAAAAACGAAATTCTCCTATTACACAA
CAGGTTTTCTT-AAAA----AACGTTNNNNNNNNN-NNNNNNNNNNNNNNNNNNNNNNNN
NNNNNNNNNNNNNNNNNNNNNNNNNNNNNNN--NNNNNNNNNNNNNNNNNNNNTCACCAT
--CTAGTTTGCAACGGTCCAGTTA--GAGTGC--------ACTCAGGACT----------
--------------------CGCAG-CGAGAGAA---TTTTTTTAATCAAGCCTAAAATT
CACTTTCGGACAAATCGAA------------------------CTACTC--ATAAATATT
AACCATGAGACCTTTTCGCCGCAGCAGGTTTTTTTATCGGTTGTAG--------------
-----------------------------------------------ATTTTAGTGACGA
TGAAAATGATAGAACGCAACATGCCGCATACATCCATTCCCATTCG-TTTTCCACAGTAC
ATGTAGGAGTACTGTGCAAGTAGGGTCCGTACATTCAGTCTCTCTCACTCGTTGGACTCT
TCTACTGCTAC-AAAGACATGAGCTGCCGGGAATGGGAACCGGAG-GAGCGAGCGAGCCT
GA----------------------------------------------------------
------------------CGGTCTCACACACACAGTCACACTCCCAAGTCCCAAGCCAAT
TATTATAAGAGGCGAGATGAGCAACTCCAGCTC-TTAACCAATCCACT--CCTCCTCCCT
CTCCACTTCCTCTGC-TTTGCTCTGCCACTCTGCTGAGGTGGGGGGCAGAGGAGCTCCCC
CTCCCTCCTCTCCCC-TCCTCGCCATGTCTAGCAGCGACCCAGAGGAGATCAGGGCGCGC
GTCGTCGTTCTCGGTTCGCCCCATGCCGACGGCGGCGACGAGTGGGCCCGGCCCGAGCTC
GAGGCCTTCCATCTGCCGTCTCCCGCCCACCAGCCTCCTGGCTTCCTAGCCGGGCAACCG
GAAGCAGCAGAGCAA-CCCACGCTCCCTGCTCCTGCTGGCC-----GCAGCAGCAGCAGC
AACACGCCTACTACATCTGCCGGTGGCGGCGCTGCTCCTCCTCTTCCTTCTTCGCCT-CC
CCCTCCGCCGGCTTCTCTGGAGACCGAGCAGCCGCCCAATGCCAGGCCAGCCTCCGCCGG
CGCCAATGACAGCAAGAAGCCCACCCCGCCCGCCGCCCTGCGCGACCTCTTCCGCTTCGC
CGACGGCCTCGACTGCGCGCTCATGCTCATCGGCACCCTCGGCGCGCTCGTCCACGGCTG
CTCGCTCCCCGTCTTCCTCCGCTTCTTCGCCGACCTCGTCGACTCCTTCGGCTCCCACGC
CGACGACCCGGACACCATGGTCCGCCTCGTCGTCAAGTACGCCTTCTACTTCCTCGTCGT
CGGAGCGGCAATCTGGGCATCCTCGTGGGCAGGTACGCTATCCCTCCTCCTCCTGCCGCC
CCAGCT------TGCGTCGCGAATTGCCGGTCAATTTGGATTGGTTGACAAATCACATCG
GTCAGCCAATCGCCATGG--CTACAAACGAGATGTTCAAATCGTTCGCCCCGCTCGCAGA
GATCTCTTGCTGGATGTGGACCGGCGAGCGGCAGTCGACGCGGATGCGGATCCGGTACCT
GGACGCGGCGCTGCGGCAGGACGTGTCCTTCTTCGACACCGACGTGCGGGCCTCGGACGT
GATCTACGCCATCAACGCGGACGCCGTGGTGGTGCAGGACGCCATCAGCGAGAAGCTGGG
CAACCTCATCCACTACATGGCCACCTTCGTGGCCGGCTTCGTCGTGGGGTTCACGGCCGC
GTGGCAGCTGGCGCTGGTCACGCTGGCCGTGGTGCCGCTCATCGCCGTCATCGGCGGGCT
GAGCGCCGCCGCGCTCGCCAAGCTCTCGTCCCGCAGCCAGGACGCGCTCTCCGGCGCCAG
CGGCATCGCGGAGCAGGCGCTCGCGCAGATACGGATCGTGCAGGCGTTCGTCGGCGAGGA
GCGCGAGATGCGGGCCTACTCGGCGGCGCTGGCCGTGGCGCAGAGGATCGGCTACCGCAG
CGGCTTCGCCAAGGGTCTCGGCCTCGGCGGCACCTACTTCACCGTCTTCTGCTGCTACGG
GCTCCTGCTCTGGTACGGCGGCCACCTCGTGCGCGCCCAGCACACCAACGGCGGGCTCGC
CATCGCCACCATGTTCTCCGTCATGATCGGCGGACTGTAAGGCCCACCACAC------CA
CTCTCTCCTTCTCCTGCTCCTCGGCCCG--CCCGTCGTCATTGCTGCTGACGGTGTCCGT
GGATCGCGTGCAGGGCCCTCGGGCAGTCGGCGCCGAGCATGGCCGCGTTCGCCAAGGCGC
GTGTGGCGGCTGCCAAGATCTTCCGCATCATCGACCACAGGCCGGGCATCTCGTCGCGC-
--------GACGGCGCGGAGCCAGAGTCGGTGACGGGGCGGGTGGAGATGCGGGGCGTGG
ACTTCGCGTACCCGTCGCGGCCGGACGTCCCCATCCTGCGCGGCTTCTCGCTCAGCGTGC
CCGCCGGGAAGACCATCGCGCTGGTGGGCAGCTCCGGCTCCGGGAAGAGCACGGTGGTGT
CGCTCATCGAGAGGTTCTACGACCCCAGCGCAG-------GTATACTACCTAGTACTGTT
ACTACTTTTAGCGCATTAATCTGAGGATGTCCAGTTCGCTTGCTTGCCAATCGCCATTGC
CATCGCAACAACAATACA--TTGCCAACTGCCATTGCTGGGTAGAC--------TAGTAC
AGTAGCAGTTAGAAGAAGCCTCCACTGTACATTGCATTGCCAAACAAAAGTGAATTGTGC
AGTAACTATGTACCACCACATTGACATGGAAATGAAGTGAATGCTTGGAGCATGCAGAGC
TGGCCGGCCTCATGGGCTGCTGCTACCTGCTAGCTAGCCAACCAGAACCAGCCATCCTCT
TTCTTGCTTTTC--TTTTTACTTTCTTT-GGTCGTGGCTGTTTGTGGTCATACATACATT
CA--CGCAGAGCAGAAGAGCTA-GCTAAGCTAGGTGGGTGTGCCTGCAACG-CGGGACAA
AGAAAACTATTTGTTGCCTGGCAAGATGCTACTGTTGCCTAG--CACATGCCTGCCATTG
ACCGACTGCTCAGTGAGAAGTGGTTCAGTTGTGCTGTTGACAGTATAGATAG--ATATAT
ATAGTAGCCCTGTAGATTTTTTTTTCAGAC-AAAAAAAGAAGAAGAACGAGATGAAGTCT
GCAATTCGGTTTTGGCAGGGCAAATCCTGCTGGACGGGCACGACCTCAGGTCGCTGGAGC
TGCGGTGGCTGCGGCGGCAGATCGGGCTGGTGAGCCAGGAGCCGGCGCTGTTCGCGACGA
GCATCAGGGAGAACCTGCTGCTGGGGCGGGACAGCCAGAGCGCGACGCTGGCGGAGATGG
AGGAGGCGGCCAGGGTGGCCAACGCCCACTCCTTCATCATCAAACTCCCCGACGGCTACG
ACACGCAG------GTCCGTC--------CCGTATAGC----TAGC-TCACTAG------
----CTG-CACTGCCACTTCTCTCG----CTTGCTCCCCACCGTTGCTG-------CCTG
TTGCTCTCCAATCCACTTGTCGGTGTCTGGACCACACGTGCCTGCTTGCCTAGCTGCTCC
ACATCTGCTTTCCCTGTCCAACCTTATGCAACTCACTC--------T-ATACTATATCAA
AT-----ACATTTCTAGAGTTTAAAGCTTATCTTAGAATAAATGCATC-TTTAGCTACGA
GACAACCTAACTTCAGTTGTTG----------TTTTTTTTACTTTCTCTCTTCTCAAAAA
TACTATGATTACGTCTTTACAGCGATC---TTTTTATTCCAAACCT--AAAAATGCATGC
ACTCACTCT-AAAAGCGCAAAGGGA-GCATC--TTTTTTTCCCCCATCATCTGCACGCAG
CCTTTTCTTTTCCTCATGTCACGAGGGACTGAAGGTGTGTATGCAGCGTCAAGTCATCCA
TCCGTTCCACTCCACTCACTCATGCGTCGCGCACTCTGCGCTCGTGCCTGCCCGGG-GCT
AAAGC-TTTAGTAGCTAGCCTCAGATCAGATACTGTTCGTGTTTGTTAGGCCGCGGCAGC
GGCACATGAGCTCATGACAGCCGGCAGCACCACCACCAACACCATGGAAGAGGGGTCGGG
GTCGGGGTCCATCACATAGACATAGATGCCTGTTGTAGACTAGGG-ACGGGAGGGCAATT
GTTAGGCGCCTGTTGCCATCGCATTTGCTGCTGTGGGTTGCCAACAAGTAACATGCCAGG
ATGCTTTGCTAT-CACGCACAGGACAGGAGGAGAGGTCC--TTTTTCTCGACACAAG---
------ATCTACTAAACTAGCACTTGCTGAT-GAGTGCA-TAGGATGAATGGATGATGAA
CATCTAGAGTGAGAGAGAGA-AAATATGTTAATAATAATAAAGAGTAGTAATAGTAGTAG
TAGGATTAAGA-ATCAACCTGGGGT-ACGTAGGAAGAGGTACAATCCCTA-GGAATCTAG
AGTATGAGAAGTATGGGAGGAGTT--GTGAGTGAAACGGAACAAATTCCGAGTTGGTATT
TTGTCGGGAATGTCAAGTTGATTTTTGATCCTAGTGCAAGCAAGAATTATCAATCACTCA
-GACTCAGCCTGTCTGTGT-CTGTCCACCCCAGCTCTTGCTACTC-TACTTACTACTGTG
CTACT-AGTGGTAGGGTAGGTATCTTCCATAAACTGTTATTATAAACTGTCATCTGAGAA
AGAGAGCCAGTCAAACCCATGCTGCTGCTTA-TTTTAATCACTGTCAAATGGCAGGCAGG
CAGGCAGTCTGGTTAGTTAATAACATCTGGGAAGGGTTTAATCAAACCAAATCAAATCAT
ACGAAATCTAGAGGCCACATGGGATGGGGCCATATGTACTGTACTAGCATAAGTAGCGGC
TAGATTTTATTAGAACACGGACTCACACTCCCATAACTATAACTGACTTTGATCATGATT
CC-TTGCCAAGCAATGCTCGCATGCCCA-TGCATGCATCATCCCTGGTCAAACTCAAACA
CTCTCCACCGTCAGGGAATAAGACTTATTATTTTATTAACAATTCCATTTTTATTTATTA
ATTACGGCTGGACGAGGAGTACTAGTTTATTTGATGAGAGACATGGCAGTCCAAGTCAAA
CTCGTTTGTCT--GACCATGGCGGTGATGGCCGGTTGCAGGTTGGGGAGCGCGGCCTGCA
GCTCTCCGGTGGGCAGAAGCAGCGCATCGCCATCGCCCGCGCCATGCTCAAGAACCCCGC
CATCCTGCTGCTGGACGAGGCCACCAGCGCGCTGGACTCCGAGTCTGAGAAGCTCGTGCA
GGAGGCGCTGGACCGCTTCATGATCGGGCGCACCACCCTGGTGATCGCGCACAGGCTGTC
CACCATCCGCAAGGCCGACGTGGTGGCCGTGCTGCAGGGCGGCGCCGTCTCCGAGATGGG
CGCGCACGACGAGCTGATGGCCAAGGGCGAGAACGGCACCTACGCCAAGCTCATCCGCAT
GCAGGAGCAGGCGCACGAGGCGGCGCTCGTCAACGCCCGCCGCAGCAGCGCCAGGCCCTC
CAGCGCCCGCAACTCCGTCAGCTCGCCCATCATGACGCGCAACTCCTCCTACGGCCGCTC
CCCCTACTCCCGCCGCCTCTCCGACTTCTCCACCTCCGACTTCACCCTCTCCATCCACGA
CCCGCACCACCACCACCGGACCATGGCGGACAAGCAGCTGGCGTTCCGCGCCGGCGCCAG
CTCCTTCCTGCGCCTCGCTAGGATGAACTCGCCCGAGTGGGCCTACGCGCTCGCCGGCTC
CATCGGCTCCATGGTCTGCGGCTCCTTCAGCGCCATCTTCGCCTACATCCTCAGCGCCGT
GCTCAGCGTGTACTACGCGCCGGACCCGCGGTACATGAAGCGCGAGATCGCCAAATACTG
CTACCTGCTCATCGGCATGTCCTCCGCGGCGCTGCTGTTCAACACGGTGCAGCACGTGTT
CTGGGACACGGTGGGCGAGAACCTGACCAAGCGGGTGCGCGAGAAGATGTTCGCCGCCGT
GCTCCGCAACGAGATCGCCTGGTTCGACGCGGACGAGAACGCCAGCGCGCGCGTGGCCGC
CAGGCTCGCGCTGGACGCCCAGAACGTGCGCTCCGCCATC-GGGGACCGCATCTCCGTCA
TCGTCCAGAACTCGGCGCTGATGCTGGTGGCCTGCACCGCGGGGTTCGTCCTCCAGTGGC
GCCTCGCGCTCGTGCTCCTCGCCGTGTTCCCGCTCGTCGTGGGCGCCACCGTGCTGCAGA
AGATGTTCATGAAGGGCTTCTCGGGGGACCTGGAGGCCGCGCACGCCAGGGCGACGCAGA
TCGCGGGCGAGGCCGTGGCCAACCTGCGCACCGTGGCCGCGTTCAACGCGGAGCGCAAGA
TCACGGGGCTGTTCGAGGCCAACCTGCGCGGCCCGCTCCGGCGCTGCTTCTGGAAGGGGC
AGATCGCCGGCAGCGGCTACGGCGTGGCGCAGTTCCTGCTGTACGCGTCCTACGCGCTGG
GGCTGTGGTACGCGGCGTGGCTGGTGAAGCACGGCGTGTCCGACTTCTCGCGCACCATCC
GCGTGTTCATGGTGCTGATGGTGTCCGCGAACGGCGCCGCCGAGACGCTGACGCTGGCGC
CGGACTTCATCAAGGGCGGGCGCGCGATGCGGTCGGTGTTCGAGACGATCGACCGCAAGA
CGGAGGTGGAGCCCGACGACGTGGACGCGGCGCCGGTGCCGGAGCGGCCGAGGGGCGAGG
TGGAGCTGAAGCACGTGGACTTCTCGTACCCGTCGCGGCCGGACATCCAGGTGTTCCGCG
ACCTGAGCCTCCGTGCGCGCGCCGGGAAGACGCTGGCGCTGGTGGGGCCGAGCGGGTGCG
GCAAGAGCTCGGTGCTGGCTCTGGTGCAGCGGTTCTACGAGCCCACGTCCGGGCGCGTGC
TCCTGGACGGCAAGGACGTGCGCAAGTACAACCTGCGGGCGCTGCGGCGCGTGGTGGCGG
TGGTGCCGCAGGAGCCGTTCCTGTTCGCGGCGAGCATCCACGAGAACATCGCGTACGGGC
GCGAGGGCGCGACGGAGGCGGAGGTGGTGGAGGCGGCGGCGCAGGCGAACGCGCACCGGT
TCATCGCGGCGCTGCCGGAGGGGTACCGGACGCAGGTGGGCGANNNNNNNNNNNNNNNNN
NNNNNNNNNNNNNNNNNNNNNNNNNNNNNNNNNNNNNNNNNNNNNNNNNNNNNNNNNNNN
NNNNNNNNNNNNNNNNNNNNNNNNNNNNNNNNNNNNNNNNNNNNNNNNNNNNNNNNNNNN
NNNNNNNNNNNNNNNGGTCCGGGCGCACCACCATCGTGGTGGCGCACCGGCTGGCCACGG
TGCGCGGCGCGCACACCATCGCGGTCATCGACGACGGCAAGGTGGCGGAGCAGGGGTCGC
ACTCGCACCTGCTCAAGCACCATCCCGACGGGTGCTACGCGCGGATGCTGCAGCTGCAGC
GGCTGACGGGCGCGGCGGCCGGGCCCGGGCCCGGGCCGTCGTCCTCGTGCAACGGGGCCG
CGTAGGACGGAATGGATGGAT-GGATGGGTTTGGTTCCTCGGGAGAGATTGATGGGTGAG
GAAGCTGAAGCTCC-GGATCAAATGG------TGGTACTCCATGATCGCAACAATGA-GG
GGGAAAAAAAGGAAAGGAGAAAATACGGTGGTTCATATGATTGTACAATTTGACGATCTG
TTTGAGTCGGGGTTTTAGGATGATGTAAACCTTCACTTGCCTC-TTTTTTTTTTCTTTGA
CTCTTCTTGTTTCTCATCCGCATCAGTATCATCTATCTACATACAGTGTCAGAGATGGGA
ACTGATCCGCATCATCATCTAGCTCCCAAGGCACCCCCCAGATTGTACTAATGTACTTCT
GTACTTAGTTAGCCTGCTTTATATATACTTATATAAGTACTAAATTGCAGAATTTTACTC
CTTATCTGCAGTAGC--ATGAAAGAAGAAACGGCAAGCTACACCTATCTCTGG-GAACAA
AAGGATCTCCCCATTCTCTCTCTTCCTACGA--------GGACACCCCCATCCTTTTCAG
ACAGACAGACAGACGGACCAAACTGCACCACCACCCAAGAACCGATC----GA------A
AGAA-CTACTAGCATTCTCTGCACAGTAGAGTGTAGACCATACTACGCTGCTCTC--GAC
AGGATCCCGGGAATATCTAACGAATTGTTTGTCAGTGGCATAGCCGCATAGCTCTCAGCT
GCCTAATGAATTGTTTGGTGCCAACCGCGCTGCAGGCTTGCAGACGACCCGGGAAGGGTC
AGGGATTGCACAACT-------ACTAGCATCAGTGGAGAGCGAAAGGCCAGAACGGCAGG
CTTGCAGGAAAACAGGGACCAGGAGTTTGACCTGGCCTTGTG-----GGGTGGGGAGTCA
GTCAGTCAC----------ATGCGATGCAGTGGAGGAACCCATCTTCCAA
>A013
GAAACAGATATACGATTTACTCTAAAATTCGTACTAATTTACAATGTTTTGGTTCACGTT
TTACGCTAAAATCCATTCGAGCCAGAACCCGCGCTCAATCGGCCGCACGCGATTTTCAAG
CCGTAATTTCTGGGTCCATTTGCTGTTACGAAACAGATATACGACTTACGCTAAATTTCG
TAATCATTTATGTTGTTTTAGCTCACGTTTTACACTAAAATTCATTCGAACCAGAACCCG
CGTACGATCAGCCGCACGCGATTTTTATGCCGTAATTTCAGGCCCCATTTGCTGTTACGA
AACAGATATACAATTTACGCTAAATTTCGTAATCATTTATGATG-TTTTAGCTCACGTTT
TACGCTAAAATCCATTCGAGCCAGAACCCGCGTACGATCGGACGCACGCGATTTACACGC
CGTAA-TTTCGGGGCCCATTTGCTGTTACGAAA-C-AGATATACGATTTACGCTAAATTT
CGTACTTATTTATGTTGTTTTAGCTCATGTT-TTACGCTAGAATTCGCCTGAACCAGAAC
TAGCACACGATCGGACGCACATGG----ACCTGGTTGGGGTTTCCTGTACTAATGAAAGC
CCTGGACTTTCATTACCTCCTCTCTCTCTCTCTCTCTCTATA--------------TATA
TATATATATATATAT-ATATATGGTGCCTTTCTTTCAAAACATATTATGCAACGCGTACC
GTATCTCAACAAACACCTTCAATA-AGTTGAGTC--GGGGTAGATCTCAAGGCTACATAA
AATAG--TTTTTTTTCTAGAATGGATGCATTTGTTTTAAGAGAAAAATGATGCACTTGG-
----AATGCATCAAGCGAAGGGATGCAAGAATGTTGGAAAAACACATGAACCCGTATCGC
GAGATGCTTATTTAGCCATTCTTTTATCACAGTGGATGCATATGCAACAAAACCAAAACA
GATGGTTAGCGAGTGACAG--TATATAGAGATCTAAAGAT-TCCGACACTTCATCGGT--
--AAAAAAAGCAGCATTAACCGAGTGAATGGAAGAAAAACGAATTTCTCATATTACACAA
CAGGTTTTCTTAAAAAAAAAAACGTTACCTCGGTATTTATATTAAGAAGAGACTAAAATA
TGGTCCCGTCGAGAAAATTTCTAAACACTAG--TCTTCATCACCAGTGAGCCGTCACCAT
--CTAGTTTGCAACGGTCCAGTCA--GAGTGCAGGACATAACTCAGGACTCAAGAG----
-----------CAGACGGAGCACGG-TGAGAGAA--TTTTTTTTAATCAAGCCTAAAATT
CACCTCCGGACAAATTGAACCTGGAAC-----------GGGTGCTACTC--ATAAATATT
AACCATGAGACCTTTTCGCCGCAGCAGGTTTTCTATCGGCAGTTAG--------------
-----------------------------------------------ATTTTAGTGACGA
TGAAAATGATAGAACGCAACGTGCCGCATGCATCCATTCCCATTCG-TTTTCCACAGTAC
ATGTAGGAGTACTGTGCAAGTAGGGTCCGTACATTCAGTCTCTCTCACCAGTTGGACTCT
TCTACTGCTAC-AAAGACATGAGCTGCCTGGAATGGGAACCGGAG-GAGCGAGCGAGCCT
GA----------------------------------------------------------
------------------CGGTCTCACACACACAGTCACAC-------TCCCAAGCCAAT
TATTATAAGAGGCGAGATGAGCAACTCCAGCTC-TTAACCAATCCACT--CCTCCTCCCT
CTCCACCTCCTCTGC-TTTGCTCTGCCACTCTGCTGAGGTGGGGGGCAGAGGAGCTCCCC
CTCCCTCCTCTCCCC-TCCTCGCCATGTCTAGCAGCGACCCGGAGGAGATCAGGGCGCGC
GTCGTCGTTCTCGGTTCGCCCCATGCCGACGGCGGCGACGAGTGGGCCCGGCCCGAGCTC
GAGGCCTTCCATCTGCCGTCTCCCGCCCACCAGCCTCCTGGCTTCCTAGCCGGGCAACCG
GAAGCAGCAGAGCAA-CCCACGCTCCCTGCTCCTGCTGGCCGC--AGCAGCAGCAGCAGC
AACACGCCTACTACATCTGCCGGTGGCGGCGCTGCTCCTCCTCCTCCTTCTTCGCCT-CC
CCCTCCGCCGGCTTCTCTGGAGACCGAGCAGCCGCCCAATGCCAGGCCAGCCTCCGCCGG
CGCCAATGACAGCAAGAAGCCCACCCCGCCCGCCGCCCTGCGCGACCTCTTCCGCTTCGC
CGACGGCCTCGACTGCGCGCTCATGCTCATCGGCACCCTCGGCGCGCTCGTCCACGGCTG
CTCGCTCCCCGTCTTCCTCCGCTTCTTCGCCGACCTCGTCGACTCCTTCGGCTCCCACGC
CGACGACCCGGACACCATGGTCCGCCTCGTCGTCAAGTACGCCTTCTACTTCCTCGTCGT
CGGAGCGGCAATCTGGGCATCCTCGTGGGCAGGTACGGTATCCCTCCTCCTCCTGCCGCC
CCAGCTT--GTGTGCGTCGCGAATTGGCGGTCAATTTGGATTGGATGACAAATCACGTCG
GTCAGTCAATCGCCGTGG--CTACAAACGAGATGTTCAAATCGTTCGCCCCGCTCGCAGA
GATCTCTTGCTGGATGTGGACCGGCGAGCGGCAGTCGACGCGGATGCGGATCCGGTACCT
GGACGCGGCGCTGCGGCAGGACGTGTCCTTCTTCGACACCGACGTGCGGGCCTCGGACGT
GATCTACGCCATCAACGCGGACGCCGTGGTGGTGCAGGACGCCATCAGCGAGAAGCTGGG
CAACCTCATCCACTACATGGCCACCTTCGTGGCCGGCTTCGTCGTGGGGTTCACGGCCGC
GTGGCAGCTGGCGCTGGTCACGCTGGCCGTGGTGCCGCTCATCGCCGTCATCGGCGGGCT
GAGCGCCGCCGCGCTCGCCAAGCTCTCGTCCCGCAGCCAGGACGCGCTCTCGGGCGCCAG
CGGCATCGCGGAGCAGGCGCTCGCGCAGATACGGATCGTGCAGGCGTTCGTTGGCGAGGA
GCGCGAGATGCGGGCCTACTCGGCGGCGCTGGCCGTGGCGCAGAGGATCGGCTACCGCAG
CGGCTTCGCCAAGGGGCTCGGCCTCGGCGGCACCTACTTCACCGTCTTCTGCTGCTACGG
GCTCCTGCTCTGGTACGGCGGCCACCTCGTGCGCGCCCAGCACACCAACGGCGGGCTCGC
CATCGCCACCATGTTCTCCGTCATGATCGGCGGACTGTAAGGCCCACCACACCACG--CA
CTCTCTCCTTCTGCTGCTCCTCGGCCCGCCCCCGTCGTCATTGCTGCTGACGGTATCTGT
GGATCGCGTGCAGGGCCCTCGGGCAGTCGGCGCCGAGCATGGCCGCGTTCGCCAAGGCGC
GTGTGGCGGCTGCCAAGATCTTCCGCATCATCGACCACAGGCCGGGCATCTCCTCGCGC-
--------GACGGCGCGGAGCCAGAGTCGGTGACGGGGCGGGTGGAGATGCGGGGCGTGG
ACTTCGCGTACCCGTCGCGGCCGGACGTCCCCATCCTGCGCGGCTTCTCGCTGAGCGTGC
CCGCCGGGAAGACCATCGCGCTGGTGGGCAGCTCCGGCTCCGGGAAGAGCACGGTGGTGT
CGCTCATCGAGAGATTCTACGACCCCAGCGCAG-------GTA---TACCTAGTACTGTT
ACTACTTTTAGCGCATTAATCTGAGGATGTCCAGTTCGCTTGCTTGCCAATCGCCATTGC
CATCGCAACAACAATACT--TCGCCAACTGCCATTGCTGGGTAGAC--------TAGTAC
AGTAGCAGTTAGAAGAAGCCTCCACTGTACATTGCATTGCCAAACAAAAGTGAATTGTGC
AGTAACTCTGTACCACCACATTGACATGGAAATGAAGTGAATGCTTGGAGCATGCAGAGC
TGGCCGGCCTCATGGGCTGCTGCTACCTGCTAGCTAGCCAACCAGAACCAGCCATCCTCT
TTCTTGCTTTTC--TTTTTACTTTCTTT-GGTCGTGGCTGTTTGTGGTCATACATACATT
CA--CGCAGAGCAGAAGAGCTA-GCTAAGCTAGGTGGGTGTGCCTGCAACG-CGGGACAA
AGAAAACTATTTGTTGCCTGGCAAGATGCTACTGTTGCCTAG--CACATGCCTGCCATTG
ACCGACTGCTCAGTGAGAAGTGGTTCAGTTGTGCTGTTGACAGTATAGATAG--ATATAT
ATAGTAGCCCTGTAGATTTTTTTTTCAGAC-AAAAAAAGAAGAAGAACGAGATGAAGTCT
GCAATTCGGTTTTGGCAGGGCAAATCCTGCTGGACGGGCACGACCTCAGGTCGCTGGAGC
TGCGGTGGCTGCGGCGGCAGATCGGGCTGGTGAGCCAGGAGCCGGCGCTGTTCGCGACGA
GCATCAGGGAGAACCTGCTGCTGGGGCGGGACAGCCAGAGCGCGACGCTGGCGGAGATGG
AGGAGGCGGCCAGGGTGGCCAACGCCCACTCCTTCATCATCAAACTCCCCGACGGCTACG
ACACGCAG------GTCCGTCCCGTATGGCCGTATAGC----TAGC-TCACTAGCTGCAC
TCCACTG-CACTGCCACTTCTCTCGCTATCTTGCTCCCCACCGTTGCTGCGCCTGCCTGT
TTGCTCTCCAATCCACTTGTCGGTGTCTGGACCACACGTGCCTGCTTGCGTAGCTGCTCC
ACATCTGCTTTCCCTGTCCAACCTTATGCAACTCACTC--------T-ATACTATATCAA
ATACTCCACATTTCTAGAGTTTAAAGCTTATCTTAGAATAAATGCATC-TTTAGCTACGA
GACAACCTAACTT--GTTGT------------TTTTTTTTACTTTCTCTCTTCTCAAAAA
TACATTGATTACGTCTTTACAGCGATC--TTTTTTATTCCAAACCT--AAAAATGCATGC
ACTCACTCT-AAAAGCGCAAAGGGA-GCATC---TTTTTTCCCCCATCATCTGCACGCAG
CCTTTTCTTTTCCTCATGTCACGAGGGACTGAAGGTGTGTATGCAGCGTCAAGTCATCCA
TCCGT-----TCCACTCACTCATGCGTCGCGCACTCTGCGCTCGTGCCTGCCCGGG-GCT
AAAGC-TTTAGTAGCTAGCCTCAGATCAGATACTGTTCGTGTTTGTTAGGCCGCGGCAGC
TGCACATGAGCTCATGACAGGCGGCACCAACGCCA-TGTCGCCATGGAAGA------GGG
GTCGGGGTCCATCACATAGACATAGATGCCTGTTGTAGACTAGGG-ACGGGAGGGCAATT
GTTAGGCGCCTGTTGCCATCGCATTTGCTGCTGTGGGTTGCCAACAAGTAACATGCCAGG
ATGCTTTGCTAT-CACGCACAGGAC---AGGAGAGGTCC--TTTTTCTCGACACAAGCTC
TACAGCCTCTACTAAACTAGCACTTGCTGAT-GAGTGCA-GAGGATGAATGGACGATGAA
CATCTAGAGTGAGAGAGAAA-AAA-ATGTTAATAATAATAAAA---------AGTAGTAG
CAGGATTAAGA-ATCAACCTGGGGT-ACGTAGGAAGAGGTACAATCCCTA-GGAATCTAG
AGTATGAGAAGTATGGGAGGAGTT--GGGAGTGAAACGGAACAAATTCCGAGTTGGTATT
TTGTCGGGAATGTCAAGTTGATTTTTGATCCTAGTGCAGGCAAGAATTATCAATC-----
--ACTCAGCCTGTCTGTGT-CTGTCCACCCCAGCTCTTGCTACTCTTACTTACTACTGTG
CTACT-AGTGGTAGGGTAGGTATCTTCCATAAACTGTTATTATAAACTGTCATATGAGAA
AGAGAGCCAGTCAAACCCATGCTGCTGCTTA-TTTTAATCACTGTCAGAT----GGCAGG
CAGGCAGTCTGGTTAGTTAATAACATCTGGGAAGGGTTTAATCAAACCAAATCAAATCAG
ACGAAATCTAGAGGCCACATGGGATGGGGCCATATGTACTGTACTAGCATAAGTAGCGGC
TAGATTTTATTAGAACACGGACTCACACTCCCATAACTATAACTGAC-TTGATCATGATT
CC-TTGCCAAGCAATGCTCGCATGCCCA-TGCATGCATCATCCCTGGTCAAACTCAAACA
CTCTCCACCGTCAGGGAATAAGACTTATTATTTTATTAACAATTCAATTTTTATTTATTA
ATTACGTCTGGACGAGGAGTACTGGTTTATTTGATGAGAGACATGGCAGTCCAAGTCAAA
CTCGTTTGTCT--GACCATGGCGGTGATGGCCGGTTGCAGGTTGGGGAGCGCGGCCTGCA
GCTCTCCGGTGGGCAGAAGCAGCGCATCGCCATCGCCCGCGCCATGCTCAAGAACCCCGC
CATCCTGCTGCTGGACGAGGCCACCAGCGCGCTGGACTCCGAGTCTGAGAAGCTCGTGCA
GGAGGCGCTGGACCGCTTCATGATCGGGCGCACCACCCTGGTGATCGCGCACAGGCTGTC
CACCATCCGCAAGGCCGACGTGGTGGCCGTGCTGCAGGGCGGCGCCGTCTCCGAGATGGG
CGCGCACGACGAGCTGATGGCCAAGGGCGAGAACGGCACCTACGCCAAGCTCATCCGCAT
GCAGGAGCAGGCGCACGAGGCGGCGCTCGTCAACGCCCGCCGCAGCAGCGCCAGGCCCTC
CAGCGCCCGCAACTCCGTCAGCTCGCCCATCATGACGCGCAACTCCTCCTACGGCCGCTC
CCCCTACTCCCGCCGCCTCTCCGACTTCTCCACCTCCGACTTCACCCTCTCCATCCACGA
CCCGCACCACCACCACCGGACCATGGCCGACAAGCAGCTGGCGTTCCGCGCCGGCGCCAG
CTCCTTCCTGCGCCTCGCCAGGATGAACTCGCCCGAGTGGGCCTACGCGCTCGC------
---CGGCTCCATGGTCCGCGGCTCCTTCAGCGCCATCTTCGCCTACATCCTCAGCGCCGT
GCTCAGCGTGTACTACGCGCCGGACCCGCGGTACATGAAGCGCGAGATCGCCAAATACTG
CTACCTGCTCATCGGCATGTCCTCCGCGGCGCTGCTGTTCAACACGGTGCAGCACGTGTT
CTGGGACACGGTGGGCGAGAACCTGACCAAGCGGGTGCGCGAGAAGATGTTCGCCGCCGT
GCTCCGCAACGAGATCGCCTGGTTCGACACGGACGAGAACGCCAGCGCGCGCGTGGCCGC
CAGGCTCGCGCTGGACGCCCAGAACGTGCGCTCCGCCATC-GGGGACCGCATCTCCGTCA
TCGTCCAGAACTCGGCGCTGATGCTGGTGGCCTGCACCGCGGGGTTCGTCCTCCAGTGGC
GCCTCGCGCTCGTGCTCCTCGCCGTGTTCCCGCTCGTCGTGGGCGCCACCGTGCTGCAGA
AGATGTTCATGAAGGGCTTCTCGGGGGACCTGGAGGCCGCGCACGCCAGGGCGACGCAGA
TCGCGGGCGAGGCCGTGGCCAACCTGCGCACCGTGGCCGCGTTCAACGCGGAGCGCAAGA
TCACGGGGCTGTTCGAGGCCAACCTGCGCGGCCCGCTCCGGCGCTGCTTCTGGAAGGGGC
AGATCGCCGGCAGCGGCTACGGCGTGGCGCAGTTCCTGCTGTACGCGTCCTACGCGCTGG
GGCTGTGGTACGCGGCGTGGCTGGTGAAGCACGGCGTGTCGGACTTCTCGCGCACCATCC
GCGTGTTCATGGTGCTGATGGTGTCCGCGAACGGCGCCGCCGAGACGCTGACGCTGGCGC
CGGACTTCATCAAGGGCGGGCGCGCGATGCGGTCGGTGTTCGAGACGATCGACCGCAAGA
CGGAGGTGGAGCCCGACGACGTGGACGCGGCGCCGGTGCCGGAGCGGCCGAGGGGCGAGG
TGGAGCTGAAGCACGTGGACTTCTCGTACCCGTCGCGGCCGGACATCCAGGTGTTCCGCG
ACCTGAGCCTCCGTGCGCGCGCCGGGAAGACGCTGGCGCTGGTGGGGCCGAGCGGGTGCG
GCAAGAGCTCGGTGCTGGCGCTGGTGCAGCGGTTCTACGAGCCCACGTCCGGGCGCGTGC
TCCTGGACGGCAAGGACGTGCGCAAGTACAACCTGCGGGCGCTGCGGCGCGTGGTGGCGG
TGGTGCCGCAGGAGCCGTTCCTGTTCGCGGCGAGCATCCACGAGAACATCGCGTACGGGC
GCGAGGGCGCGACGGAGGCGGAGGTGGTGGAGGCGGCGGCGCAGGCGAACGCGCACCGGT
TCATCGCGGCGCTGCCGGAGGGGTACCGGACGCAGGTGGGCGAGCGCGGGGTGCAGCTGT
CGGGAGGGCAGCGGCAGCGGATCGCGATCGCGCGCGCGCTGGTGAAGCAGGCGGCCATCG
TGCTGCTGGACGAGGCGACCAGCGCGCTGGACGCCGAGTCGGAGCGGTGCGTGCAGGAGG
CGCTGGAGCGCGCGGGGTCCGGGCGCACCACCATCGTGGTGGCGCACCGGCTGGCCACGG
TGCGCGGCGCGCACACCATCGCGGTCATCGACGACGGCAAGGTGGCGGAGCAGGGGTCGC
ACTCGCACCTGCTCAAGCACCATCCCGACGGGTGCTACGCGCGGATGCTGCAGCTGCAGC
GGCTGACGGGCGCGGCGGCCGGGCCCGGGCCCGGGCCGTCGTCCTCGTGCAACGGTGCCG
CGTAGGACGGAATGGATGGATCGGATGGGTTTGGTTCCTC--GAGAGATTGATGGGTGAG
GAAGCTGAAGCTCC-GGATCAAATGG------TGGTACTCCATGATCGCAACAATGA-GG
GG--AAAAAAAGAAAGGAGAAAATACGGTGGTTCATATGATTGTACAATTTGACGATCTG
TTTGAGTCGGGGTTTTAGGATGATGTAAACCTTCACTCGCCTT-TTTTT-----------
-TACTCTTGTTTCTCATCCGCATCAGTATCATCTATCTACATACAGTGTCAGAGATGGGA
ACTGATCCGCATCATCATCTACCTCCCAAGGCA--CCCCAGATTGTATTAA--------T
GTACTTAGTTAGCCTGTTTTATATATACT--TATAAGTACCAAATAGCAGAATTTTACTC
CTTATCTGCAGTAGC--ACGAAAGAAGAAACGGCAAGCTACACCTATCTCTGG-AAGCAA
AAGAATCTCCCCATTCTCTCTCTTCCTACGA--------GGACA-CCCCATCCTTTTCAG
ACAGACAGACAGACGGACCAAACTG---CACCACCCAAGAACCGATCGAGAGC------A
GAGG-----TAGCATTCTCTGCACTGTAGAGTGTAGACCATACTACGCTGCTCTCGAGAC
ATGATCCCGGGAATATCTACCGAATTGTTTGTCAGTGGCATAGCCGCATAGCTCTCAGCT
GCCTAATGAATTGTTTGGTGCCAACCGCGCTGCAGGCTTGCAGACGACCCGGGAAGGGTC
AGGGATTGCACAACT-------ACTAGCATCAGTGGAGAGCGAAAGGCCAGAACGGCAGG
CTTGCAGGAAAACAGGGACCGTGAGTTTGACCTGGCCTTG-G-----GGGTGGGGAGTCA
GTCAGTCAC-----ATGCGATGCGATGCAGTGGAGGAACCCATCTTCCAA
>A014
GAAACAGATATACGATTTACTCTAAAATTCGTACTAATTTACAATGTTTTGGTTCACGTT
TTACGCTAAAATCCATTCGAGCCAGAACCCGCGCTCAATCGGCCGCACGCGATTTTCAAG
CCGTAATTTCTGGGTCCATTTGCTGTTACGAAACAGATATACGACTTACGCTAAATTTCG
TAATCATTTATGTTGTTTTAGCTCACGTTTTACACTAAAATTCATTCGAACCAGAACCCG
CGTACGATCAGCCGCACGCGATTTTTATGCCGTAATTTCAGGCCCCATTTGCTGTTACGA
AACAGATATACAATTTACGCTAAATTTCGTAATCATTTATGATG-TTTTAGCTCACGTTT
TACGCTAAAATCCATTCGAGCCAGAACCCGCGTACGATCGGACGCACGCGATTTACACGC
CGTAA-TTTCGGGGCCCATTTGCTGTTACGAAA-C-AGATATACGATTTACGCTAAATTT
CGTACTTATTTATGTTGTTTTAGCTCATGTT-TTACGCTAGAATTCGCCTGAACCAGAAC
TAGCACACGATCGGACGCACATGG----ACCTGGTTGGGGTTTCCTGTACTAATGAAAGC
CCTGGACTTTCATTACCTCTCCTCTCTCTCTCTCTCTCTCTC--------------TNTA
TATATATATATATAT-ATATATGGTGCCTTTCTTTCAAAACATATTATGCAACGCGTACC
GTATCTCAACAAACACCTTCAATA-AGTTGAGTC--GGGGTAGATCTCAAGGCTACATAA
AATAG--TTTTTTTTCTAGAATGGATGCATTTGTTTTAAGAGAAAAATGATGCACTTGG-
----AATGCATCAAGCGAAGGGATGCAAGAATGTTGGAAAAACACATGAACCCGTATCGC
GAGATGCTTATTTAGCCATTCTTTTATCACAGTGGATGCATATGCAACAAAACCAAAACA
GATGGTTAGCGAGTGACAG--TATATAGAGATCTAAAGAT-TCCGACACTTCATCGGT--
--AAAAAAAGCAGCATTAACCGAGTGAATGGAAGAAAAACGAATTTCTCATATTACACAA
CAGGTTTTCTTAAAAAAAAAAACGTTACCTCGGTATTTATATTAAGAAGAGACTAAAATA
TGGTCCCGTCGAGAAAATTTCTAAACACTAG--TCTTCATCACCAGTGAGCCGTCACCAT
--CTAGTTTGCAACGGTCCAGTCA--GAGTGCAGGACATAACTCAGGACTCAAGAG----
-----------CAGACGGAGCACGG-TGAGAGAA--TTTTTTTTAATCAAGCCTAAAATT
CACCTCCGGACAAATTGAACCTGGAAC-----------GGGTGCTACTC--ATAAATATT
AACCATGAGACCTTTTCGCCGCAGCAGGTTTTCTATCGGCAGTTAG--------------
-----------------------------------------------ATTTTAGTGACGA
TGAAAATGATAGAACGCAACGTGCCGCATGCATCCATTCCCATTCG-TTTTCCACAGTAC
ATGTAGGAGTACTGTGCAAGTAGGGTCCGTACATTCAGTCTCTCTCACCAGTTGGACTCT
TCTACTGCTAC-AAAGACATGAGCTGCCTGGAATGGGAACCGGAG-GAGCGAGCGAGCCT
GA----------------------------------------------------------
------------------CGGTCTCACACACACAGTCACAC-------TCCCAAGCCAAT
TATTATAAGAGGCGAGATGAGCAACTCCAGCTC-TTAACCAATCCACT--CCTCCTCCCT
CTCCACCTCCTCTGC-TTTGCTCTGCCACTCTGCTGAGGTGGGGGGCAGAGGAGCTCCCC
CTCCCTCCTCTCCCC-TCCTCGCCATGTCTAGCAGCGACCCGGAGGAGATCAGGGCGCGC
GTCGTCGTTCTCGGTTCGCCCCATGCCGACGGCGGCGACGAGTGGGCCCGGCCCGAGCTC
GAGGCCTTCCATCTGCCGTCTCCCGCCCACCAGCCTCCTGGCTTCCTAGCCGGGCAACCG
GAAGCAGCAGAGCAA-CCCACGCTCCCTGCTCCTGCTGGCCGC--AGCAGCAGCAGCAGC
AACACGCCTACTACATCTGCCGGTGGCGGCGCTGCTCCTCCTCCTCCTTCTTCGCCT-CC
CCCTCCGCCGGCTTCTCTGGAGACCGAGCAGCCGCCCAATGCCAGGCCAGCCTCCGCCGG
CGCCAATGACAGCAAGAAGCCCACCCCGCCCGCCGCCCTGCGCGACCTCTTCCGCTTCGC
CGACGGCCTCGACTGCGCGCTCATGCTCATCGGCACCCTCGGCGCGCTCGTCCACGGCTG
CTCGCTCCCCGTCTTCCTCCGCTTCTTCGCCGACCTCGTCGACTCCTTCGGCTCCCACGC
CGACGACCCGGACACCATGGTCCGCCTCGTCGTCAAGTACGCCTTCTACTTCCTCGTCGT
CGGAGCGGCAATCTGGGCATCCTCGTGGGCAGGTACGCTATCCCTCCTCCTCCTGCCGCC
CCAGCTT--GTGTGCGTCGCGAATTGGCGGTCAATTTGGATTGGATGACAAATCACGTCG
GTCAGCCAATCGCCGTGG--CTACAAACGAGATGTTCAAATCGTTCGCCCCGCTCGCAGA
GATCTCTTGCTGGATGTGGACCGGCGAGCGGCAGTCGACGCGGATGCGGATCCGGTACCT
GGACGCGGCGCTGCGGCAGGACGTGTCCTTCTTCGACACCGACGTGCGGGCCTCGGACGT
GATCTACGCCATCAACGCGGACGCAGTGGTGGTGCAGGACGCCATCAGCGAGAAGCTGGG
CAACCTCATCCACTACATGGCCACCTTCGTGGCCGGCTTCGTCGTGGGGTTCACGGCCGC
GTGGCAGCTGGCGCTGGTCACGCTGGCCGTGGTGCCGCTCATCGCCGTCATCGGCGGGCT
GAGCGCCGCCGCGCTCGCCAAGCTCTCGTCCCGCAGCCAGGACGCGCTCTCCGGCGCCAG
CGGCATCGCGGAGCAGGCGCTCGCGCAGATACGGATCGTGCAGGCGTTCGTCGGCGAGGA
GCGCGAGATGCGGGCCTACTCGGCGGCGCTGGCCGTGGCGCAGAGGATCGGCTACCGCAG
CGGCTTCGCCAAGGGTCTCGGCCTCGGCGGCACCTACTTCACCGTCTTCTGCTGCTACGG
GCTCCTGCTCTGGTACGGCGGCCACCTCGTGCGCGCCCAGCACACCAACGGCGGGCTCGC
CATCGCCACCATGTTCTCCGTCATGATCGGCGGACTGTAAGGCCCACCACAC------CA
CTCTCTCCTTCTCCTGCTCCTCGGCCCG--CCCGTCGTCATTGCTGCTGACGGTGTCTGT
GGATCGCGTGCAGGGCCCTCGGGCAGTCGGCGCCGAGCATGGCCGCGTTCGCCAAGGCGC
GTGTGGCGGCTGCCAAGATCTTCCGCATCATCGACCACAGGCCGGGCATCTCCTCGCGC-
--------GACGGCGCGGAGCCAGAGTCGGTGACGGGGCGGGTGGAGATGCGGGGCGTGG
ACTTCGCGTACCCGTCGCGGCCGGACGTCCCCATCCTGCGCGGCTTCTCGCTGAGCGTGC
CCGCCGGGAAGACCATCGCGCTGGTGGGCAGCTCCGGCTCCGGGAAGAGCACGGTGGTTT
CGCTCATCGAGAGGTTCTACGACCCCAGCGCAG-------GTATACTACCTAGTACTGTT
ACTACTTTTAGCGCATTAATCTGAGGATGTCCAGTTCGCTTGCTTGCCAATCGCCATTGC
CATCG---CAACAATACA--TTGCCAACTGCCATTGCTGGGTAGACTAGTACTGTAGTAC
AGTAGCAGTTAGAAGAAGCCTCCACTGTACATTGCATTGCCAAACAAAAGTGAATTGTGC
AGTAACTCTGTACCACCACATTGACATGGAAATGAAGTGAATGCTTGGAGCATGCAGAGC
TGGCCGGCCTCATGGGCTGCTGCTACCTGCTAGCTAGCCAACCAGAACCAGCCATCCTCT
TTCTTGCTTTTC--TTTTTACTTTCTTT-GGTCGTGGCTGTTTGTGGTCATACATACATT
CACGCGCAGAGCAGAAGAGCTA-GCTAAGCTAGGTGGGTGTGCCTGCAACG-CGGGACAA
AGAAAACTATTTGTTGCCTGGCAAGATGCTACTGTTGCCTAG--CACATGCCTGCCATTG
ACCGACTGCTCAGTGAGAAGTGGTTCAGTTGTGCTGTTGACAGTATAGATAGATATATAT
ATAGTAGCCCTGTATATTTTTTTTTCAGAC-AAGAAAAAAAGAAGAACGAGATGAAGTCT
GCAATTCGGTTTTGGCAGGGCAAATCCTGCTGGACGGGCACGACCTCAGGTCGCTGAAGC
TGCGATGGCTGCGGCGGCAGATCGGGCTGGTGAGCCAGGAGCCGGCGCTGTTCGCGACGA
GCATCAGGGAGAACCTGCTGCTGGGGCGGGACAGCCAGAGCGCGACGCTGGCGGAGATGG
AGGAGGCGGCCAGGGTGGCCAACGCCCACTCCTTCATCATCAAACTCCCCGACGGCTACG
ACACGCAG------GTCCGTC--------CCGTATAGC----TAGC-TCACTAG------
----CTG-CACTGCCACTTCTCTCG----CTTGCTCCCCACCGTTGCTG-------CCTG
TTGCTCTCCAATCCACTTGTCGGTGTCTGGACCACACGTGCCTGCTTGCCTAGCTGCTCC
ACATCTGCTTTCCCTGTCCAACCTTATGCAACTCACTCAGTCACTCT-ATACTATATCAA
AT-----ACATTTCTAGAGTTTAAAGCTTATCTTAGAATAAATGCATC-TTTAGCTACGA
GACAACCTAACTTCAGTTGTTGTTG-------TTTTTTTTACTTTCTCTCTTCTCAAAAA
TACATTGATTACGTCTTTACAGCGATC---TTTTTATTCCAAACCT--AAAAATGCATGC
ACTCACTCT-AAAAGCGCAAAGGGA-GCATC----TTTTTTCCCCATCATCTGCACGCAG
CCTTTTCTTTTCCTCATGTCACGAGGGACTGAAGGTGTGTATGCAGCGTCAAGTCATCCA
TCCGTTCCACTCCACTCACTCATGCGTCGCGCACTCTGCGCTCGTGCCTGCCCGGG-GCT
AAAGC-TTTAGTAGCTAGCCTCAGATCAGATACTGTTCGTGTTTGTTAGGCCGCGGCAGC
GGCACATGAGCTCATGACAGCCGGCAGCACCACCACCAACACCATGGAAGA------GGG
GTCGGGGTCCATCACATAGACATAGATGCCTGTTGTAGACTAGGG-ACGGGAGGGCAATT
GTTAGGCGCCTGTTGCCATCGCATTTGCTGCTGTGGGTTGCCAACAAGTAACATGCCAGG
ATGCTTTGCTAT-CACGCACAGGACAGGAGGAGAGGTCC--TTTTTCTCGACACAAG---
------ATCTACTAAACTAGCACTTGCTGAT-GAGTGCA-TAGGATGAATGGATGATGAA
CATCTAGAGTGAGAGAGAGA-AAATATGTTAATAATAATAAAGAGTAGTAATAGTAGTAG
TAGGATTAAGA-ATCAACCTGGGGT-ACGTAGGAAGAGGTACAATCCCTA-GGAATCTAG
AGTATGAGAAGTATGGGAGGAGTT--GTGAGTGAAACGGAACAAATTCCGAGTTGGTATT
TTGTCGGGAATGTCAAGTTGATTTTTGATCCTAGTGCAAGCAAGAATTATCAATCACTCA
-GACTCAGCCTGTCTGTGT-CTGTCCACCCCAGCTCTTGCTACTC-TACTTACTACTGTG
CTACT-AGTGGTAGGGTAGGTATCTTCCATAAACTGTTATTATAAACTGTCATCTGAGAA
AGAGAGCCAGTCAAACCCATGCTGCTGCTTATTTTTAATCACTGTCAAATGGCAGGCAGG
CAGGCAGTCTGGTTAGTTAATAACATCTGGGAAGGGTTTAATCAAACCAAATCAAATCAT
ACGAAATCTAGAGGCCACATGGGATGGGGCCATATGTACTGTACTAGCATAAGTAGCGGC
TAGATTTTATTAGAACACGGACTCACACTCCCATAACTATAACTGACTTTGATCATGATT
CC-TTGCCAAGCAATGCTCGCATGCCCA-TGCATGCATCATCCCTGGTCAAACTCAAACA
CTCTCCACCGTCAGGGAATAAGACTTATTATTTTATTAACAATTCCATTTTTATTTATTA
ATTACGGCTGGACGAGGAGTACTAGTTTATTTGATGAGAGACATGGCAGTCCAAGTCAAA
CTCGTTTGTCT--GACCATGGCGGTGATGGCCGGTTGCAGGTTGGGGAGCGCGGCCTGCA
GCTCTCCGGTGGGCAGAAGCAGCGCATCGCCATCGCCCGCGCCATGCTCAAGAACCCCGC
CATCCTGCTGCTGGACGAGGCCACCAGCGCGCTGGACTCCGAGTCTGAGAAGCTCGTGCA
GGAGGCGCTGGACCGCTTCATGATCGGGCGCACCACCCTGGTGATCGCGCACAGGCTGTC
CACCATCCGCAAGGCCGACGTGGTGGCCGTGCTGCAGGGCGGCGCCGTCTCCGAGATGGG
CGCGCACGACGAGCTGATGGCCAAGGGCGAGAACGGCACCTACGCCAAGCTCATCCGCAT
GCAGGAGCAGGCGCACGAGGCGGCGCTCGTCAACGCCCGCCGCAGCAGCGCCAGGCCCTC
CAGCGCCCGCAACTCCGTCAGCTCGCCCATCATGACGCGCAACTCCTCCTACGGCCGCTC
CCCCTACTCCCGCCGCCTCTCCGACTTCTCCACCTCCGACTTCACCCTCTCCATCCACGA
CCCGCACCACCACCACCGGACCATGGCGGACAAGCAGCTGGCGTTCCGCGCCGGCGCCAG
CTCCTTCCTGCGCCTCGCCAGGATGAACTCGCCCGAGTGGGCCTACGCGCTCGCCGGCTC
CATCGGCTCCATGGTCTGCGGCTCCTTCAGCGCCATCTTCGCCTACATCCTCAGCGCCGT
GCTCAGCGTCTACTACGCGCCGGACCCGCGGTACATGAAGCGCGAGATCGCAAAATACTG
CTACCTGCTCATCGGCATGTCCTCCGCGGCGCTGCTGTTCAACACGGTGCAGCACGTGTT
CTGGGACACGGTGGGCGAGAACCTGACCAAGCGGGTGCGCGAGAAGATGTTCGCCGCCGT
GCTCCGCAACGAGATCGCCTGGTTCGACGCGGACGAGAACGCCAGCGCGCGCGTGGCCGC
CAGGCTAGCGCTGGACGCCCAGAACGTGCGCTCCGCCATC-GGGGACCGCATCTCCGTCA
TCGTCCAGAACTCGGCGCTGATGCTGGTGGCCTGCACCGCGGGGTTCGTCCTCCAGTGGC
GCCTCGCGCTCGTGCTCCTCGCCGTGTTCCCGCTCGTCGTGGGCGCCACCGTGCTGCAGA
AGATGTTCATGAAGGGCTTCTCGGGGGACCTGGAGGCCGCGCACGCCAGGGCGACGCAGA
TCGCGGGCGAGGCCGTGGCCAACCTGCGCACCGTGGCCGCGTTCAACGCGGAGCGCAAGA
TCACGGGGCTGTTCGAGGCCAACCTGCGCGGCCCGCTCCGGCGCTGCTTCTGGAAGGGGC
AGATCGCCGGCAGCGGCTACGGCGTGGCGCAGTTCCTGCTGTACGCGTCCTACGCGCTGG
GGCTGTGGTACGCGGCGTGGCTGGTGAAGCACGGCGTGTCCGACTTCTCGCGCACCATCC
GCGTGTTCATGGTGCTGATGGTGTCCGCGAACGGCGCCGCCGAGACGCTGACGCTGGCGC
CGGACTTCATCAAGGGCGGGCGCGCGATGCGGTCGGTGTTCGAGACGATCGACCGCAAGA
CGGAGGTGGAGCCCGACGACGTGGACGCGGCGCCGGTGCCGGAGCGGCCGAGGGGCGAGG
TGGAGCTGAAGCACGTGGACTTCTCGTACCCGTCGCGGCCGGACATCCAGGTGTTCCGCG
ACCTGAGCCTCCGTGCGCGGGCCGGGAAGACGCTGGCGCTGGTGGGGCCGAGCGGGTGCG
GCAAGAGCTCGGTGCTGGCGCTGGTGCAGCGGTTCTACGAGCCCACGTCCGGGCGCGTGC
TCCTGGACGGCAAGGACGTGCGCAAGTACAACCTGCGGGCGCTGCGGCGCGTGGTGGCGG
TGGTGCCGCAGGAGCCGTTCCTGTTCGCGGCGAGCATCCACGAGAACATCGCGTACGGGC
GCGAGGGCGCGACGGAGGCGGAGGTGGTGGAGGCGGCGGCGCAGGCGAACGCGCACCGGT
TCATCGCGGCGCTGCCGGAGGGGTACCGGACGCAGGTGGGCGAGCGCGGGGTGCAGCTGT
CGGGAGGGCAGCGGCAGCGGATCGCGATCGCGCGCGCGCTGGTGAAGCAGGCGGCCATCG
TGCTGCTGGACGAGGCGACCAGCGCGCTGGACGCCGAGTCGGAGCGGTGCGTGCAGGAGN
NNNNNNNNNNNNNNNNNNNNNNNNNNNNNNNNNNNNNNNNNNNNNNNNGGCTGGCCACGG
TGCGCGGCGCGCACACCATCGCGGTCATCGACGACGGCAAGGTGGCGGAGCAGGGGTCGC
ACTCGCACCTGCTCAAGCACCATCCCGACGGGTGCTACGCGCGGATGCTGCAGCTGCAGC
GGCTGACGGGCGCGGCGG------CCGGGCCCGGGCCGTCGACCTCGTGCAACGGGGCCG
CGTAGGACGGAATGGATGGAT-GGATGGGTTTGGTTCCTC--GAGAGATTGATGGGTGAG
GAAGCTGAAGCTCC-GGATCAAATGG------TGGTACTCCATGATCGCAACAATGA-GG
GG--AAAAAAAGAAAGGAGAAAATACGGTGGTTCATATGATTGTACAATTTGACGATCTG
TTTGAGTCGGGGTTTTAGGATGATGTAAACCTTCACTCGCCTT-TTTTT-----------
-TACTCTTGTTTCTCATCCGCATCAGTATCATCTATCTACATACAGTGTCAGAGATGGGA
ACTGATCCGCATCATCATCTACCTCCCAAGGCA--CCCCAGATTGTATTAA--------T
GTACTTAGTTAGCCTGTTTTATATATACT--TATAAGTACCAAATAGCAGAATTTTACTC
CTTATCTGCAGTAGC--ACGAAAGAAGAAACGGCAAGCTACACCTATCTCTGG-AAGCAA
AAGAATCTCCCCATTCTCTCTCTTCCTACGA--------GGACA-CCCCATCCTTTTCAG
ACAGACAGACAGACGGACCAAACTG---CACCACCCAAGAACCGATCGAGAGC------A
GAGG-----TAGCATTCTCTGCACTGTAGAGTGTAGACCATACTACGCTGCTCTCGAGAC
ATGATCCCGGGAATATCTACCGAATTGTTTGTCAGTGGCATAGCCGCATAGCTCTCAGCT
GCCTAATGAATTGTTTGGTGCCAACCGCGCTGCAGGCTTGCAGACGACCCGGGAAGGGTC
AGGGATTGCACAACT-------ACTAGCATCAGTGGAGAGCGAAAGGCCAGAACGGCAGG
CTTGCAGGAAAACAGGGACCGTGAGTTTGACCTGGCCTTG-G-----GGGTGGGGAGTCA
GTCAGTCAC-----ATGCGATGCGATGCAGTGGAGGAACCCATCTTCCAA
>A015
GAAACAGATATACGATTTACTCTAAAATTCGTACTAATTTACAATGTTTTGGTTCACGTT
TTACGCTAAAATCCATTCGAGCCAGAACCCGCGCTCAATCGGCCGCACGCGATTTTCAAG
CCGTAATTTCTGGGTCCATTTGCTGTTACGAAACAGATATACGACTTACGCTAAATTTCG
TAATCATTTATGTTGTTTTAGCTCACGTTTTACACTAAAATTCATTCGAACCAGAACCCG
CGTACGATCAGCCGCACGCGATTTTTATGCCGTAATTTCAGGCCCCATTTGCTGTTACGA
AACAGATATACAATTTACGCTAAATTTCGTAATCATTTATGATG-TTTTAGCTCACGTTT
TACGCTAAAATCCATTCGAGCCAGAACCCGCGTACGATCGGACGCACGCGATTTACACGC
CGTAA-TTTCGGGGCCCATTTGCTGTTACGAAA-C-AGATATACGATTTACGCTAAATTT
CGTACTTATTTATGTTGTTTTAGCTCATGTT-TTACGCTAGAATTCGCCTGAACCAGAAC
TAGCACACGATCGGACGCACATGG----ACCTGGTTGGGGTTTCCTGTACTAATGAAAGC
CCTGGACTTTCATTACCTCTCCTCTCTCTCTCTCTCTCTCTC--------------TNTA
TATATATATATATAT-ATATATGGTGCCTTTCTTTCAAAACATATTATGCAACGCGTACC
GTATCTCAACAAACACCTTCAATA-AGTTGAGTC--GGGGTAGATCTCAAGGCTACATAA
AATAG--TTTTTTTTCTAGAATGGATGCATTTGTTTTAAGAGAAAAATGATGCACTTGG-
----AATGCATCAAGCGAAGGGATGCAAGAATGTTGGAAAAACACATGAACCCGTATCGC
GAGATGCTTATTTAGCCATTCTTTTATCACAGTGGATGCATATGCAACAAAACCAAAACA
GATGGTTAGCGAGTGACAG--TATATAGAGATCTAAAGAT-TCCGACACTTCATCGGT--
--AAAAAAAGCAGCATTAACCGAGTGAATGGAAGAAAAACGAATTTCTCATATTACACAA
CAGGTTTTCTTAAAAAAAAAAACGTTACCTCGGTATTTATATTAAGAAGAGACTAAAATA
TGGTCCCGTCGAGAAAATTTCTAAACACTAG--TCTTCATCACCAGTGAGCCGTCACCAT
--CTAGTTTGCAACGGTCCAGTCA--GAGTGCAGGACATAACTCAGGACTCAAGAG----
-----------CAGACGGAGCACGG-TGAGAGAA--TTTTTTTTAATCAAGCCTAAAATT
CACCTCCGGACAAATTGAACCTGGAAC-----------GGGTGCTACTC--ATAAATATT
AACCATGAGACCTTTTCGCCGCAGCAGGTTTTCTATCGGCAGTTAG--------------
-----------------------------------------------ATTTTAGTGACGA
TGAAAATGATAGAACGCAACGTGCCGCATGCATCCATTCCCATTCG-TTTTCCACAGTAC
ATGTAGGAGTACTGTGCAAGTAGGGTCCGTACATTCAGTCTCTCTCACCAGTTGGACTCT
TCTACTGCTAC-AAAGACATGAGCTGCCTGGAATGGGAACCGGAG-GAGCGAGCGAGCCT
GA----------------------------------------------------------
------------------CGGTCTCACACACACAGTCACAC-------TCCCAAGCCAAT
TATTATAAGAGGCGAGATGAGCAACTCCAGCTC-TTAACCAATCCACT--CCTCCTCCCT
CTCCACCTCCTCTGC-TTTGCTCTGCCACTCTGCTGAGGTGGGGGGCAGAGGAGCTCCCC
CTCCCTCCTCTCCCC-TCCTCGCCATGTCTAGCAGCGACCCGGAGGAGATCAGGGCGCGC
GTCGTCGTTCTCGGTTCGCCCCATGCCGACGGCGGCGACGAGTGGGCCCGGCCCGAGCTC
GAGGCCTTCCATCTGCCGTCTCCCGCCCACCAGCCTCCTGGCTTCCTAGCCGGGCAACCG
GAAGCAGCAGAGCAA-CCCACGCTCCCTGCTCCTGCTGGCCGC--AGCAGCAGCAGCAGC
AACACGCCTACTACATCTGCCGGTGGCGGCGCTGCTCCTCCTCCTCCTTCTTCGCCT-CC
CCCTCCGCCGGCTTCTCTGGAGACCGAGCAGCCGCCCAATGCCAGGCCAGCCTCCGCCGG
CGCCAATGACAGCAAGAAGCCCACCCCGCCCGCCGCCCTGCGCGACCTCTTCCGCTTCGC
CGACGGCCTCGACTGCGCGCTCATGCTCATCGGCACCCTCGGCGCGCTCGTCCACGGCTG
CTCGCTCCCCGTCTTCCTCCGCTTCTTCGCCGACCTCGTCGACTCCTTCGGCTCCCACGC
CGACGACCCGGACACCATGGTCCGCCTCGTCGTCAAGTACGCCTTCTACTTCCTCGTCGT
CGGAGCGGCAATCTGGGCATCCTCGTGGGCAGGTACGCTATCCCTCCTCCTCCTGCCGCC
CCAGCTT--GTGTGCGTCGCGAATTGGCGGTCAATTTGGATTGGATGACAAATCACGTCG
GTCAGCCAATCGCCGTGG--CTACAAACGAGATGTTCAAATCGTTCGCCCCGCTCGCAGA
GATCTCTTGCTGGATGTGGACCGGCGAGCGGCAGTCGACGCGGATGCGGATCCGGTACCT
GGACGCGGCGCTGCGGCAGGACGTGTCCTTCTTCGACACCGACGTGCGGGCCTCGGACGT
GATCTACGCCATCAACGCGGACGCAGTGGTGGTGCAGGACGCCATCAGCGAGAAGCTGGG
CAACCTCATCCACTACATGGCCACCTTCGTGGCCGGCTTCGTCGTGGGGTTCACGGCCGC
GTGGCAGCTGGCGCTGGTCACGCTGGCCGTGGTGCCGCTCATCGCCGTCATCGGCGGGCT
GAGCGCCGCCGCGCTCGCCAAGCTCTCGTCCCGCAGCCAGGACGCGCTCTCCGGCGCCAG
CGGCATCGCGGAGCAGGCGCTCGCGCAGATACGGATCGTGCAGGCGTTCGTCGGCGAGGA
GCGCGAGATGCGGGCCTACTCGGCGGCGCTGGCCGTGGCGCAGAGGATCGGCTACCGCAG
CGGCTTCGCCAAGGGTCTCGGCCTCGGCGGCACCTACTTCACCGTCTTCTGCTGCTACGG
GCTCCTGCTCTGGTACGGCGGCCACCTCGTGCGCGCCCAGCACACCAACGGCGGGCTCGC
CATCGCCACCATGTTCTCCGTCATGATCGGCGGACTGTAAGGCCCACCACAC------CA
CTCTCTCCTTCTCCTGCTCCTCGGCCCG--CCCGTCGTCATTGCTGCTGACGGTGTCTGT
GGATCGCGTGCAGGGCCCTCGGGCAGTCGGCGCCGAGCATGGCCGCGTTCGCCAAGGCGC
GTGTGGCGGCTGCCAAGATCTTCCGCATCATCGACCACAGGCCGGGCATCTCCTCGCGC-
--------GACGGCGCGGAGCCAGAGTCGGTGACGGGGCGGGTGGAGATGCGGGGCGTGG
ACTTCGCGTACCCGTCGCGGCCGGACGTCCCCATCCTGCGCGGCTTCTCGCTGAGCGTGC
CCGCCGGGAAGACCATCGCGCTGGTGGGCAGCTCCGGCTCCGGGAAGAGCACGGTGGTTT
CGCTCATCGAGAGGTTCTACGACCCCAGCGCAG-------GTATACTACCTAGTACTGTT
ACTACTTTTAGCGCATTAATCTGAGGATGTCCAGTTCGCTTGCTTGCCAATCGCCATTGC
CATCG---CAACAATACA--TTGCCAACTGCCATTGCTGGGTAGACTAGTACTGTAGTAC
AGTAGCAGTTAGAAGAAGCCTCCACTGTACATTGCATTGCCAAACAAAAGTGAATTGTGC
AGTAACTCTGTACCACCACATTGACATGGAAATGAAGTGAATGCTTGGAGCATGCAGAGC
TGGCCGGCCTCATGGGCTGCTGCTACCTGCTAGCTAGCCAACCAGAACCAGCCATCCTCT
TTCTTGCTTTTC--TTTTTACTTTCTTT-GGTCGTGGCTGTTTGTGGTCATACATACATT
CACGCGCAGAGCAGAAGAGCTA-GCTAAGCTAGGTGGGTGTGCCTGCAACG-CGGGACAA
AGAAAACTATTTGTTGCCTGGCAAGATGCTACTGTTGCCTAG--CACATGCCTGCCATTG
ACCGACTGCTCAGTGAGAAGTGGTTCAGTTGTGCTGTTGACAGTATAGATAGATATATAT
ATAGTAGCCCTGTATATTTTTTTTTCAGAC-AAGAAAAAAAGAAGAACGAGATGAAGTCT
GCAATTCGGTTTTGGCAGGGCAAATCCTGCTGGACGGGCACGACCTCAGGTCGCTGAAGC
TGCGATGGCTGCGGCGGCAGATCGGGCTGGTGAGCCAGGAGCCGGCGCTGTTCGCGACGA
GCATCAGGGAGAACCTGCTGCTGGGGCGGGACAGCCAGAGCGCGACGCTGGCGGAGATGG
AGGAGGCGGCCAGGGTGGCCAACGCCCACTCCTTCATCATCAAACTCCCCGACGGCTACG
ACACGCAG------GTCCGTC--------CCGTATAGC----TAGC-TCACTAG------
----CTG-CACTGCCACTTCTCTCG----CTTGCTCCCCACCGTTGCTG-------CCTG
TTGCTCTCCAATCCACTTGTCGGTGTCTGGACCACACGTGCCTGCTTGCCTAGCTGCTCC
ACATCTGCTTTCCCTGTCCAACCTTATGCAACTCACTCAGTCACTCT-ATACTATATCAA
AT-----ACATTTCTAGAGTTTAAAGCTTATCTTAGAATAAATGCATC-TTTAGCTACGA
GACAACCTAACTTCAGTTGTTGTTG-------TTTTTTTTACTTTCTCTCTTCTCAAAAA
TACATTGATTACGTCTTTACAGCGATC---TTTTTATTCCAAACCT--AAAAATGCATGC
ACTCACTCT-AAAAGCGCAAAGGGA-GCATC----TTTTTTCCCCATCATCTGCACGCAG
CCTTTTCTTTTCCTCATGTCACGAGGGACTGAAGGTGTGTATGCAGCGTCAAGTCATCCA
TCCGTTCCACTCCACTCACTCATGCGTCGCGCACTCTGCGCTCGTGCCTGCCCGGG-GCT
AAAGC-TTTAGTAGCTAGCCTCAGATCAGATACTGTTCGTGTTTGTTAGGCCGCGGCAGC
GGCACATGAGCTCATGACAGCCGGCAGCACCACCACCAACACCATGGAAGA------GGG
GTCGGGGTCCATCACATAGACATAGATGCCTGTTGTAGACTAGGG-ACGGGAGGGCAATT
GTTAGGCGCCTGTTGCCATCGCATTTGCTGCTGTGGGTTGCCAACAAGTAACATGCCAGG
ATGCTTTGCTAT-CACGCACAGGACAGGAGGAGAGGTCC--TTTTTCTCGACACAAG---
------ATCTACTAAACTAGCACTTGCTGAT-GAGTGCA-TAGGATGAATGGATGATGAA
CATCTAGAGTGAGAGAGAGA-AAATATGTTAATAATAATAAAGAGTAGTAATAGTAGTAG
TAGGATTAAGA-ATCAACCTGGGGT-ACGTAGGAAGAGGTACAATCCCTA-GGAATCTAG
AGTATGAGAAGTATGGGAGGAGTT--GTGAGTGAAACGGAACAAATTCCGAGTTGGTATT
TTGTCGGGAATGTCAAGTTGATTTTTGATCCTAGTGCAAGCAAGAATTATCAATCACTCA
-GACTCAGCCTGTCTGTGT-CTGTCCACCCCAGCTCTTGCTACTC-TACTTACTACTGTG
CTACT-AGTGGTAGGGTAGGTATCTTCCATAAACTGTTATTATAAACTGTCATCTGAGAA
AGAGAGCCAGTCAAACCCATGCTGCTGCTTATTTTTAATCACTGTCAAATGGCAGGCAGG
CAGGCAGTCTGGTTAGTTAATAACATCTGGGAAGGGTTTAATCAAACCAAATCAAATCAT
ACGAAATCTAGAGGCCACATGGGATGGGGCCATATGTACTGTACTAGCATAAGTAGCGGC
TAGATTTTATTAGAACACGGACTCACACTCCCATAACTATAACTGACTTTGATCATGATT
CC-TTGCCAAGCAATGCTCGCATGCCCA-TGCATGCATCATCCCTGGTCAAACTCAAACA
CTCTCCACCGTCAGGGAATAAGACTTATTATTTTATTAACAATTCCATTTTTATTTATTA
ATTACGGCTGGACGAGGAGTACTAGTTTATTTGATGAGAGACATGGCAGTCCAAGTCAAA
CTCGTTTGTCT--GACCATGGCGGTGATGGCCGGTTGCAGGTTGGGGAGCGCGGCCTGCA
GCTCTCCGGTGGGCAGAAGCAGCGCATCGCCATCGCCCGCGCCATGCTCAAGAACCCCGC
CATCCTGCTGCTGGACGAGGCCACCAGCGCGCTGGACTCCGAGTCTGAGAAGCTCGTGCA
GGAGGCGCTGGACCGCTTCATGATCGGGCGCACCACCCTGGTGATCGCGCACAGGCTGTC
CACCATCCGCAAGGCCGACGTGGTGGCCGTGCTGCAGGGCGGCGCCGTCTCCGAGATGGG
CGCGCACGACGAGCTGATGGCCAAGGGCGAGAACGGCACCTACGCCAAGCTCATCCGCAT
GCAGGAGCAGGCGCACGAGGCGGCGCTCGTCAACGCCCGCCGCAGCAGCGCCAGGCCCTC
CAGCGCCCGCAACTCCGTCAGCTCGCCCATCATGACGCGCAACTCCTCCTACGGCCGCTC
CCCCTACTCCCGCCGCCTCTCCGACTTCTCCACCTCCGACTTCACCCTCTCCATCCACGA
CCCGCACCACCACCACCGGACCATGGCGGACAAGCAGCTGGCGTTCCGCGCCGGCGCCAG
CTCCTTCCTGCGCCTCGCCAGGATGAACTCGCCCGAGTGGGCCTACGCGCTCGCCGGCTC
CATCGGCTCCATGGTCTGCGGCTCCTTCAGCGCCATCTTCGCCTACATCCTCAGCGCCGT
GCTCAGCGTCTACTACGCGCCGGACCCGCGGTACATGAAGCGCGAGATCGCAAAATACTG
CTACCTGCTCATCGGCATGTCCTCCGCGGCGCTGCTGTTCAACACGGTGCAGCACGTGTT
CTGGGACACGGTGGGCGAGAACCTGACCAAGCGGGTGCGCGAGAAGATGTTCGCCGCCGT
GCTCCGCAACGAGATCGCCTGGTTCGACGCGGACGAGAACGCCAGCGCGCGCGTGGCCGC
CAGGCTAGCGCTGGACGCCCAGAACGTGCGCTCCGCCATC-GGGGACCGCATCTCCGTCA
TCGTCCAGAACTCGGCGCTGATGCTGGTGGCCTGCACCGCGGGGTTCGTCCTCCAGTGGC
GCCTCGCGCTCGTGCTCCTCGCCGTGTTCCCGCTCGTCGTGGGCGCCACCGTGCTGCAGA
AGATGTTCATGAAGGGCTTCTCGGGGGACCTGGAGGCCGCGCACGCCAGGGCGACGCAGA
TCGCGGGCGAGGCCGTGGCCAACCTGCGCACCGTGGCCGCGTTCAACGCGGAGCGCAAGA
TCACGGGGCTGTTCGAGGCCAACCTGCGCGGCCCGCTCCGGCGCTGCTTCTGGAAGGGGC
AGATCGCCGGCAGCGGCTACGGCGTGGCGCAGTTCCTGCTGTACGCGTCCTACGCGCTGG
GGCTGTGGTACGCGGCGTGGCTGGTGAAGCACGGCGTGTCCGACTTCTCGCGCACCATCC
GCGTGTTCATGGTGCTGATGGTGTCCGCGAACGGCGCCGCCGAGACGCTGACGCTGGCGC
CGGACTTCATCAAGGGCGGGCGCGCGATGCGGTCGGTGTTCGAGACGATCGACCGCAAGA
CGGAGGTGGAGCCCGACGACGTGGACGCGGCGCCGGTGCCGGAGCGGCCGAGGGGCGAGG
TGGAGCTGAAGCACGTGGACTTCTCGTACCCGTCGCGGCCGGACATCCAGGTGTTCCGCG
ACCTGAGCCTCCGTGCGCGGGCCGGGAAGACGCTGGCGCTGGTGGGGCCGAGCGGGTGCG
GCAAGAGCTCGGTGCTGGCGCTGGTGCAGCGGTTCTACGAGCCCACGTCCGGGCGCGTGC
TCCTGGACGGCAAGGACGTGCGCAAGTACAACCTGCGGGCGCTGCGGCGCGTGGTGGCGG
TGGTGCCGCAGGAGCCGTTCCTGTTCGCGGCGAGCATCCACGAGAACATCGCGTACGGGC
GCGAGGGCGCGACGGAGGCGGAGGTGGTGGAGGCGGCGGCGCAGGCGAACGCGCACCGGT
TCATCGCGGCGCTGCCGGAGGGGTACCGGACGCAGGTGGGCGAGCGCGGGGTGCAGCTGT
CGGGAGGNCAGCGGCAGCGGATCGCGATCGCGCGCGCGCTGGTGAAGCAGGCGGCCATCG
TGCTGCTGGACGAGGCGACCAGCGCGCTGGACGCCGAGTCGGAGCGGTGCGTGCAGGAGG
CGCTGGAGCGCGCGGGGTCCGGGCGCACCACCATCGTGGTGGCGCACCGGCTGGCCACGG
TGCGCGGCGCGCACACCATCGCGGTCATCGACGACGGCAAGGTGGCGGAGCAGGGGTCGC
ACTCGCACCTGCTCAAGCACCATCCCGACGGGTGCTACGCGCGGATGCTGCAGCTGCAGC
GGCTGACGGGCGCGGCGG------CCGGGCCCGGGCCGTCGACCTCGTGCAACGGGGCCG
CGTAGGACGGAATGGATGGAT-GGATGGGTTTGGTTCCTC--GAGAGATTGATGGGTGAG
GAAGCTGAAGCTCC-GGATCAAATGG------TGGTACTCCATGATCGCAACAATGA-GG
GG--AAAAAAAGAAAGGAGAAAATACGGTGGTTCATATGATTGTACAATTTGACGATCTG
TTTGAGTCGGGGTTTTAGGATGATGTAAACCTTCACTCGCCTT-TTTTT-----------
-TACTCTTGTTTCTCATCCGCATCAGTATCATCTATCTACATACAGTGTCAGAGATGGGA
ACTGATCCGCATCATCATCTACCTCCCAAGGCA--CCCCAGATTGTATTAA--------T
GTACTTAGTTAGCCTGTTTTATATATACT--TATAAGTACCAAATAGCAGAATTTTACTC
CTTATCTGCAGTAGC--ACGAAAGAAGAAACGGCAAGCTACACCTATCTCTGG-AAGCAA
AAGAATCTCCCCATTCTCTCTCTTCCTACGA--------GGACA-CCCCATCCTTTTCAG
ACAGACAGACAGACGGACCAAACTG---CACCACCCAAGAACCGATCGAGAGC------A
GAGG-----TAGCATTCTCTGCACTGTAGAGTGTAGACCATACTACGCTGCTCTCGAGAC
ATGATCCCGGGAATATCTACCGAATTGTTTGTCAGTGGCATAGCCGCATAGCTCTCAGCT
GCCTAATGAATTGTTTGGTGCCAACCGCGCTGCAGGCTTGCAGACGACCCGGGAAGGGTC
AGGGATTGCACAACT-------ACTAGCATCAGTGGAGAGCGAAAGGCCAGAACGGCAGG
CTTGCAGGAAAACAGGGACCGTGAGTTTGACCTGGCCTTG-G-----GGGTGGGGAGTCA
GTCAGTCAC-----ATGCGATGCGATGCAGTGGAGGAACCCATCTTCCAA
>A016
GAAACAGATATACGATTTACTCTAAAATTCGTACTAATTTACAATGTTTTGGTTCACGTT
TTACGCTAAAATCCATTCGAGCCAGAACCCGCGCTCAATCGGCCGCACGCGATTTTCAAG
CCGTAATTTCTGGGTCCATTTGCTGTTACGAAACAAATATACGACTTACGCTAAATTTTG
TAATCATTTATGTTGTTTTAGCTCACGTTTTACACTAAAATTCATTCGAACCAGAACCCG
CGTACGATCAGCCGCACGCGATTTTTACGCCGTAATTTCAGGCCCCATTTGCTGTTACGA
AACAGATATACGATTTACGCTAAATTTCGTAATCATTTATGATG-TTTTAGCTCACGTTT
TACGCTAAAATCCATTCGAGCCAGAACCCGCGTACGATCGGACACATGCGATTTACACGC
CGTAA-TTTCGGGGCCCATTTGCTGTTACGAAA-C-AGATATACGATTTACGCTAAATTT
CGTACTCATTTATGTTGTTTTAGCTCACGTT-TTACGCTAGAATTCGCCCGAGCCAGAAC
TAGCACACGATCGGACACGCATGGATATACCTGGCTGGGGTTTCCTGTACTAATGGAAGT
CCTGAACTTTCATTACCTCCTCTCTCTCTCTCTCTCTCTCTC--------------TCTA
TATATATATATATAT-GTGTGTGGTGCCTTTCTTTCAAAACATATTATGCAACGCGTACC
GTATCTCAACAAACACCTTCAATA-AGTTGAGTC--GGGGTAGATCTCAAGGCTACATAA
AATAG--TTTTTTTTCTAGAATGGATGCATTTGTTTTAAGAGAAAAATGATGCACTTGG-
----AATGCATCAAGCAAAGGGATGCAAGAATGTTGGAAAAACACATGAACCCGTATCGC
GAGATGCTTATTTATCCATTC-TTTATCACAGTGGATGCATATGCAACAAAACCAAAACA
GATGGTTAGCGAGTGACAGTATATATAGAGATCTAAAGATGTCCGACACTTCATCGGT--
--AAAAAAAGCAGCA-TAACCGAGTGAATGGAAGAAAAACGAATTTCTCATATTACACAG
CAGGTTTTCTTAAAAAAAAGAACATTATATCAGTA-TTATATTAAGAAGAGAACAAAATA
TGGTCCTATCGAAAAAATTTCTAAACACTAG--TCCTCATCACTAGTGAGCTGACACCAT
--CTAGTTTGCAACGGTCCAGTCA--GAGTTCAGGACATAACTCAGGACTCGAGAG----
-----------CAGACGGAGCACAG-TGAGAGAAT-TTTTTTTTAATCAAGCCTAAAATT
CACCTTCGGACAAATTGAACCTGGAAT-----------GGGTGCTACTC--ATAAATATT
AACCATGAGGCCTTTTCGCCGCAGCAGGTTTTCTATCGGCCGTTAG--------------
-----------------------------------------------ATTTTAGTGACGA
TGAAAATGATAGAACGCAACGTGCCGCATGCATCCATTCCCATTCG-TTTTCCACAGTAC
ATGTAGGAGTACTGTGCAAGTAGGGTCCGTACATTCAGTCTCTCTCACTAGTTGGACTCT
TCTACTGCTAC-AAAGACATGAGCTGCCTGGAATGGGAACCGGAG-GAGCGAGCGAGCCC
GAACCAGAGCCTCTGA--------------------------------------------
------------------CGGTCT--CACACACAGTCACAC-------TCCCAAGCCAAT
TATTATAAGAGGCGAGATGAGCAACTCCAGCTC-TTAACCAATCCACT--CCTCCTCCCT
CTCCACCTCCTCTGC-TTTGCTCTGCCACTCTGCTGAGGTGGGGGGCAGAGGAGCTCCCC
CTCCCTCCTCTCCCC-TCCTCGCCATGTCTAGCAGCGACCCGGAGGAGATCAGGGCGCGC
GTCGTCGTTCTCGGTTCGCCCCATGCCGACGGCGGCGACGAGTGGGCCCGGCCCGAGCTC
GAGGCCTTCCATCTGCCGTCTCCCGCCCACCAGCCTCCTGGCTTCCTAGCCGGGCAACCG
GAAGCAGCAGAGCAA-CCCACGCTCCCTGCTCATGCTGGCC-----GCAGCAGCAGCAGC
AACACGCCTACTACATCTGCCGGTGGCGGCGCTGCTCCTCCTCTTCCTTCTTCGCCT-CC
CCCTCCGTCGGCTTCTCTGGAGACCGAGCAGCCGCCCAATGCCAGGCCAGCCTCCGCCGG
CGCCAATGACAGCAAGAAGCCCACCCCGCCCGCCGCCCTGCGCGACCTCTTCCGCTTCGC
CGACGGCCTCGACTGCGCGCTCATGCTCATCGGCACCCTCGGTGCGCTCGTCCACGGGTG
CTCGCTCCCCGTCTTCCTCCGCTTCTTCGCCGACCTCGTCGACTCCTTCGGCTCCCACGC
CGACGACCCGGACACCATGGTCCGCCTCGTCGTCAAGTATGCCTTCTACTTCCTCGTCGT
CGGAGCGGCAATCTGGGCATCCTCGTGGGCAGGTACGCTATCCCTCCTCCTCTTGCCGCC
CCAGCTT--GTGTGCGTCGCGAATTGGCGGTCAATTTGGATTGGATGACAAATCACGTCG
GTCAGTCAATAGCCATGG--CTACAAACGAGATGTTCAAATCGTTCGCCCCGCTCGCAGA
GATCTCTTGCTGGATGTGGACCGGCGAGCGGCAGTCGACGCGGATGCGGATCCGGTACCT
GGACGCGGCGCTGCGGCAGGACGTGTCCTTCTTCGACACCGACGTGCGGGCCTCGGACGT
GATCTACGCCATCAACGCGGACGCAGTGGTGGTGCAGGACGCCATCAGCGAGAAGCTGGG
CAACCTCATCCACTACATGGCCACCTTCGTGGCCGGCTTCGTCGTGGGGTTCACGGCCGC
GTGGCAGCTGGCGCTGGTCACGCTGGCCGTGGTGCCGCTCATCGCCGTCATCGGCGGGCT
GAGCGCCGCCGCGCTCGCCAAGCTCTCGTCCCGCAGCCAGGACGCGCTCTCGGGCGCCAG
CGGCATCGCGGAGCAGGCGCTCGCGCAGATACGGATCGTGCAGGCGTTCGTCGGCGAGGA
GCGCGAGATGCGGGCCTACTCGGCGGCGCTGGCCGTGGCGCAGAGGATCGGCTACCGCAG
CGGCTTCGCCAAGGGGCTCGGCCTCGGCGGCACCTACTTCACCGTCTTCTGCTGCTACGG
GCTCCTGCTCTGGTACGGCGGCCACCTCGTGCGCGCCCAGCACACCAACGGCGGGCTCGC
CATCGCCACCATGTTCTCCGTCATGATCGGCGGACTGTAAGGCCCACAAC----------
-----------TCCTGCTCCTCGGCCCG--CCCGTCGTCATTGCTGCTGACGGTGTCTGT
GGATCGCGTGCAGGGCCCTCGGTCAGTCGGCGCCGAGCATGGCCGCGTTCGCCAAGGCGC
GTGTGGCGGCTGCCAAGATCTTCCGCATCATCGACCACAGGCCGGGCATCTCGTCGCGCG
A---------CGGCGCGGAGCCAGAGTCGGTGACGGGGCGGGTGGAGATGCGGGGCGTGG
ACTTCGCGTACCCGTCGCGACCGGACGTCCCCATCCTGCGCGGCTTCTCGCTGAGCGTGC
CCGCCGGGAAGACCATCGCGCTGGTGGGCAGCTCCGGCTCCGGGAAGAGCACGGTGGTTT
CGCTCATCGAGAGGTTCTACGACCCCAGCGCAG-------GTATACTACCTAGTACTGTT
ACTACTTTTAGCGCATTAATCTGAGGATGTCCAGTTCGCTTGCTTGCCAATCGCCATTGC
CATCG---CAACAATACA--TTTCCAACTGCCATTGCTGGGT--AC--------TCGTAC
AGTAGCAGTTAGAAGAAGCCTCCACTGTACATTGCATTGCCAAACAAAAGTGAATTGTGC
AGTAACTCTGTACCACCACATTGACATGGAAATGAAGTGAATGCTTGGAGAATGCAGAGC
TGGCCGGCCTCATGGGCTGCTGCTACCTGCTAGCTAGCCAACCAGAACCAGCCATCCTCT
TTCTTGCTTTTC--TTTTTTCTTTCTTT-GGTCGTGGCTGTTTGTGGTCATACATACATT
CACGCGCAGAGCAGAAGAGCTA-GCTAAGCTAGGTGG--GTGCCTGCAACG-CGGGACAA
AGAAAACTATTTGTTGCCTGGCAAGATGCTACTGTTGCCTAG--CACATGCCTGCCATTG
ACCGACTGCTCAGTGAGAAGTGGTTCAGTTGTGCTGTTGACAGTATAGATAG--ATATAT
ATAGTAGCCCTGTAGATTTTTTTTTCAGAC-AAAAAAAGAAGAAGAACGAGATGAAGTCT
GCAATTCGGTTTTGGCAGGGCAAATCCTGCTGGACGGGCACGACCTCAGGTCGCTGAAGC
TGCGGTGGCTGCGGCGGCAGATCGGGCTGGTGAGCCAGGAGCCGGCGCTGTTCGCGACGA
GCATCAGGGAGAACCTGCTGCTGGGGCGGGACAGCCAGAGCGCGACGCTGGCGGAGATGG
AGGAGGCGGCCAGGGTGGCCAACGCCCACTCCTTCATCATCAAACTCCCCGACGGCTACG
ACACGCAG------GTCCGTC--------TCGAATGGCCGTATAGC-TCACTAA------
----CTG-CACTGCCACTTCTCTCG----CTTGCTCCCCACCGTTGCTG-------CCTG
TTGCTCTCCAATCCACTTGTCGGTGTCTGGACCACACGTGCCTGCTTGCCTAGCTGCTCC
ACATCTGCTTTCCCTGTCCAACCTTATGCAACTCACTC------TA--ATACTATATCAA
AT-----ACATTTCTAGAGTTTAAAGCTTATCTTAGAATAAATGCATC-TTTAGCTACGA
GACAACCTAACTTCAGTTGTTGTTG---TT-GTTTTTTTTACTTTCTCTCTTCTCACAAA
TACTATGATTACGTCTTTACAGCGATC--TTTTTTATTCCAAACCT--AAAAATGCATGC
ACTCACTCT-AAAAGCGCAAAGGGA-GCATC--TTTTTTTCCCCCATCATCTGCACGCAG
CCTTTTCTTTTCCTCATGTCACGAGGGACTGAAGGTGTGTATGCAGCGTCAAGTCATCCA
TCCGTTCCACTCCACTCACTCATGCGTCGCGCACTCTGCGCTCGTGCCTGCCCGGG-GCT
AAAGC-TTTAGTAGCTAGCCTCAGATCAGATACTGTTCGTGTTTGTTAGGCCGCGGCAGC
GGCACATGAGCTCATGACAGCCGGCAGCACCACCACCAACACCATGGAAGA------GGG
GTCGGGGTCCATCACATAGACATAGATGCCTGTTGTAGACTAGGG-ACGGGAGGGCAATT
GTTAGGCGCCTGTTGCCATCGCATTTGCTGCTGTGGGTTGCCAACAAGTAACATGCCAGG
ATGCTTTGCTAT-CACGCACAGGACAGGAGGAGAGGTCC--TTTTTCTCGACACAAG---
------ATCTACTAAACTAGCACTTGCTGAT-GAGTGCA-TAGGATGAATGGATGATGAA
CATCTAGAGTGAGAGAGAGA-AAATATGTTAATAATAATAAAGAGTAGTAATAGTAGTAG
TAGGATTAAGA-ATCAACCTGGGGT-ACGTAGGAAGAGGTACAATCCCTA-GGAATCTAG
AGTATGAGAAGTATGGGAGGAGTT--GTGAGTGAAACGGAACAAATTCCGAGTTGGTATT
TTGTCGGGAATGTCAAGTTGATTTTTGATCCTAGTGCAAGCAAGAATTATCAATCACTCA
-GACTCAGCCTGTCTGTGT-CTGTCCACCCCAGCTCTTGCTACTC-TACTTACTACTGTG
CTACT-AGTGGTAGGGTAGGTATCTTCCATAAACTGTTATTATAAACTGTCATCTGAGAA
AGAGAGCCAGTCAAACCCATGCTGCTGCTTATTTTTAATCACTGTCAAATGGCAGGCAGG
CAGGCAGTCTGGTTAGTTAATAACATCTGGGAAGGGTTTAATCAAACCAAATCAAATCAT
ACGAAATCTAGAGGCCACATGGGATGGGGCCATATGTACTGTACTAGCATAAGTAGCGGC
TAGATTTTATTAGAACACGGACTCACACTCCCATAACTATAACTGACTTTGATCATGATT
CC-TTGCCAAGCAATGCTCGCATGCCCA-TGCATGCATCATCCCTGGTCAAACTCAAACA
CTCTCCACCGTCAGGGAATAAGACTTATTATTTTATTAACAATTCCATTTTTATTTATTA
ATTACGGCTGGACGAGGAGTACTAGTTTATTTGATGAGAGACATGGCAGTCCAAGTCAAA
CTCGTTTGTCT--GATCATGGCGGTGATGGCCGGTTGCAGGTTGGGGAGCGCGGCCTGCA
GCTCTCCGGTGGGCAGAAGCAGCGCATCGCCATCGCCCGCGCCATGCTCAAGAACCCCGC
CATCCTGCTGCTGGACGAGGCCACCAGCGCGCTGGACTCCGAGTCTGAGAAGCTCGTGCA
GGAGGCGCTGGACCGCTTCATGATCGGGCGCACCACCCTGGTGATCGCGCACAGGCTGTC
CACCATCCGCAAGGCCGACGTGGTGGCCGTGCTGCAGGGCGGCGCCGTCTCCGAGATGGG
CGCGCACGACGAGCTGATGGCCAAGGGCGAGAACGGCACCTACGCCAAGCTCATCCGCAT
GCAGGAGCAGGCGCACGAGGCGGCGCTCGTCAACGCCCGCCGCAGCAGCGCCAGGCCCTC
CAGCGCCCGCAACTCCGTCAGCTCGCCCATCATGACGCGCAACTCCTCCTACGGCCGCTC
CCCCTACTCCCGCCGCCTCTCCGACTTCTCCACCTCCGACTTCACCCTCTCCATCCACGA
CCCGCACCACCACCACCGGACCATGGCGGACAAGCAGCTGGCGTTCCGCGCCGGCGCCAG
CTCCTTCCTGCGCCTCGCCAGGATGAACTCCCCCGAGTGGGCCTACGCGCTCGCCGGCTC
CATCGGCTCCATGGTGTGCGGCTCGTTCAGCGCCATCTTCGCCTACATCCTCAGCGCCGT
GCTCAGCGTGTACTACGCGCCGGACCCGCGGTACATGAAGCGCGAGATCGCCAAATACTG
CTACCTGCTCATCGGCATGTCCTCCGCGGCGCTGCTGTTCAACACGGTGCAGCACGTGTT
CTGGGACACGGTGGGCGAGAACCTGACCAAGCGGGTGCGCGAGAAGATGTTCGCCGCCGT
GCTCCGCAACGAGATCGCCTGGTTCGACGCGGACGAGAACGCCAGCGCGCGCGTGGCCGC
CAGGCTCGCGCTGGACGCCCAGAACGTGCGCTCCGCCATC-GGGGACCGCATCTCCGTCA
TCGTCCAGAACTCGGCGCTGATGCTGGTGGCGTGCACCGCGGGGTTCGTCCTCCAGTGGC
GCCTCGCGCTCGTGCTCCTCGCCGTGTTCCCGCTCGTCGTGGGCGCCACCGTGCTGCAGA
AGATGTTCATGAAGGGCTTCTCGGGGGACCTGGAAGCCGCGCACGCCAGGGCCACGCAGA
TCGCGGGCGAGGCCGTGGCCAACCTGCGCACCGTGGCCGCGTTCAACGCGGAGCGCAAGA
TCACGGGGCTGTTCGAGGCGAACCTGCGCGGCCCGCTCCGGCGCTGCTTCTGGAAGGGGC
AGATCGCCGGCAGCGGCTACGGCGTGGCGCAGTTCCTGCTGTACGCGTCCTACGCGCTGG
GGCTGTGGTACGCGGCGTGGCTGGTGAAGCACGGCGTGTCCGACTTCTCGCGCACCATCC
GCGTGTTCATGGTGCTGATGGTGTCCGCGAACGGCGCCGCCGAGACGCTGACGCTGGCGC
CGGACTTCATCAAGGGCGGGCGCGCGATGCGGTCGGTGTTCGAGACGATCGACCGCAAGA
CGGAGGTGGAGCCCGACGACGTGGACGCGGCGCCGGTGCCGGAGCGGCCGAGGGGCGAGG
TGGAGCTGAAGCACGTGGACTTCTCGTACCCGTCGCGGCCGGACATCCAGGTGTTCCGCG
ACCTGAGCCTCCGTGCGCGCGCCGGGAAGACGCTGGCGCTGGTGGGGCCGAGCGGGTGCG
GCAAGAGCTCGGTGCTGGCGCTGGTGCAGCGGTTCTACGAGCCCACGTCCGGGCGCGTGC
TCCTGGACGGCAAGGACGTGCGCAAGTACAACCTGCGGGCGCTGCGGCGCGTGGTGGCGG
TGGTGCCGCAGGAGCCGTTCCTGTTCGCGGCGAGCATCCACGAGAACATCGCGTACGGGC
GCGAGGGCGCGACGGAGGCGGAGGTGGTGGAGGCGGCGGCGCAGGCGAACGCGCACCGGT
TCATCGCGGCGCTGCCGGAGGGGTACCGGACGCAGGTGGGCGAGCGCGGGGTGCAGCTGT
CGGGAGGGCAGCGGCAGCGGATCGCGATCGCGCGCGCGCTGGTGAAGCAGGCGGCCATCG
TGCTNNNNNNNNNNNNNNNNNNNNNNNNNNNNNNNNNNNNNNNNNNNNNNNNNNNNNNNN
NNNNNNNNNNNNNNNNNNNNNNNNNNNNNNNNNNNNNNNNNNNNNNNNNNNNNNNNNNNN
NNNNNNNNNNNNNNNNCATCGCGGTCATCGACGACGGCAAGGTGGCGGAGCAGGGGTCGC
ACTCGCACCTGCTCAAGCACCATCCCGACGGGTGCTACGCGCGGATGCTGCAGCTGCAGC
GGCTGACGGGCGCGGCGGCCGGGCCCGGGCCCGGGCCGTCGTCCTCGTGCAACGGGGCCG
CGTAGGACGGAATGGATGGAT-GGATGGGTTTGGTTCCTCGGGAGAGATTGATGGGTGAG
GAAGCTGAAGCTCC-GGATCAAATGG------TGGTACTCCATGATCGCAACAATGA-GG
GGGAAAAAAAGGAAAGGAGAAAATACGGTGGTTCATATGATTGTACAATTTGACGATCTG
TTTGAGTCGGGGTTTTAGGATGATGTAAACCTTCACTTGCCTC-TTTTTTTTTTCTTTGA
CTCTTCTTGTTTCTCATCCGCATCAGTATCATCTATCTACATACAGTGTCAGAGATGGGA
ACTGATCCGCATCATCATCTAGCTCCCAAGGCACCCCCCAGATTGTACTAATGTACTTCT
GTACTTAGTTAGCCTGCTTTATATATACTTATATAAGTACTAAATTGCAGAATTTTACTC
CTTATCTGCAGTAGC--ATGAAAGAAGAAACGGCAAGCTACACCTATCTCTGG-AAGCAA
AAGAATCTCCCCATTCTCTCTCTTCCTACGA--------GGACACCCCCATCCTTTTCAG
ACAGACAGACAGACGGACCAAACTGCACCACCACCCAAGAACCGATCGA----------A
AGAA-CTACTAGCATTCTCTGCACAGTAGAGTGTAGACCATACTACGCTGCTCTC--GAC
AGGATCCCGGGAATATCTAACGAATTGTTTGTCAGTGGCATAGCCGCATAGCTCTCAGCT
GCCTAATGAATTGTTTGGTGCCAACCGCGCTGCAGGCTTGCAGACGACCCGGGAAGGGTC
AGGGATTGCACTACTCTAACAGTCTAGCAGCAGTGGAGAGCGAAAGGCCAGAACGGCAGG
CTTGCAGGAAAACGGGGACCATGAGTTTGACCTGGCCTTGTG-----GGGGGAGGAGTCA
GTCAGTCACATGCGATGCGATGCGATGCAGTGGAGGAACCCATCTTCCAA
>A017
GAAACAGATATACGATTTACTCTAAAATTCGTACTAATTTACAATGTTTTGGTTCACGTT
TTACGCTAAAATNNNNNNNNNNNNNNNNNNNNNNNNNNNCGGCCGCACACGATTTTCAAG
CCGTAATTTCTGGGTCCATTTGCTGTTACGAAACAGATATACGACTTACGCTAAATTTCG
TAATCATTTATGTTGTTTTAGCTCACGTTTTACACTAAAATTCATTCGAACCAGAACCNN
NNNNNNNNNNNNNNNNNNNNNNNNNNNNNNNNNNNNNNNNNNNNNCATTTGCTGTTACGA
AACAGATATACGATTTACGCTAAATTTCGTAATCATTTATGATG-TTTTAGCTCACGTTT
TACGCTAAAATCCATTCGAGCCAGAACCCGCGTACGATCGGACGCACGCGATTTACACGC
CGTAA-TTTCGGGGCCCATTTGCTGTTACGAAA-C-AGATATACGATTTACGCTAAATTT
CGTACTCATTTATGTTGTTTTAGCNNNNNNN-NNNNNNNNNNNNNNNNNNNNNNNNNNNN
NNNNNNNNNNNNNNNNNNNNNNNN----NNNNNNNNNNNNNNNNNNNNNNNNNNNNNNGC
CCTGGACTTTCATTAACTCCTCTCTCTCTCTCTCTCTCTCTC--------------TCTA
TATATATATATATAT-GTGTGTGGTGCCTTTCTTTCAAAACATATTATGCAACCCATACC
CTATCTCAACAAACACCTTCAATA-AGTTGAGTC--GGGGTAGATCTCAAGGCTACATAA
TATAG-TTTTTTTTTCTAGAATGGATGCATTTGTTTTAAGAGAAAAATGATGCACTTGGA
ATGCAATGCATCAAGCAAAGGGATGCAAGAATGTTGGAAAAACACATGAACCCGTATCGC
GAGATGCTTATTTAGCCATTC-TTTATCACAGTGGATTTATATGCAACAAAACCAAAACA
CATGGTTAGTGAG--------TATATAGAGATCTAAAGATGTCCGACACTTCATCGGT--
AAAAAAAAAGCAGCA-TAATCGAGTGAATGCAAGAAAAACGAATTTCTCATATTACACAG
CAGGTTTTCTT-AAAAAAATAAAGTTATCTTAGTA-TTATATTAAAAAGAGACCAAAATA
ATATCCTGTCGAGCAAA-TTCTGAACACTAG--TCCTCATCACTAGTAAGCCGTCACCAC
CACCGGTTTGCAATGGTTCAGTCA-AGCGTGCAGGACATAACTCAGGACTTGAGAG----
-----------CAGATGGAGCACAA-CGAGAGAA--TTTTTTTTAATCAAGCCTAAAATT
CATCTTCGGACAAATCGAACCCACAACCTAGAGGCTAGAGTTGCTGCTC--ATAAATATT
AACCA-------------------------------------T-----------------
-----------------------------------------------------GTGACGA
TGAAAATGATAGAACGCAACGTGCCGCATGCATCCATTCCCATTCG-TTTTCCACAGTAC
ATGTAGGAGTACTGTGCAAGTAGGGTCCGTACATTCAGTCTCTCTCACTAGTTGGACTCT
TCTACTGCTAC-AAAGACATGAGCTGCCGGGAATGGGAACCGGAG-GAGCGAGCGAGCCT
GA----------------------------------------------------------
------------------CGGTCTCACACACACAGTCACAC-------TCCCAAGCCAAT
TATTATAAGAGGCGAGATGAGCAACTCCAGCTC-TTAACCAATCCACT--CCTCCTCCCT
CTCCACCTCCTCTGC-TTTGCTCTGCCACTCTGCTGAGGTGGGGGGCAGAGGAGCTCCCC
CTCCCTCCTCTCCCC-TCCTCGACATGTCTAGCAGCGACCCGGAGGAGATCAGGGCGCGC
GTCGTCGTTCTCGGTTCGCCCCATGCCGACGGCGGCGACGAGTGGGCCCGGCCCGAGCTC
GAGGCCTTCCATCTGCCGTCTCCCGCCCACCAGCCTCCTGGCTTCCTAGCCGGGCAACCG
GAAGCAGCAGAGCAA-CCCACGCTCCCTGCTCCTGCTGGCC-----GCAGCAGCAGCAGC
AACACGCCTACTACATCTGGCGGTGGCGGCGCTGCTCCTCCTCTTCCTTCTTCGCCT-CC
CCCTCCGCCGGCTTCTCTGGAGACCGAGCAGCCGCCCAATGCCAGGCCAGCCTCCGCCGG
CGCCAATGACAGCAAGAAGCCCACCCCGCCCGCCGCCCTGCGCGACCTCTTCCGCTTCGC
CGACGGCCTCGACTGCGCGCTCATGCTCATCGGCACCCTCGGCGCGCTCGTCCACGGCTG
CTCGCTCCCCGTCTTCCTCCGCTTCTTCGCCGACCTCGTCGACTCCTTCGGCTCCCACGC
CGACGACCCGGACACCATGGTCCGCCTCGTCGTCAAGTACGCCTTCTACTTCCTCGTCGT
CGGAGCGGCAATCTGGGCATCCTCGTGGGCAGGTACGCTATCCCTCCTCCTCCTGCCGCC
CCAGCTT--GTGTGCGTCGCGAATTGGCGGTCAATTTGGATTGGATGACAAATCACGTCG
GCCAGTCAATCGCCGTGG--CTACAAACGAGATGTTCAAATCGTTCGCCCCGCTCGCAGA
GATCTCTTGCTGGATGTGGACCGGCGAGCGGCAGTCGACGCGGATGCGGATCCGGTACCT
GGACGCGGCGCTGCGGCAGGACGTGTCCTTCTTCGACACCGACGTGCGGGCCTCGGACGT
GATCTACGCCATCAACGCGGACGCCGTGGTGGTGCAGGACGCCATCAGCGAGAAGCTGGG
CAACCTCATCCACTACATGGCCACCTTCGTGGCCGGCTTCGTCGTGGGGTTCACGGCCGC
GTGGCAGCTGGCGCTGGTCACGCTGGCCGTGGTGCCGCTCATCGCCGTCATCGGTGGGCT
GAGCGCCGCCGCGCTCGCCAAGCTCTCGTCCCGCAGCCAGGACGCGCTCTCGGGCGCCAG
CGGCATCGCGGAGCAGGCGCTCGCGCAGATACGGATCGTGCAGGCGTTCGTCGGCGAGGA
GCGCGAGATGCGGGCCTACTCGGCGGCGCTGGCCGTGGCGCAGAGGATCGGCTACCGCAG
CGGCTTCGCCAAGGGGCTCGGCCTCGGCGGCACCTACTTCACCGTCTTCTGCTGCTACGG
GCTCCTGCTCTGGTACGGCGGCCACCTCGTGCGCGCCCAGCACACCAACGGCGGGCTCGC
CATCGCCACCATGTTCTCCGTCATGATCGGCGGACTGTAAGGCCCACCACAC------CA
CTCTCTCCTCCTCCTGCTCCTCGG------CCCGTCGTCATTGCTGCTGACGGTGTCTGT
GGATCGCGTGCAGGGCCCTCGGGCAGTCGGCGCCGAGCATGGCCGCGTTCGCCAAGGCGC
GTGTGGCGGCTGCCAAGATCTTCCGCATCATCGACCACAGGCCGGGCATCTCCTCGCGC-
--------GACGGCGCGGAGCCGGAGTCGGTGACGGGGCGGGTGGAGATGCGGGGCGTGG
ACTTCGCGTACCCGTCGCGGCCGGACGTCCCCATCCTGCGCGGCTTCTCGCTGAGCGTGC
CCGCCGGGAAGACCATCGCGCTGGTGGGCAGCTCCGGCTCCGGGAAGAGCACGGTGGTGT
CGCTCATCGAGAGATTCTACGACCCCAGCGCAG-------GTA---TACCTAGTACTGTT
ACTACTTTTAGCGCATTAATCTGAGGATGTCCAGTTCGCTTGCTTGCCAATCGCCATTGC
CATCGCAACAACAATACT--TCGCCAACTGCCATTGCTGGGTAGAC--------TAGTAC
AGTAGCAGTTAGAAGAAGCCTCCACTGTACATTGCATTGCCAAACAAAAGTGAATTGTGC
AGTAACTCTGTACCACCACATTGACATGGAAATGAAGTGAATGCTTGGAGCATGCAGAGC
TGGCCGGCCTCATGGGCTGCTGCTACCTGCTAGCTAGCCAACCAGAACCAGCCATCCTCT
TTCTTGCTTTTC--TTTTTACTTTCTTT-GGTCGTGGCTGTTTGTGGTCATACATACATT
CACGCGCAGAGCAGAAGAGCTA-GCTAAGCTAGGTGGGTGTGCCTGCAACG-CGGGACAA
AGAAAACTATTTGTTGCCTGGCAAGATGCTACTGTTGCCTAG--CACATGCCTGCCATTG
ACCGACTGCTCAGTGAGAAGTGGTTCAGTTGTGCTGTTGACAGTATAGATAG--ATATAT
ATAGTAGCCCTGTAGATTTTTTTTTCAGACAAAAAAAAAAAGAAGAACGAGATGAAGTCT
GCAATTCGGTTTTGGCAGGGCAAATCCTGCTGGACGGGCACGACCTCAGGTCGCTGAAGC
TGCGGTGGCTGCGGCGGCAGATCGGGCTGGTGAGCCAGGAGCCGGCGCTGTTCGCGACGA
GCATCAGGGAGAACCTGCTGCTGGGGCGGGACAGCCAGAGCGCGACGCTGGCGGAGATGG
AGGAGGCGGCCAGGGTGGCCAACGCCCACTCCTTCATCATCAAACTCCCCGACGGCTACG
ACACGCAG------GTCCGTC--------CCGTATAGC----TAGC-TCACTAG------
----CTG-CACTGCCACTTCTCTCG----CTTGCTCCCCACCGTTGCTG-------CCTG
TTGCTCTCCAATCCACTTGTCGGTGTCTGGACCACACGTGCCTGCTTGCCTAGCTGCTCC
ACATCTGCTTTCCCTGTCCAACCTTATGCAACTCACTC--------T-ATACTATATCAA
AT-----ACATTTCTAGAGTTTAAAGCTTATCTTAGAATAAATGCATC-TTTAGCTACGA
GACAACCTAACTTCAGTTGTTGTTG-------TTTTTTTTACTTTCTCTCTTCTCAAAAA
TACATTGATTACGTCTTTACAGCGATC--TTTTTTATTCCAAACCT--AAAAATGCATGC
ACTCACTCT-AAAAGCGCAAAGGGA-GCATC-TTTTTTTTCCCCCATCATCTGCACGCAG
CCTTTTCTTTTCCTCATGTCACGAGGGACTGAAGGTGTGTATGCAGCGTCAAGTCATCCA
TCCGTTCCACTCCACTCACTCATGCGTCGCGCACTCTGCGCTCGTGCCTGCCCGGG-GCT
AAAGC-TTTAGTAGCTAGCCTCAGATCAGATACTGTTCGTGTTTGTTAGGCCGCGGCAGC
TGCACATGAGCTCATGACAGCCGGCAGCACCACCACCAACGCCATGGAAGA------GGG
GTCGGGGTCCATCACATAGACATAGATGCCTGTTGTAGACTA-GG-ACGGGAGGGCAATT
GTTAGGCGCCTGTTGCCATCGCATTTGCTGCTGTGGGTTGCCAACAAGTAACATGCCAGG
ATGCTTTGCTAT-CACGCACAGGAC---AGGAGAGGTCC--TTTTTCTCGACACAAGCTC
TACAGCCTCTACTAAACTAGCACTTGCTGAT-GAGTGCA-GAGGATGAATGGACGATGAA
CATCTAGAGTGAGAGAGAAA-AAA-ATGTTAATAATAATAAAA---------AGTAGTAG
CAGGATTAAGA-ATCAACCTGGGGT-ACGTAGGAAGAGGTACAATCCCTA-GGAATCTAG
AGTATGAGAAGTATGGGAGGAGTT--GTGAGTGAAACGGAACAAATTCCGAGTTGGTATT
TTGTCGGGAATGTCAAGTTGATTTTTGATCCTAGTGCAAGCAAGAATTATCAATCACTCA
-GACTCAGCCTGTCTGTGT-CTGTCCACCCCAGCTCTTGCTACTC-TACTTACTACTGTG
CTACT-AGTGGTAGGGTAGGTATCTTCCATAAACTGTTATTATAAACTGTCATCTGAGAA
AGAGAGCCAGTCAAACCCATGCTGCTGCTTA-TTTTAATCACTGTCAAATGGCAGGCAGG
CAGGCAGTCTGGTTAGTTAATAACATCTGGGAAGGGTTTAATCAAACCAAATCAAATCAG
ACGAAATCTAGAGGCCACATGGGATGGGGCCATATGTACTGTACTAGCATAAGTAGCGGC
TAGATTTTATTAGAACACGGACTCACACTCCCATAACTATAACTGACTTTGATCATGATT
CC-TTGCCAAGCAATGCTCGCATGCCCA-TGCATGCATCATCCCTGGTCAAACTCAAACA
CTCTCCACCGTCAGGGAATAAGACTTATTATTTTATTAACAATTCAATTTTTATTTATTA
ATTACGTCTGGACGAGGAGTACTGGTTTATTTGATGAGAGACATGGCAGTCCAAGTCAAA
CTCGTTTGTCT--GACCATGGCGGTGATGGCCGGTTGCAGGTTGGGGAGCGCGGCCTGCA
GCTCTCCGGTGGCCAGAAGCAGCGCATCGCCATCGCCCGCGCCATGCTCAAGAACCCCGC
CATCCTGCTGCTGGACGAGGCCACCAGCGCGCTGGACTCCGAGTCTGAGAAGCTCGTGCA
GGAGGCGCTGGACCGCTTCATGATCGGGCGCACCACCCTGGTGATCGCGCACAGGCTGTC
CACCATCCGCAAGGCCGACGTGGTGGCCGTGCTGCAGGGCGGCGCCGTCTCCGAGATGGG
CGCGCACGACGAGCTGATGGCCAAGGGCGAGAACGGCACCTACGCCAAGCTCATCCGCAT
GCAGGAGCAGGCGCACGAGGCGGCGCTCGTCAACGCCCGCCGCAGCAGCGCCAGGCCCTC
CAGCGCCCGCAACTCCGTCAGCTCGCCCATCATGACGCGCAACTCCTCCTACGGCCGCTC
CCCCTACTCCCGCCGCCTCTCCGACTTCTCCACCTCCGACTTCACCCTCTCCATCCACGA
CCCGCACCACCACCACCGGACCATGGCGGACAAGCAGCTGGCGTTCCGCGCCGGCGCCAG
CTCCTTCCTGCGCCTCGCCAGGATGAACTCGCCCGAGTGGGCCTACGCGCTCGCCGGCTC
CATCGGCTCCATGGTCTGCGGCTCCTTCAGCGCCATCTTCGCCTACATCCTCAGCGCCGT
GCTCAGCGTGTACTACGCGCCGGACCCGCGGTACATGAAGCGCGAGATCGCCAAATACTG
CTACCTGCTCATCGGCATGTCCTCCGCGGCGCTGCTGTTCAACACGGTGCAGCACGTGTT
CTGGGACACGGTGGGCGAGAACCTGACCAAGCGGGTGCGCGAGAAGATGTTCGCCGCCGT
GCTCCGCAACGAGATCGCCTGGTTCGACGCGGACGAGAACGCCAGCGCGCGCGTGGCCGC
CAGGCTCGCGCTGGACGCCCAGAACGTGCGCTCCGCCATC-GGGGACCGCATCTCCGTCA
TCGTCCAGAACTCGGCGCTGATGCTGGTGGCCTGCACCGCGGGGTTCGTCCTCCAGTGGC
GCCTCGCGCTCGTGCTCCTCGCCGTGTTCCCGCTCGTCGTGGGCGCCACCGTGCTGCAGA
AGATGTTCATGAAGGGCTTCTCGGGGGACCTGGAGGCCGCGCACGCCAGGGCGACGCAGA
TCGCGGGCGAGGCCGTGGCCAACCTGCGCACCGTGGCCGCGTTCAACGCGGAGCGCAAGA
TCACGGGGCTGTTCGAGGCCAACCTGCGCGGCCCGCTCCGGCGCTGCTTCTGGAAGGGGC
AGATCGCCGGCAGCGGCTACGGCGTGGCGCAGTTCCTGCTGTACGCGTCCTACGCGCTGG
GGCTGTGGTACGCGGCGTGGCTGGTGAAGCACGGCGTGTCCGACTTCTCGCGCACCATCC
GCGTGTTCATGGTGCTGATGGTGTCCGCGAACGGCGCCGCCGAGACGCTGACGCTGGCGC
CGGACTTCATCAAGGGCGGGCGCGCGATGCGGTCGGTGTTCGAGACGATCGACCGCAAGA
CGGAGGTGGAGCCCGACGACGTGGACGCGGCGCCGGTGCCGGAGCGGCCGAGGGGCGAGG
TGGAGCTGAAGCACGTGGACTTCTCGTACCCGTCGCGGCCGGACATCCAGGTGTTCCGCG
ACCTGAGCCTCCGTGCGCGCGCCGGGAAGACGCTGGCGCTGGTGGGGCCGAGCGGGTGCG
GCAAGAGCTCGGTGCTGGCTCTGGTGCAGCGGTTCTACGAGCCCACGTCCGGGCGCGTGC
TCCTGGACGGCAAGGACGTGCGCAAGTACAACCTGCGGGCGCTGCGGCGCGTGGTGGCGG
TGGTGCCGCAGGAGCCGTTCCTGTTCGCGGCGAGCATCCACGAGAACATCGCGTACGGGC
GCGAGGGCGCGACGGAGGCGGAGGTGGTGGAGGCGGCGGCGCAGGCGAACGCGCACCGGT
TCATCGCGGCGCTGCCGGAGGGGTACCGGACGCAGGTGGGCGAGCGCGGGGTGCAGCTGT
CGGGAGGGCAGCGGCAGCGGATCGCGATCGCGCGCGCGCTAGTGAAGCAGGCGGCCATCG
TGCTGCTGGACGAGGCGACCAGCGCGCTGGACGCCGAGTCGGAGCGGTGCGTGCANNNNN
NNNNNNNNNNCGCGGGGTCCGGGCGCACCACCATCGTGGTGGCGCACCGGCTGGCCACGG
TGCGCGGCGCGCACACCATCGCGGTCATCGACGACGGCAAGGTGGCGGAGCAGGGGTCGC
ACTCGCACCTGCTCAAGCACCATCCCGACGGGTGCTACGCGCGGATGCTGCAGCTGCAGC
GGCTGACGGGCGCGGCGG------CCGGGCCCGGGCCGTCGTCCTCGTGCAACGGGGCCG
CGTAGGACGGA--------AT-GGATGGGTTTGGTTCCTC--GAGAGATTGATGGGTGAG
GAAGCTGAAGCTCCGGGATCAAATGG------TGGTACTCCATGATCGCAACAATGAGGG
GG--AAAAAAAGAAAGGAGAAAATACGGTGGTTCATATGATTGTACAATTTGACGATCTG
TTTGAGTCGGGGTTTTAGGATGATGTAAACCTTCACTCGCCTT-TTTTT-----------
-TACTCTTGTTTCTCATCCGCATCAGTATCATCTATCTACATACAGTGTCAGAGATGGGA
ACTGATCCGCATCATCATCTACCTCCCAAGGCA--CCCCATATTGTATTAA--------T
GTACTTAGTTAGCCTGTTTTATATATACT--TATAAGTACCAAATAGCAGAATTTTACTC
CTTATCTGCAGTAGC--ACGAAAGAAGAAACGGCAAGCTACACCTATCTCTGG-AAGCAA
AAGAATCTCCCCATTCTCTCTCTTCCTACGA--------GGACA-CCCCATCCTTTTCAG
ACAGACAGACAGACGGACCAAACTG---CACCACCCAAGAACCGATCGAGAGC------A
GAGG-----TAGCATTCTCTGCACTGTAGAGTGTAGACCATACTACGCTGCTCTCGAGAC
ATGATCCCGGGAATATCTACCGAATTGTTTGTCAGTGGCATAGCCGCATAGCTCTCAGCT
GCCTAATGAATTGTTTGGTGCCAACCGCGCTGCAGGCTTGCAGACGACCCGGGAAGGGTC
AGGGATTGCACAACT-------ACTAGCATCAGTGGAGAGCGAAAGGCCAGAACGGCAGG
CTTGCAGGAAAACAGGGACCGTGAGTTTGACCTGGCCTTG-G-----GGGTGGGGAGTCA
GTCAGTCAC-----ATGCGATGCGATGCAGTGGAGGAACCCATCTTCCAA
>A018
NNNNNNNNNNNNNNNNNNNNNNNNNNNNNNNNNNNNNNNNNNNNNNNNNNNNNNNNNNNN
NNNNNNNNNNNNNNNNNNNNNNNNNNNNNNNNNNNNNNNNNNNNNNNNNNNNNNNNNNNN
NNNNNNNNNNNNNNNNNNNNNNNNNNNNNNNNNNNNNNNNNNNNNNNNNNNNNNNNNNNN
NNNNNNNNNNNNNNNNNNNNNNNNNNNNNNNNNNNNNNNNNNNNNNNNNNNNNNNNNNNN
NNNNNNNNNNNNNNNNNNNNNNNNNNNNNNNNNNNNNNNNNNNNNNNNNNNNNNNNNNNN
NNNNNNNATACGATTTACGCTAAATTTCGTAATCATTTATGATG-TTTTAGCTCACGTTT
TACGCTAAAATCCATTCGAGCCAGAACCCGCGTACGATCGGACGCACGCGATTTTCACGC
CGTAA-TTTCGGGGCCCATTTGCTGTTACGAAA-C-AGATATACGATTTACGCTAAATTT
CGTACTCATTTATGTTGTTTTAGCTCANNNN-NNNNNNNNNNNNNNNNNNNNNNNNNNNN
NNNNNNNNNNNNNNNNNNNNNNNN----NNNNNNNNNNNNNNNNNNNNNNNNNNNNNNNN
NNNNNNNNNNNNNNAACTCCTCTCTCTCTCTCTCTCTCTCTC--------------TCTA
TATATATATATATAT-GTGTGTGGTGCCTTTCTTTCAAAACATATTATGCAACCCATACC
CTATCTCAACAAACACCTTCAATA-AGTTGAGTC--GGGGTAGATCTCAAGGCTACATAA
TATAG-TTTTTTTTTCTAGAATGGATGCATTTGTTTTAAGAGAAAAATGATGCACTTGGA
ATGCAATGCATCAAGCAAAGGGATGCAAGAATGTTGGAAAAACACATGAACCCGTATCGC
GAGATGCTTATTTAGCCATTC-TTTATCACAGTGGATTTATATGCAACAAAACCAAAACA
CATGGTTAGTGAG--------TATATAGAGATCTAAAGATGTCCGACACTTCATCGGT--
--AAAAAAAGCAGCA-TAACCGAGTGAATGGAAGAAAAACGAATTTCTCATATTACACAG
CAGGTTTTCTT-AAAAAAATAAAGTTATCTTAGTA-TTATATTAAAAAGAGACCAAAATA
ATATCCTGTCGAGCAAA-TTCTGAACACTAG--TCCTCATCACTAGTAAGCCGTCACCAC
CACCGGTTTGCAATGGTTCAGTCA-AGCGTGCAGGACATAACTCAGGACTTGAGAG----
-----------CAGATGGAGCACAA-CGAGAGAA--TTTTTTTTAATCAAGCCTAAAATT
CATCTTCGGACAAATCGAACCCACAACCTAGAGGCTAGAGTTGCTGCTC--ATAAATATT
AACCA-------------------------------------T-----------------
-----------------------------------------------------GTGACGA
TGAAAATGATAGAACGCAACGTGCCGCATGCATCCATTCCCATTCG-TTTTCCACAGTAC
ATGTAGGAGTACTGTGCAAGTAGGGTCCGTACATTCAGTCTCTCTCACTAGTTGGACTCT
TCTACTGCTAC-AAAGACATGAGCTGCCGGGAATGGGAACCGGAG-GAGCGAGCGAGCCT
GA----------------------------------------------------------
------------------CGGTCTCACACACACAGTCACAC-------TCCCAAGCCAAT
TATTATAAGAGGCGAGATGAGCAACTCCAGCTC-TTAACCAATCCACT--CCTCCTCCCT
CTCCACCTCCTCTGC-TTTGCTCTGCCACTCTGCTGAGGTGGGGGGCAGAGGAGCTCCCC
CTCCCTCCTCTCCCC-TCCTCGACATGTCTAGCAGCGACCCGGAGGAGATCAGGGCGCGC
GTCGTCGTTCTCGGTTCGCCCCATGCCGACGGCGGCGACGAGTGGGCCCGGCCCGAGCTC
GAGGCCTTCCATCTGCCGTCTCCCGCCCACCAGCCTCCTGGCTTCCTAGCCGGGCAACCG
GAAGCAGCAGAGCAA-CCCACGCTCCCTGCTCCTGCTGGCC-----GCAGCAGCAGCAGC
AACACGCCTACTACATCTGGCGGTGGCGGCGCTGCTCCTCCTCTTCCTTCTTCGCCT-CC
CCCTCCGCCGGCTTCTCTGGAGACCGAGCAGCCGCCCAATGCCAGGCCAGCCTCCGCCGG
CGCCAATGACAGCAAGAAGCCCACCCCGCCCGCCGCCCTGCGCGACCTCTTCCGCTTCGC
CGACGGCCTCGACTGCGCGCTCATGCTCATCGGCACCCTCGGCGCGCTCGTCCACGGCTG
CTCGCTCCCCGTCTTCCTCCGCTTCTTCGCCGACCTCGTCGACTCCTTCGGCTCCCACGC
CGACGACCCGGACACCATGGTCCGCCTCGTCGTCAAGTACGCCTTCTACTTCCTCGTCGT
CGGAGCGGCAATCTGGGCATCCTCGTGGGCAGGTACGCTATCCCTCCTCCTCCTGCCGCC
CCAGCTT--GTGTGCGTCGCGAATTGGCGGTCAATTTGGATTGGATGACAAATCACGTCG
GCCAGTCAATCGCCGTGG--CTACAAACGAGATGTTCAAATCGTTCGCCCCGCTCGCAGA
GATCTCTTGCTGGATGTGGACCGGCGAGCGGCAGTCGACGCGGATGCGGATCCGGTACCT
GGACGCGGCGCTGCGGCAGGACGTGTCCTTCTTCGACACCGACGTGCGGGCCTCGGACGT
GATCTACGCCATCAACGCGGACGCCGTGGTGGTGCAGGACGCCATCAGCGAGAAGCTGGG
CAACCTCATCCACTACATGGCCACCTTCGTGGCCGGCTTCGTCGTGGGGTTCACGGCCGC
GTGGCAGCTGGCGCTGGTCACGCTGGCCGTGGTGCCGCTCATCGCCGTCATCGGTGGGCT
GAGCGCCGCCGCGCTCGCCAAGCTCTCGTCCCGCAGCCAGGACGCGCTCTCGGGCGCCAG
CGGCATCGCGGAGCAGGCGCTCGCGCAGATACGGATCGTGCAGGCGTTCGTCGGCGAGGA
GCGCGAGATGCGGGCCTACTCGGCGGCGCTGGCCGTGGCGCAGAGGATCGGCTACCGCAG
CGGCTTCGCCAAGGGGCTCGGCCTCGGCGGCACCTACTTCACCGTCTTCTGCTGCTACGG
GCTCCTGCTCTGGTACGGCGGCCACCTCGTGCGCGCCCAGCACACCAACGGCGGGCTCGC
CATCGCCACCATGTTCTCCGTCATGATCGGCGGACTGTAAGGCCCACCACAC------CA
CTCTCTCCTCCTCCTGCTCCTCGG------CCCGTCGTCATTGCTGCTGACGGTGTCTGT
GGATCGCGTGCAGGGCCCTCGGGCAGTCGGCGCCGAGCATGGCCGCGTTCGCCAAGGCGC
GTGTGGCGGCTGCCAAGATCTTCCGCATCATCGACCACAGGCCGGGCATCTCCTCGCGC-
--------GACGGCGCGGAGCCGGAGTCGGTGACGGGGCGGGTGGAGATGCGGGGCGTGG
ACTTCGCGTACCCGTCGCGGCCGGACGTCCCCATCCTGCGCGGCTTCTCGCTGAGCGTGC
CCGCCGGGAAGACCATCGCGCTGGTGGGCAGCTCCGGCTCCGGGAAGAGCACGGTGGTGT
CGCTCATCGAGAGATTCTACGACCCCAGCGCAG-------GTA---TACCTAGTACTGTT
ACTACTTTTAGCGCATTAATCTGAGGATGTCCAGTTCGCTTGCTTGCCAATCGCCATTGC
CATCGCAACAACAATACT--TCGCCAACTGCCATTGCTGGGTAGAC--------TAGTAC
AGTAGCAGTTAGAAGAAGCCTCCACTGTACATTGCATTGCCAAACAAAAGTGAATTGTGC
AGTAACTCTGTACCACCACATTGACATGGAAATGAAGTGAATGCTTGGAGCATGCAGAGC
TGGCCGGCCTCATGGGCTGCTGCTACCTGCTAGCTAGCCAACCAGAACCAGCCATCCTCT
TTCTTGCTTTTC--TTTTTACTTTCTTT-GGTCGTGGCTGTTTGTGGTCATACATACATT
CACGCGCAGAGCAGAAGAGCTA-GCTAAGCTAGGTGGGTGTGCCTGCAACG-CGGGACAA
AGAAAACTATTTGTTGCCTGGCAAGATGCTACTGTTGCCTAG--CACATGCCTGCCATTG
ACCGACTGCTCAGTGAGAAGTGGTTCAGTTGTGCTGTTGACAGTATAGATAG--ATATAT
ATAGTAGCCCTGTAGATTTTTTTTTCAGACAAAAAAAAAAAGAAGAACGAGATGAAGTCT
GCAATTCGGTTTTGGCAGGGCAAATCCTGCTGGACGGGCACGACCTCAGGTCGCTGAAGC
TGCGGTGGCTGCGGCGGCAGATCGGGCTGGTGAGCCAGGAGCCGGCGCTGTTCGCGACGA
GCATCAGGGAGAACCTGCTGCTGGGGCGGGACAGCCAGAGCGCGACGCTGGCGGAGATGG
AGGAGGCGGCCAGGGTGGCCAACGCCCACTCCTTCATCATCAAACTCCCCGACGGCTACG
ACACGCAG------GTCCGTC--------CCGTATAGC----TAGC-TCACTAG------
----CTG-CACTGCCACTTCTCTCG----CTTGCTCCCCACCGTTGCTG-------CCTG
TTGCTCTCCAATCCACTTGTCGGTGTCTGGACCACACGTGCCTGCTTGCCTAGCTGCTCC
ACATCTGCTTTCCCTGTCCAACCTTATGCAACTCACTC--------T-ATACTATATCAA
AT-----ACATTTCTAGAGTTTAAAGCTTATCTTAGAATAAATGCATC-TTTAGCTACGA
GACAACCTAACTTCAGTTGTTGTTG-------TTTTTTTTACTTTCTCTCTTCTCAAAAA
TACATTGATTACGTCTTTACAGCGATC--TTTTTTATTCCAAACCT--AAAAATGCATGC
ACTCACTCT-AAAAGCGCAAAGGGA-GCATC-TTTTTTTTCCCCCATCATCTGCACGCAG
CCTTTTCTTTTCCTCATGTCACGAGGGACTGAAGGTGTGTATGCAGCGTCAAGTCATCCA
TCCGTTCCACTCCACTCACTCATGCGTCGCGCACTCTGCGCTCGTGCCTGCCCGGG-GCT
AAAGC-TTTAGTAGCTAGCCTCAGATCAGATACTGTTCGTGTTTGTTAGGCCGCGGCAGC
TGCACATGAGCTCATGACAGCCGGCAGCACCACCACCAACGCCATGGAAGA------GGG
GTCGGGGTCCATCACATAGACATAGATGCCTGTTGTAGACTA-GG-ACGGGAGGGCAATT
GTTAGGCGCCTGTTGCCATCGCATTTGCTGCTGTGGGTTGCCAACAAGTAACATGCCAGG
ATGCTTTGCTAT-CACGCACAGGAC---AGGAGAGGTCC--TTTTTCTCGACACAAGCTC
TACAGCCTCTACTAAACTAGCACTTGCTGAT-GAGTGCA-GAGGATGAATGGACGATGAA
CATCTAGAGTGAGAGAGAAA-AAA-ATGTTAATAATAATAAAA---------AGTAGTAG
CAGGATTAAGA-ATCAACCTGGGGT-ACGTAGGAAGAGGTACAATCCCTA-GGAATCTAG
AGTATGAGAAGTATGGGAGGAGTT--GTGAGTGAAACGGAACAAATTCCGAGTTGGTATT
TTGTCGGGAATGTCAAGTTGATTTTTGATCCTAGTGCAAGCAAGAATTATCAATCACTCA
-GACTCAGCCTGTCTGTGT-CTGTCCACCCCAGCTCTTGCTACTC-TACTTACTACTGTG
CTACT-AGTGGTAGGGTAGGTATCTTCCATAAACTGTTATTATAAACTGTCATCTGAGAA
AGAGAGCCAGTCAAACCCATGCTGCTGCTTA-TTTTAATCACTGTCAAATGGCAGGCAGG
CAGGCAGTCTGGTTAGTTAATAACATCTGGGAAGGGTTTAATCAAACCAAATCAAATCAG
ACGAAATCTAGAGGCCACATGGGATGGGGCCATATGTACTGTACTAGCATAAGTAGCGGC
TAGATTTTATTAGAACACGGACTCACACTCCCATAACTATAACTGACTTTGATCATGATT
CC-TTGCCAAGCAATGCTCGCATGCCCA-TGCATGCATCATCCCTGGTCAAACTCAAACA
CTCTCCACCGTCAGGGAATAAGACTTATTATTTTATTAACAATTCAATTTTTATTTATTA
ATTACGTCTGGACGAGGAGTACTGGTTTATTTGATGAGAGACATGGCAGTCCAAGTCAAA
CTCGTTTGTCT--GACCATGGCGGTGATGGCCGGTTGCAGGTTGGGGAGCGCGGCCTGCA
GCTCTCCGGTGGCCAGAAGCAGCGCATCGCCATCGCCCGCGCCATGCTCAAGAACCCCGC
CATCCTGCTGCTGGACGAGGCCACCAGCGCGCTGGACTCCGAGTCTGAGAAGCTCGTGCA
GGAGGCGCTGGACCGCTTCATGATCGGGCGCACCACCCTGGTGATCGCGCACAGGCTGTC
CACCATCCGCAAGGCCGACGTGGTGGCCGTGCTGCAGGGCGGCGCCGTCTCCGAGATGGG
CGCGCACGACGAGCTGATGGCCAAGGGCGAGAACGGCACCTACGCCAAGCTCATCCGCAT
GCAGGAGCAGGCGCACGAGGCGGCGCTCGTCAACGCCCGCCGCAGCAGCGCCAGGCCCTC
CAGCGCCCGCAACTCCGTCAGCTCGCCCATCATGACGCGCAACTCCTCCTACGGCCGCTC
CCCCTACTCCCGCCGCCTCTCCGACTTCTCCACCTCCGACTTCACCCTCTCCATCCACGA
CCCGCACCACCACCACCGGACCATGGCGGACAAGCAGCTGGCGTTCCGCGCCGGCGCCAG
CTCCTTCCTGCGCCTCGCTAGGATGAACTCGCCCGAGTGGGCCTACGCGCTCGCCGGCTC
CATCGGCTCCATGGTCTGCGGCTCCTTCAGCGCCATCTTCGCCTACATCCTCAGCGCCGT
GCTCAGCGTGTACTACGCGCCGGACCCGCGGTACATGAAGCGCGAGATCGCCAAATACTG
CTACCTGCTCATCGGCATGTCCTCCGCGGCGCTGCTGTTCAACACGGTGCAGCACGTGTT
CTGGGACACGGTGGGCGAGAACCTGACCAAGCGGGTGCGCGAGAAGATGTTCGCCGCCGT
GCTCCGCAACGAGATCGCCTGGTTCGACGCGGACGAGAACGCCAGCGCGCGCGTGGCCGC
CAGGCTAGCGCTGGACGCCCAGAACGTGCGCTCCGCCATC-GGGGACCGCATCTCCGTCA
TCGTCCAGAACTCGGCGCTGATGCTGGTGGCGTGCACCGCGGGGTTCGTCCTCCAGTGGC
GCCTCGCGCTCGTGCTCCTCGCCGTGTTCCCGCTCGTCGTGGGCGCCACCGTGCTGCAGA
AGATGTTCATGAAGGGCTTCTCGGGGGACCTGGAGGCCGCGCACGCCAGGGCCACGCAGA
TCGCGGGCGAGGCCGTGGCCAACCTGCGCACCGTGGCCGCGTTCAACGCGGAGCGCAAGA
TCACGGGGCTGTTCGAGGCCAACCTGCGCGGCCCGCTCCGGCGCTGCTTCTGGAAGGGGC
AGATCGCCGGCAGCGGCTACGGCGTGGCGCAGTTCCTGCTGTACGCGTCCTACGCGCTGG
GGCTGTGGTACGCGGCGTGGCTGGTGAAGCACGGCGTGTCCGACTTCTCGCGCACCATCC
GCGTGTTCATGGTGCTGATGGTGTCCGCGAACGGCGCCGCCGAGACGCTGACGCTGGCGC
CGGACTTCATCAAGGGCGGGCGCGCGATGCGGTCGGTGTTCGAGACGATCGACCGCAAGA
CGGAGGTGGAGCCCGACGACGTGGACGCGGCGCCGGTGCCGGAGCGGCCGAGGGGCGAGG
TGGAGCTGAAGCACGTGGACTTCTCGTACCCGTCGCGGCCGGACATCCAGGTGTTCCGCG
ACCTGAGCCTCCGTGCGCGCGCCGGGAAGACGCTGGCGCTGGTGGGGCCGAGCGGGTGCG
GCAAGAGCTCGGTGCTGGCGCTGGTGCAGCGGTTCTACGAGCCCACGTCCGGGCGCGTGC
TCCTGGACGGCAAGGACGTGCGCAAGTACAACCTGCGGGCGCTGCGGCGCGTGGTGGCGG
TGGTGCCGCAGGAGCCGTTCCTGTTCGCGGCGAGCATCCACGAGAACATCGCGTACGGGC
GCGAGGGCGCGACGGAGGCGGAGGTGGTGGAGGCGGCGGCGCAGGCGAACGCGCACCGGT
TCATCGCGGCGCTGCCGGAGGGGTACCGGACGCAGGTGGGCGAGCGCGGGGTGCAGCTGT
CGGGGGGGCAGCGGCAGCGGATCGCGATCGCGCGCGCGCTGGTGAAGCAGGCGGCCATCG
TGCTGCTGGACGAGGCGACCAGCGCGCTGGACGCCGAGTCGGAGCGGTGCGTGCAGGAGG
CGCTGGAGCGCGCGGGGTCCGGGCGCACCACCATCGTGGTGGCGCACCGGCTGGCCACGG
TGCGCGGCGCGCACACCATCGCGGTCATCGACGACGGCAAGGTGGCGGAGCAGGGGTCGC
ACTCGCACCTGCTCAAGCACCATCCCGACGGGTGCTACGCGCGGATGCTGCAGCTGCAGC
GGCTGACGGGCGCGGCGG------CCGGGCCCGGGCCGTCGACCTCGTGCAACGGGGCCG
CGTAGGACGGAATGGATGGAT-GGATGGGTTTGGTTCCTC--GAGAGATTGATGGGTGAG
GAAGCTGAAGCTCC-GGATCAAATGG------TGGTACTCCATGATCGCAACAATGA-GG
GG--AAAAAAAGAAAGGAGAAAATACGGTGGTTCATATGATTGTACAATTTGACGATCTG
TTTGAGTCGGGGTTTTAGGATGATGTAAACCTTCACTCGCCTT-TTTTT-----------
-TACTCTTGTTTCTCATCCGCATCAGTATCATCTATCTACATACAGTGTCAGAGATGGGA
ACTGATCCGCATCATCATCTACCTCCCAAGGCA--CCCCAGATTGTATTAA--------T
GTACTTAGTTAGCCTGTTTTATATATACT--TATAAGTACCAAATAGCAGAATTTTACTC
CTTATCTGCAGTAGC--ACGAAAGAAGAAACGGCAAGCTACACCTATCTCTGG-AAGCAA
AAGAATCTCCCCATTCTCTCTCTTCCTACGA--------GGACA-CCCCATCCTTTTCAG
ACAGACAGACAGACGGACCAAACTG---CACCACCCAAGAACCGATCGAGAGC------A
GAGG-----TAGCATTCTCTGCACTGTAGAGTGTAGACCATACTACGCTGCTCTCGAGAC
ATGATCCCGGGAATATCTACCGAATTGTTTGTCAGTGGCATAGCCGCATAGCTCTCAGCT
GCCTAATGAATTGTTTGGTGCCAACCGCGCTGCAGGCTTGCAGACGACCCGGGAAGGGTC
AGGGATTGCACAACT-------ACTAGCATCAGTGGAGAGCGAAAGGCCAGAACGGCAGG
CTTGCAGGAAAACAGGGACCGTGAGTTTGACCTGGCCTTG-G-----GGGTGGGGAGTCA
GTCAGTCAC-----ATGCGATGCGATGCAGTGGAGGAACCCATCTTCCAA
>A020
GAAACAGATATACGATTTACTCTAAAATTCGTACTAATTTACAATGTTTTGGTTCACGTT
TTACGCTAAAATCCATTCGAGCCAGAACCCGCGCTCAATCGGCCGCACACGATTTTCAAG
CCGTAATTTCTGGGTCCATTTGCTGTTACGAAACAGATATACGACTTACGCTAAATTTCG
TAATCATTTATGTTGTTTTAGCTCACGTTTTACACTAAAATTCATTCGAACCAGAACCCG
CGTACGATCAGCCGCACGCGATTTTTACGCCGTAATTTCATGCCTCATTTGCTGTTACGA
AACAGATATACGATTTACGCTAAATTTCGTAATCATTTATGATG-TTTTAGCTCACGTTT
TACGCTAAAATCCATTCGAACCAGAACCCGCGTACGATCGGACGCACGCGATTTACACGC
CGTAA-TTTCGGGGCCCATTTGCTGTTACGAAA-C-AGATATACGATTTACGCTAAATTT
CGTACTCATTTATGTTGTTTTAGCTCACGTT-TTACGCTAGAATTCGCCCGAGCCAGAAC
TAGCACACGATCGGACGCGCATGA----ACCTGGCTGGGGTTTCCTGTACTAATGGAAGC
CCTGGACTTTCATTACCTCCTCTCTCTCTCTCTCTCTCTCTC--------------TCTA
TATATATATATATAT-GTGTGTGGTGCCTTTCTTTCAAAACATATTATGCAACGCGTACC
GTATCTCAACAAACACCTTCAATA-AGTTGAGTC--GGGGTAGATCTCAAGGCTACATAA
AATAG--TTTTTTTTCTAGAATGGATGCATTTGTTTTAAGAGAAAAATGATGCACTTGG-
----AATGCATCAAGCAAAGGGATGTAAGAATGTTGGAAAAACACATGAACCCGTATCGC
GAGATGCTTATTTATCCATTC-TTTATCACAGTGGATGCATATGCAACAAAACCAAAACA
GATGGTTAGCGAGTGACAG--TATATAGAGATCTAAAGATGTCCGACACTTCATCGGT--
--AAAAAAAGCAGCA-TAACCGAGTGAATGGAAGAAAAACGAATTTCTCATATTACACAG
CAGGTTTTCTT-AAAA----AACGTTATATCGGTA-TTATATTAAGAAGAGACCAAAATA
TGGTCCTGTCGAGAAAATTTCTAAACATTAG--TTCTCATCACCAGTGAGCCGTCACCAT
--CTAGTTTGCAACGGTCCAGTTA--GAGTGC--------ACTCAGGACT----------
--------------------CGCAG-CGAGAGAA---TTTTTTTAATCAAGCCTAAAATT
CACTTTCGTACAAATCGAACCTGGAAC-----------GGGTGCTACTC--ATAAATATT
AACCATGAGACCTTTTCGCCGCAGCAGGTTTTCTATCGGCCGTTAG--------------
-----------------------------------------------ATTTTAGTGACGA
TGAAAATGATAGAACGCAACGTGCCGCATGCATCCATTCCCATTCG-TTTTCCACAGTAC
ATGTAGGAGTACTGTGCAAGTAGGGTCCGTACATTCAGTCTCTCTCACTAGTTGGACTCT
TCTACTGCTAC-AAAGACATGAGCTGCCGGGAATGGGAACCGGAG-GAGCGAGCGAGCCT
GA----------------------------------------------------------
------------------CGGTCTCACACACACAGTCACAC-------TCCCAAGCCAAT
TATTATAAGAGGCGAGATGAGCAACTCCAGCTC-TTAACCAATCCACT--CCTCCTCCCT
CTCCACCTCCTCTGT-TTTGCTCTGCCACTCTGCTGAGGTGGGGGGCAGAGGAGCTCCCC
CTCCCTCCTCTCCCC-TCCTCGCCATGTCTAGCAGCGACCCGGAGGAGATCAGGGCGCGC
GTCGTCGTTCTCGGTTCGCCCCATGCCGACGGCGGCGACGAGTGGGCCCGGCCCGAGCTC
GAGGCCTTCCATCTGCCGTCTCCCGCCCACCAGCCTCCTGGCTTCCTAGCCGGGCAACCG
GAAGCAGCAGAGCAA-CCCACGCTCCCTGCTCCTGCTGGCC-----GCAGCAGCAGCAGC
AACACGCCTACTACATCTGCCGGTGGCGGCGCTGCTCCTCCTCTACCTTCTTCGCCT-CC
CCCTCCGCCGGCTTCTCTGGAGACCGAGCAGCCGCCCAATGCCAGGCCAGCCTCCGCCGG
CGCCAATGACAGCAAGAAGCCCACCCCGCCCGCCGCCCTGCGCGACCTCTTCCGCTTCGC
CGACGGCCTCGACTGCGCGCTCATGCTCATCGGCACCCTCGGTGCGCTCGTCCACGGGTG
CTCGCTCCCCGTCTTCCTCCGCTTCTTCGCCGACCTCGTCGACTCCTTCGGCTCCCACGC
CGACGACCCGGACACCATGGTCCGCCTCGTCGTCAAGTATGCCTTCTACTTCCTCGTCGT
CGGAGCGGCAATCTGGGCATCCTCGTGGGCAGGTACGCTATCCCTCCTCCTCTTGCCGCC
CCAGCTT--GTGTGCGTCGCGAATTGGCGGTCAATTTGGATTGGATGACAAATCACGTCG
GTCAGTCAATAGCCATGG--CTACAAACGAGATGTTCAAATCGTTCGCCCCGCTCGCAGA
GATCTCTTGCTGGATGTGGACCGGCGAGCGGCAGTCGACGCGGATGCGGATCCGGTACCT
GGACGCGGCGCTGCGGCAGGACGTGTCCTTCTTCGACACCGACGTGCGGGCCTCGGACGT
GATCTACGCCATCAACGCGGACGCAGTGGTGGTGCAGGACGCCATCAGCGAGAAGCTGGG
CAACCTCATCCACTACATGGCCACCTTCGTGGCCGGCTTCGTCGTGGGGTTCACGGCCGC
GTGGCAGCTGGCGCTGGTCACGCTGGCCGTGGTGCCGCTCATCGCCGTCATCGGCGGGCT
GAGCGCCGCCGCGCTCGCCAAGCTCTCGTCCCGCAGCCAGGACGCGCTCTCCGGCGCCAG
CGGCATCGCGGAGCAGGCGCTCGCGCAGATACGGATCGTGCAGGCGTTCGTTGGCGAGGA
GCGCGAGATGCGGGCCTACTCGGCAGCGCTGGCCGTGGCGCAGAGGATCGGCTACCGCAG
CGGCTTCGCCAAGGGGCTCGGCCTCGGCGGCACCTACTTCACCGTCTTCTGCTGCTACGG
GCTCCTGCTCTGGTACGGCGGCCACCTCGTGCGCGCCCAGCACACCAACGGCGGGCTCGC
CATCGCCACCATGTTCTCCGTCATGATCGGCGGACTGTAAGGCCCACCACAC------CA
CTCTCTCCTTCTCCTGCTCCTCGGCCCG--CCCGTCGTCATTGCTGCTGACGGTGTCTGT
GGATCGCGTGCAGGGCCCTCGGGCAGTCGGCGCCGAGCATGGCCGCGTTCGCCAAGGCGC
GCGTGGCGGCCGCCAAGATCTTCCGCATCATCGACCACAGGCCGGGCATCTCCTCGCGCG
ACGGCGAGGACGGCGCGGAGCCAGAGTCGGTGACGGGGCGGGTGGAGATGCGGGGCGTGG
ACTTCGCGTACCCGTCGCGGCCGGACGTCCCCATCCTGCGCGGCTTCTCGCTGAGCGTGC
CCGCCGGGAAGACCATCGCGCTGGTGGGCAGCTCCGGCTCCGGGAAGAGCACGGTGGTGT
CGCTCATCGAGAGGTTCTACGACCCCAGCGCAG-------GTATACTACCTAGTACTGTT
ACTACTTTTAGCGCATTAATCTGAGGATGTCCAGTTCGCTTGCTTGCCAATCGCCATTGC
CATCGCAGCAACAATACA--TTGCCAACTGCCATTGCTGGGTAGAC--------TAGTAC
AGTAGCAGTTAGAAGAAGCCTCCACTGTACATTGCATTGCCAAACAAAAGTGAATTGTGC
AGTAACTGTGTACCACCACATTGACATGGAAATGAAGTGAATGCTTGGAGCATGCAGAGC
TGGCCGGCCTCATGGGCTGCTGCTACCTGCTAGCTAGCCAACCAGAACCAGCCATCCTCT
TTCTTGCTTTTC--TTTTTACTTTCTTT-GGTCGTGGCTGTTTGTGGTCATACATACATT
CACGCGCAGAGCAGAAGAGCTA-GCTAAGCTAGGTGGGTGTGCCTGCAACG-CGGGACAA
AGAAAACTATTTGTTGCCTGGCAAGATGCTACTGTTGCCTAG--CACATGCCTGCCATTG
ACCGACTGCTCAGTGAGAAGTGGTTCAGTTGTGCTGTTGACAGTATAGATAG--ATATAT
ATAGTAGCCCTGTAGATTTTTTTTTCAGAC-AAAAAAAGAAGAAGAACGAGATGAAGTCT
GCAATTCGGTTTTGGCAGGGCAAATCCTGCTGGACGGGCACGACCTCAGGTCGCTGGAGC
TGCGGTGGCTGCGGCGGCAGATCGGGCTGGTGAGCCAGGAGCCGGCGCTGTTCGCGACGA
GCATCAGGGAGAACCTGCTGCTGGGGCGGGACAGCCAGAGCGCGACGCTGGCGGAGATGG
AGGAGGCGGCCAGGGTGGCCAACGCCCACTCCTTCATCATCAAACTCCCCGACGGCTACG
ACACGCAG------GTCCGTC--------CCGTATAGC----TAGC-TCACTAG------
----CTG-CACTGCCACTTCTCTCG----CTTGCTCCCCACCGTTGCTG-------CCTG
TTGCTCTCCAATCCACTTGTCGGTGTCTGGACCACACGTGCCTGCTTGCCTAGCTGCTCC
ACATCTGCTTTCCCTGTCCAACCTTATGCAACTCACTC--------TAATACTATATCAA
AT-----ACATTTCTAGAGTTTAAAGCTTATCTTAGAATAAATGCATC-TTTAGCTACGA
GACAACCTAACTTCAGTTGTTGTTG---TT-GTTTTTTTTACTTTCTCTCTTCTCACAAA
TACTATGATTACGTCTTTACAGCGATC--TTTTTTATTCCAAACCT--AAAAATGCATGC
ACTCACTCT-AAAAGCGCAAAGGGA-GCATC--TTTTTTTCCCCCATCATCTGCACGCAG
CCTTTTCTTTTCCTCATGTCACGAGGGACTGAAGGTGTGTATGCAGCGTCAAGTCATCCA
TCCGTTCCACTCCACTCACTCATGCGTCGCGCACTCTGCGCTCGTGCCTGCCCGGG-GCT
AAAGC-TTTAGTAGCTAGCCTCAGATCAGATACTGTTCGTGTTTGTTAGGCCGCGGCAGC
GGCACATGAGCTCATGACAGCCGGCAGCACCACCACCAACACCATGGAAGA------GGG
GTCGGGGTCCATCACATAGACATAGATGCCTGTTGTAGACTAGGG-ACGGGAGGGCAATT
GTTAGGCGCCTGTTGCCATCGCATTTGCTGCTGTGGGTTGCCAACAAGTAACATGCCAGG
ATGCTTTGCTAT-CACGCACAGGACAGGAGGAGAGGTCC--TTTTTCTCGACACAAG---
------ATCTACTAAACTAGCACTTGCTGAT-GAGTGCA-TAGGATGAATGGATGATGAA
CATCTAGAGTGAGAGAGAGA-AAATATGTTAATAATAATAAAGAGTAGTAATAGTAGTAG
TAGGATTAAGA-ATCAACCTGGGGT-ACGTAGGAAGAGGTACAATCCCTA-GGAATCTAG
AGTATGAGAAGTATGGGAGGAGTT--GTGAGTGAAACGGAACAAATTCCGAGTTGGTATT
TTGTCGGGAATGTCAAGTTGATTTTTGATCCTAGTGCAAGCAAGAATTATCAATCACTCA
-GACTCAGCCTGTCTGTGT-CTGTCCACCCCAGCTCTTGCTACTC-TACTTACTACTGTG
CTACT-AGTGGTAGGGTAGGTATCTTCCATAAACTGTTATTATAAACTGTCATCTGAGAA
AGAGAGCCAGTCAAACCCATGCTGCTGCTTA-TTTTAATCACTGTCAAATGGCAGGCAGG
CATGCAGTCTGGTTAGTTAATAACATCTGGGAAGGGTTTAATCAAACCAAATCAAATCAT
ACGAAATCTAGAGGCCACATGGGATGGGGCCATATGTACTGTACTAGCATAAGTAGCGGC
TAGATTTTATTAGAACACGGACTCACACTCCCATAACTATAACTGACTTTGATCATGATT
CC-TTGCCAAGCAATGCTCGCATGCCCA-TGCATGCATCATCCCTGGTCAAACTCAAACA
CTCTCCACCGTCAGGGAATAAGACTTATTATTTTATTAACAATTCCATTTTTATTTATTA
ATTACGGCTGGACGAGGAGTACTAGTTTATTTGATGAGAGACATGGCAGTCCAAGTCAAA
CTCGTTTGTCT--GACCATGGCGGTGATGGCCGGTTGCAGGTTGGGGAGCGCGGCCTGCA
GCTCTCCGGTGGGCAGAAGCAGCGCATCGCCATCGCCCGCGCCATGCTCAAGAACCCCGC
CATCCTGCTGCTGGACGAGGCCACCAGCGCGCTGGACTCCGAGTCTGAGAAGCTCGTGCA
GGAGGCGCTGGACCGCTTCATGATCGGGCGCACCACCCTGGTGATCGCGCACAGGCTGTC
CACCATCCGCAAGGCCGACGTGGTGGCCGTGCTGCAGGGCGGCGCCGTCTCCGAGATGGG
CGCGCACGACGAGCTGATGGCCAAGGGCGAGAACGGCACCTACGCCAAGCTCATCCGCAT
GCAGGAGCAGGCGCACGAGGCGGCGCTCGTCAACGCCCGCCGCAGCAGCGCCAGGCCCTC
CAGCGCCCGCAACTCCGTCAGCTCGCCCATCATGACGCGCAACTCCTCCTACGGCCGCTC
CCCCTACTCCCGCCGCCTCTCCGACTTCTCCACCTCCGACTTCACCCTCTCCATCCACGA
CCCGCACCACCACCACCGGACCATGGCGGACAAGCAGCTGGCGTTCCGCGCCGGCGCCAG
CTCCTTCCTGCGCCTCGCCAGGATGAACTCGCCCGAGTGGGCCTACGCGCTCGCCGGCTC
CATCGGCTCCATGGTCTGCGGCTCCTTCAGCGCCATCTTCGCCTACATCCTCAGCGCCGT
GCTCAGCGTGTACTACGCGCCGGACCCGCGGTACATGAAGCGCGAGATCGCCAAATACTG
CTACCTGCTCATCGGCATGTCCTCCGCGGCGCTGCTGTTCAACACGGTGCAGCACGTGTT
CTGGGACACGGTGGGCGAGAACCTGACCAAGCGGGTGCGCGAGAAGATGTTCGCCGCCGT
GCTCCGCAACGAGATCGCCTGGTTCGACGCGGACGAGAACGCCAGCGCGCGCGTGGCCGC
CAGGCTCGCGCTGGACGCCCAGAACGTGCGCTCCGCCATC-GGGGACCGCATCTCCGTCA
TCGTCCAGAACTCGGCGCTGATGCTGGTGGCCTGCACCGCGGGGTTCGTCCTCCAGTGGC
GCCTCGCGCTCGTGCTCCTCGCCGTGTTCCCGCTCGTCGTGGGCGCCACCGTGCTGCAGA
AGATGTTCATGAAGGGCTTCTCGGGGGACCTGGAGGCCGCGCACGCCAGGGCGACGCAGA
TCGCGGGCGAGGCCGTGGCCAACCTGCGCACCGTGGCCGCGTTCAACGCGGAGCGCAAGA
TCACGGGGCTGTTCGAGGCCAACCTGCGCGGCCCGCTCCGGCGCTGCTTCTGGAAGGGGC
AGATCGCCGGCAGCGGCTACGGCGTGGCGCAGTTCCTGCTGTACGCGTCCTACGCGCTGG
GGCTGTGGTACGCGGCGTGGCTGGTGAAGCACGGCGTGTCCGACTTCTCGCGCACCATCC
GCGTGTTCATGGTGCTGATGGTGTCCGCGAACGGCGCCGCCGAGACGCTGACGCTGGCGC
CGGACTTCATCAAGGGCGGGCGCGCGATGCGGTCGGTGTTCGAGACGATCGACCGCAAGA
CGGAGGTGGAGCCCGACGACGTGGACGCGGCGCCGGTGCCGGAGCGGCCGAGGGGCGAGG
TGGAGCTGAAGCACGTGGACTTCTCGTACCCGTCGCGGCCGGACATCCAGGTGTTCCGCG
ACCTGAGCCTCCGTGCGCGCGCCGGGAAGACGCTGGCGCTGGTGGGGCCGAGCGGGTGCG
GCAAGAGCTCGGTGCTGGCTCTGGTGCAGCGGTTCTACGAGCCCACGTCCGGGCGCGTGC
TCCTGGACGGCAAGGACGTGCGCAAGTACAACCTGCGGGCGCTGCGGCGCGTGGTGGCGG
TGGTACCGCAGGAGCCGTTCCTGTTCGCGGCGAGCATCCACGAGAACATCGCGTACGGGC
GCGAGGGCGCGACGGAGGCGGAGGTGGTGGAGGCGGCGGCGCAGGCGAACGCGCACCGGT
TCATCGCGGCGCTGCCGGAGGGGTACCGGACGCAGGTGGGCGAGCGCGGGGTGCAGCTGT
NNNNNNNNNNNNNNNNNNNNNNNNNNNNNNNNNNNNNNNNNNNNNNNNNNNNNNNNNNNN
NNNNNNNNNNNNNNNNNNNNNNNNNNNNNNNNNNNNNNNNNNNNNNNNNNNNNNNNNNNN
NNNNNNNNNNNNNNNNNNNNNNNNNNNNCACCATCGTGGTGGCGCACCGGCTGGCCACGG
TGCGCGGCGCGCACACCATCGCGGTCATCGACGACGGCAAGGTGGCGGAGCAGGGGTCGC
ACTCGCACCTGCTCAAGCACCATCCCGACGGGTGCTACGCGCGGATGCTGCAGCTGCAGC
GGCTGACGGGCGCGGCGG------CCGGGCCCGGGCCGTCGTCCTCGTGCAACGGTGCCG
CGTAGGACGGA--------AT-GGATGGGTTTGGTTCCTC--GAGAGATTGATGGGTGAG
GAAGCTGAAGCTCC-GGATCAAATGG------TGGTACTCCATGATCGCAACAATGA-GG
GG--GAAAAAAGAAAGGAGAAAATACGGTGGTTCATATGATTGTACAATTTGACGATCTG
TTTGAGTTGGGGTTTTAGGATGATGTAAACCTTCACTTGCCTC-TTTTTTTTTTCTTTGA
CTCTTCTTGTTTCTCATCCGCATCAGTATCATCTATCTACATACAGTGTCAGAGATGGGA
ACTGATCCGCATCATCATCTAGCTCCCAAGGCA--CCCCAGATTGTACTAATGTACTTCT
GTACTTAGTTAGCCTGCTTTATATATACT--TATAAGAACCAAATAGCAGAATTTTACTC
CTTATCTGCAGTAGC--ACGAAAGAAGAAACGGCAAGCTACACCTATCTCTGG-AAGCAA
AAGAATCTCCCCATTCTCTCTCTTCCTACGAGGACAC-TGGACA-CCCCATCCTTTTCAG
ACAGACAGACAGACGGACCAAACTGCACCACCACCCAAGAACCGATCGAGAGA------A
AGAA-CTACTAGCATTCTCTGCAC-------TGTAGACCATACTGCGCTGCTCTCGAGAC
AGGATCCCGGGAATATCTACCGAATTGTTTGTCAGTGGCATAGCCGCATAGCTCTCAGCT
GCCTAATGAATTGTTTGGTGCCAACCGCGCTGCAGGCTTGCAGACGACCCGGGAAGGGTC
AGGGATTGCACAACT-------ACTAGCATCAGTGGAGAGCGAAAGGCCAGAACGGCAGG
CTTGCAGGAAAACGGGGACCATGAGTTTGACCTGGCCTTGTG-----GGGGGAGGAGTCA
GTCAGTCAC-----ATGCGATGCGATGCAGTGGAGGAACCCATCTTCCAA
>A021
GAAACAGATATACGATTTACTCTAAAATTCGTACTAATTTACAATGTTTTGGTTCACGTT
TTACGCNNNNNNNNNNNNNNNNNNNNNNNNNNNNNNNNNNNNNNNNNNNNNNNNNNNNNN
NNNNNNNNNNNNNNNNNNNNNNNNNNNNNNNNNNNNNNNNNNNNNNNNNNNNNNNNNNNN
NNNNNNNNNNNNNNNNNNNNNNNNNNNNNNNNNNNNNNNNNNNNNNNNNNNNNNNNNNNN
NNNNNNNNNNNNNNNACGCGATTTTTACGCCGTAATTTCAGGCCTCATTTGCTGTTACGA
AACAGATATACGATTTACGCTAAATTTCGTAATCATTTATGATG-TTTTAGCTCACGTTT
TACGCTAAAATCCATTCGAGCCAGAACCCGCGTACGATCGGACGCACGCGATTTACACGC
CGTAA-TTTCGGGGCCCATTTGCTGTTACGAAA-C-AGATATACGATTTACGCTAAATTT
CGTACNNNNNNNNNNNNNNNNNNNNNNNNNN-NNNNNNNNNNNNNNNNNNNNNNNNNNNN
NNNNNNNNNNNNNNNNNNNNNNNN----NNNNNNNNNNNNNNNNNNNNNNNNNNNNNNNN
NNNNNNNNNNNATTAACTCCTCTCTCTCTCTCTCTCTCTCTC--------------TCTA
TATATATATATATAT-GTGTGTGGTGCCTTTCTTTCAAAACATATTATGCAACCCATACC
CTATCTCAACAAACACCTTCAATA-AGTTGAGTC--GGGGTAGATCTCAAGGCTACATAA
TATAG-TTTTTTTTTCTAGAATGGATGCATTTGTTTTAAGAGAAAAATGATGCACTTGGA
ATGCAATGCATCAAGCAAAGGGATGCAAGAATGTTGGAAAAACACATGAACCCGTATCGC
GAGATGCTTATTTAGCCATTC-TTTATCACAGTGGATTTATATGCAACAAAACCAAAACA
CATGGTTAGTGAG--------TATATAGAGATCTAAAGATGTCCGACACTTCATCGGT--
--AAAAAAAGCAGCA-TAACCGAGTGAATGGAAGAAAAACGAATTTCTCATATTACACAG
CAGGTTTTCTT-AAAAAAATAAAGTTATCTTAGTA-TTATATTAAAAAGAGACCAAAATA
ATATCCTGTCGAGCAAA-TTCTGAACATTAG--TTCTCATCACCAGTGAGCCGTCACCAT
--CTAGTTTGCAACGGTCCAGTTA--GAGTGC--------ACTCAGGACT----------
--------------------CGCAG-CGAGAGAN---TTTTTTTAATCAAGCCTAAAATT
CATCTTCGGACAAATCGAACCCACAACCTAGAGGCTAGAGTTGCTGCTC--ATAAATATT
AACCA-------------------------------------T-----------------
-----------------------------------------------------GTGACGA
TGAAAATGATAGAACGCAACGTGCCGCATGCATCCATTCCCATTCG-TTTTCCACAGTAC
ATGTAGGAGTACTGTGCAAGTAGGGTCCGTACATTCAGTCTCTCTCACTAGTTGGACTCT
TCTACTGCTAC-AAAGACATGAGCTGCCGGGAATGGGAACCGGAG-GAGCGAGCGAGCCT
GA----------------------------------------------------------
------------------CGGTCTCACACACACAGTCACAC-------TCCCAAGCCAAT
TATTATAAGAGGCGAGATGAGCAACTCCAGCTC-TTAACCAATCCACT--CCTCCTCCCT
CTCCACCTCCTCTGC-TTTGCTCTGCCACTCTGCTGAGGTGGGGGGCAGAGGAGCTCCCC
CTCCCTCCTCTCCCC-TCCTCGACATGTCTAGCAGCGACCCGGAGGAGATCAGGGCGCGC
GTCGTCGTTCTCGGTTCGCCCCATGCCGACGGCGGCGACGAGTGGGCCCGGCCCGAGCTC
GAGGCCTTCCATCTGCCGTCTCCCGCCCACCAGCCTCCTGGCTTCCTAGCCGGGCAACCG
GAAGCAGCAGAGCAA-CCCACGCTCCCTGCTCCTGCTGGCC-----GCAGCAGCAGCAGC
AACACGCCTACTACATCTGGCGGTGGCGGCGCTGCTCCTCCTCTTCCTTCTTCGCCT-CC
CCCTCCGCCGGCTTCTCTGGAGACCGAGCAGCCGCCCAATGCCAGGCCAGCCTCCGCCGG
CGCCAATGACAGCAAGAAGCCCACCCCGCCCGCCGCCCTGCGCGACCTCTTCCGCTTCGC
CGACGGCCTCGACTGCGCGCTCATGCTCATCGGCACCCTCGGCGCGCTCGTCCACGGCTG
CTCGCTCCCCGTCTTCCTCCGCTTCTTCGCCGACCTCGTCGACTCCTTCGGCTCCCACGC
CGACGACCCGGACACCATGGTCCGCCTCGTCGTCAAGTACGCCTTCTACTTCCTCGTCGT
CGGAGCGGCAATCTGGGCATCCTCGTGGGCAGGTACGCTATCCCTCCTCCTCCTGCCGCC
CCAGCTT--GTGTGCGTCGCGAATTGGCGGTCAATTTGGATTGGATGACAAATCACGTCG
GCCAGTCAATCGCCGTGG--CTACAAACGAGATGTTCAAATCGTTCGCCCCGCTCGCAGA
GATCTCTTGCTGGATGTGGACCGGCGAGCGGCAGTCGACGCGGATGCGGATCCGGTACCT
GGACGCGGCGCTGCGGCAGGACGTGTCCTTCTTCGACACCGACGTGCGGGCCTCGGACGT
GATCTACGCCATCAACGCGGACGCCGTGGTGGTGCAGGACGCCATCAGCGAGAAGCTGGG
CAACCTCATCCACTACATGGCCACCTTCGTGGCCGGCTTCGTCGTGGGGTTCACGGCCGC
GTGGCAGCTGGCGCTGGTCACGCTGGCCGTGGTGCCGCTCATCGCCGTCATCGGTGGGCT
GAGCGCCGCCGCGCTCGCCAAGCTCTCGTCCCGCAGCCAGGACGCGCTCTCGGGCGCCAG
CGGCATCGCGGAGCAGGCGCTCGCGCAGATACGGATCGTGCAGGCGTTCGTCGGCGAGGA
GCGCGAGATGCGGGCCTACTCGGCGGCGCTGGCCGTGGCGCAGAGGATCGGCTACCGCAG
CGGCTTCGCCAAGGGGCTCGGCCTCGGCGGCACCTACTTCACCGTCTTCTGCTGCTACGG
GCTCCTGCTCTGGTACGGCGGCCACCTCGTGCGCGCCCAGCACACCAACGGCGGGCTCGC
CATCGCCACCATGTTCTCCGTCATGATCGGCGGACTGTAAGGCCCACCACAC------CA
CTCTCTCCTCCTCCTGCTCCTCGG------CCCGTCGTCATTGCTGCTGACGGTGTCTGT
GGATCGCGTGCAGGGCCCTCGGGCAGTCGGCGCCGAGCATGGCCGCGTTCGCCAAGGCGC
GTGTGGCGGCTGCCAAGATCTTCCGCATCATCGACCACAGGCCGGGCATCTCCTCGCGC-
--------GACGGCGCGGAGCCGGAGTCGGTGACGGGGCGGGTGGAGATGCGGGGCGTGG
ACTTCGCGTACCCGTCGCGGCCGGACGTCCCCATCCTGCGCGGCTTCTCGCTGAGCGTGC
CCGCCGGGAAGACCATCGCGCTGGTGGGCAGCTCCGGCTCCGGGAAGAGCACGGTGGTGT
CGCTCATCGAGAGATTCTACGACCCCAGCGCAG-------GTA---TACCTAGTACTGTT
ACTACTTTTAGCGCATTAATCTGAGGATGTCCAGTTCGCTTGCTTGCCAATCGCCATTGC
CATCGCAACAACAATACT--TCGCCAACTGCCATTGCTGGGTAGAC--------TAGTAC
AGTAGCAGTTAGAAGAAGCCTCCACTGTACATTGCATTGCCAAACAAAAGTGAATTGTGC
AGTAACTCTGTACCACCACATTGACATGGAAATGAAGTGAATGCTTGGAGCATGCAGAGC
TGGCCGGCCTCATGGGCTGCTGCTACCTGCTAGCTAGCCAACCAGAACCAGCCATCCTCT
TTCTTGCTTTTC--TTTTTACTTTCTTT-GGTCGTGGCTGTTTGTGGTCATACATACATT
CACGCGCAGAGCAGAAGAGCTA-GCTAAGCTAGGTGGGTGTGCCTGCAACG-CGGGACAA
AGAAAACTATTTGTTGCCTGGCAAGATGCTACTGTTGCCTAG--CACATGCCTGCCATTG
ACCGACTGCTCAGTGAGAAGTGGTTCAGTTGTGCTGTTGACAGTATAGATAG--ATATAT
ATAGTAGCCCTGTAGATTTTTTTTTCAGACAAAAAAAAAAAGAAGAACGAGATGAAGTCT
GCAATTCGGTTTTGGCAGGGCAAATCCTGCTGGACGGGCACGACCTCAGGTCGCTGAAGC
TGCGGTGGCTGCGGCGGCAGATCGGGCTGGTGAGCCAGGAGCCGGCGCTGTTCGCGACGA
GCATCAGGGAGAACCTGCTGCTGGGGCGGGACAGCCAGAGCGCGACGCTGGCGGAGATGG
AGGAGGCGGCCAGGGTGGCCAACGCCCACTCCTTCATCATCAAACTCCCCGACGGCTACG
ACACGCAG------GTCCGTC--------CCGTATAGC----TAGC-TCACTAG------
----CTG-CACTGCCACTTCTCTCG----CTTGCTCCCCACCGTTGCTG-------CCTG
TTGCTCTCCAATCCACTTGTCGGTGTCTGGACCACACGTGCCTGCTTGCCTAGCTGCTCC
ACATCTGCTTTCCCTGTCCAACCTTATGCAACTCACTC--------T-ATACTATATCAA
AT-----ACATTTCTAGAGTTTAAAGCTTATCTTAGAATAAATGCATC-TTTAGCTACGA
GACAACCTAACTTCAGTTGTTGTTG-------TTTTTTTTACTTTCTCTCTTCTCAAAAA
TACATTGATTACGTCTTTACAGCGATC--TTTTTTATTCCAAACCT--AAAAATGCATGC
ACTCACTCT-AAAAGCGCAAAGGGA-GCATC-TTTTTTTTCCCCCATCATCTGCACGCAG
CCTTTTCTTTTCCTCATGTCACGAGGGACTGAAGGTGTGTATGCAGCGTCAAGTCATCCA
TCCGTTCCACTCCACTCACTCATGCGTCGCGCACTCTGCGCTCGTGCCTGCCCGGG-GCT
AAAGC-TTTAGTAGCTAGCCTCAGATCAGATACTGTTCGTGTTTGTTAGGCCGCGGCAGC
TGCACATGAGCTCATGACAGCCGGCAGCACCACCACCAACGCCATGGAAGA------GGG
GTCGGGGTCCATCACATAGACATAGATGCCTGTTGTAGACTA-GG-ACGGGAGGGCAATT
GTTAGGCGCCTGTTGCCATCGCATTTGCTGCTGTGGGTTGCCAACAAGTAACATGCCAGG
ATGCTTTGCTAT-CACGCACAGGAC---AGGAGAGGTCC--TTTTTCTCGACACAAGCTC
TACAGCCTCTACTAAACTAGCACTTGCTGAT-GAGTGCA-GAGGATGAATGGACGATGAA
CATCTAGAGTGAGAGAGAAA-AAA-ATGTTAATAATAATAAAA---------AGTAGTAG
CAGGATTAAGA-ATCAACCTGGGGT-ACGTAGGAAGAGGTACAATCCCTA-GGAATCTAG
AGTATGAGAAGTATGGGAGGAGTT--GTGAGTGAAACGGAACAAATTCCGAGTTGGTATT
TTGTCGGGAATGTCAAGTTGATTTTTGATCCTAGTGCAAGCAAGAATTATCAATCACTCA
-GACTCAGCCTGTCTGTGT-CTGTCCACCCCAGCTCTTGCTACTC-TACTTACTACTGTG
CTACT-AGTGGTAGGGTAGGTATCTTCCATAAACTGTTATTATAAACTGTCATCTGAGAA
AGAGAGCCAGTCAAACCCATGCTGCTGCTTA-TTTTAATCACTGTCAAATGGCAGGCAGG
CAGGCAGTCTGGTTAGTTAATAACATCTGGGAAGGGTTTAATCAAACCAAATCAAATCAG
ACGAAATCTAGAGGCCACATGGGATGGGGCCATATGTACTGTACTAGCATAAGTAGCGGC
TAGATTTTATTAGAACACGGACTCACACTCCCATAACTATAACTGACTTTGATCATGATT
CC-TTGCCAAGCAATGCTCGCATGCCCA-TGCATGCATCATCCCTGGTCAAACTCAAACA
CTCTCCACCGTCAGGGAATAAGACTTATTATTTTATTAACAATTCAATTTTTATTTATTA
ATTACGTCTGGACGAGGAGTACTGGTTTATTTGATGAGAGACATGGCAGTCCAAGTCAAA
CTCGTTTGTCT--GACCATGGCGGTGATGGCCGGTTGCAGGTTGGGGAGCGCGGCCTGCA
GCTCTCCGGTGGCCAGAAGCAGCGCATCGCCATCGCCCGCGCCATGCTCAAGAACCCCGC
CATCCTGCTGCTGGACGAGGCCACCAGCGCGCTGGACTCCGAGTCTGAGAAGCTCGTGCA
GGAGGCGCTGGACCGCTTCATGATCGGGCGCACCACCCTGGTGATCGCGCACAGGCTGTC
CACCATCCGCAAGGCCGACGTGGTGGCCGTGCTGCAGGGCGGCGCCGTCTCCGAGATGGG
CGCGCACGACGAGCTGATGGCCAAGGGCGAGAACGGCACCTACGCCAAGCTCATCCGCAT
GCAGGAGCAGGCGCACGAGGCGGCGCTCGTCAACGCCCGCCGCAGCAGCGCCAGGCCCTC
CAGCGCCCGCAACTCCGTCAGCTCGCCCATCATGACGCGCAACTCCTCCTACGGCCGCTC
CCCCTACTCCCGCCGCCTCTCCGACTTCTCCACCTCCGACTTCACCCTCTCCATCCACGA
CCCGCACCACCACCACCGGACCATGGCGGACAAGCAGCTGGCGTTCCGCGCCGGCGCCAG
CTCCTTCCTGCGCCTCGCCAGGATGAACTCGCCCGAGTGGGCCTACGCGCTCGCCGGCTC
CATCGGCTCCATGGTCTGCGGCTCCTTCAGCGCCATCTTCGCCTACATCCTCAGCGCCGT
GCTCAGCGTGTACTACGCGCCGGACCCGCGGTACATGAAGCGCGAGATCGCCAAATACTG
CTACCTGCTCATCGGCATGTCCTCCGCGGCGCTGCTGTTCAACACGGTGCAGCACGTGTT
CTGGGACACGGTGGGCGAGAACCTGACCAAGCGGGTGCGCGAGAAGATGTTCGCCGCCGT
GCTCCGCAACGAGATCGCCTGGTTCGACGCGGACGAGAACGCCAGCGCGCGCGTGGCCGC
CAGGCTCGCGCTGGACGCCCAGAACGTGCGCTCCGCCATC-GGGGACCGCATCTCCGTCA
TCGTCCAGAACTCGGCGCTGATGCTGGTGGCCTGCACCGCGGGGTTCGTCCTCCAGTGGC
GCCTCGCGCTCGTGCTCCTCGCCGTGTTCCCGCTCGTCGTGGGCGCCACCGTGCTGCAGA
AGATGTTCATGAAGGGCTTCTCGGGGGACCTGGAGGCCGCGCACGCCAGGGCGACGCAGA
TCGCGGGCGAGGCCGTGGCCAACCTGCGCACCGTGGCCGCGTTCAACGCGGAGCGCAAGA
TCACGGGGCTGTTCGAGGCCAACCTGCGCGGCCCGCTCCGGCGCTGCTTCTGGAAGGGGC
AGATCGCCGGCAGCGGCTACGGCGTGGCGCAGTTCCTGCTGTACGCGTCCTACGCGCTGG
GGCTGTGGTACGCGGCGTGGCTGGTGAAGCACGGCGTGTCCGACTTCTCGCGCACCATCC
GCGTGTTCATGGTGCTGATGGTGTCCGCGAACGGCGCCGCCGAGACGCTGACGCTGGCGC
CGGACTTCATCAAGGGCGGGCGCGCGATGCGGTCGGTGTTCGAGACGATCGACCGCAAGA
CGGAGGTGGAGCCCGACGACGTGGACGCGGCGCCGGTGCCGGAGCGGCCGAGGGGCGAGG
TGGAGCTGAAGCACGTGGACTTCTCGTACCCGTCGCGGCCGGACATCCAGGTGTTCCGCG
ACCTGAGCCTCCGTGCGCGCGCCGGGAAGACGCTGGCGCTGGTGGGGCCGAGCGGGTGCG
GCAAGAGCTCGGTGCTGGCTCTGGTGCAGCGGTTCTACGAGCCCACGTCCGGGCGCGTGC
TCCTGGACGGCAAGGACGTGCGCAAGTACAACCTGCGGGCGCTGCGGCGCGTGGTGGCGG
TGGTGCCGCAGGAGCCGTTCCTGTTCGCGGCGAGCATCCACGAGAACATCGCGTACGGGC
GCGAGGGCGCGACGGAGGCGGAGGTGGTGGAGGCGGCGGCGCAGGCGAACGCGCACCGGT
TCATCGCGGCGCTGCCGGAGGGGTACCGGACGCAGGTGGGCGAGCGCGGGGTNNNNNNNN
NNNNNNNNNNNNNNNNNNNNNNNNNNNNNNNNNNNNNNNNNNNNNNNNNNNNNNNNNNNN
NNNNNNNNNNNNNNNNNNNNNNNNNNNNNNNNNNNNNNNNNNNNNNNNNNNNNNNNNNNN
NNNNNNNNNNNNNNNNNNNNNNNNNCACCACCATCGTGGTGGCGCACCGGCTGGCCACGG
TGCGCGGCGCGCACACCATCGCGGTCATCGACGACGGCAAGGTGGCGGAGCAGGGGTCGC
ACTCGCACCTGCTCAAGCACCATCCCGACGGGTGCTACGCGCGGATGCTGCAGCTGCAGC
GGCTGACGGGCGCGGCGG------CCGGGCCCGGGCCGTCGTCCTCGTGCAACGGGGCCG
CGTAGGACGGA--------AT-GGATGGGTTTGGTTCCTC--GAGAGATTGATGGGTGAG
GAAGCTGAAGCTCCGGGATCAAATGG------TGGTACTCCATGATCGCAACAATGAGGG
GG--AAAAAAAGAAAGGAGAAAATACGGTGGTTCATATGATTGTACAATTTGACGATCTG
TTTGAGTCGGGGTTTTAGGATGATGTAAACCTTCACTCGCCTT-TTTTT-----------
-TACTCTTGTTTCTCATCCGCATCAGTATCATCTATCTACATACAGTGTCAGAGATGGGA
ACTGATCCGCATCATCATCTACCTCCCAAGGCA--CCCCATATTGTATTAA--------T
GTACTTAGTTAGCCTGTTTTATATATACT--TATAAGTACCAAATAGCAGAATTTTACTC
CTTATCTGCAGTAGC--ACGAAAGAAGAAACGGCAAGCTACACCTATCTCTGG-AAGCAA
AAGAATCTCCCCATTCTCTCTCTTCCTACGA--------GGACA-CCCCATCCTTTTCAG
ACAGACAGACAGACGGACCAAACTG---CACCACCCAAGAACCGATCGAGAGC------A
GAGG-----TAGCATTCTCTGCACTGTAGAGTGTAGACCATACTACGCTGCTCTCGAGAC
ATGATCCCGGGAATATCTACCGAATTGTTTGTCAGTGGCATAGCCGCATAGCTCTCAGCT
GCCTAATGAATTGTTTGGTGCCAACCGCGCTGCAGGCTTGCAGACGACCCGGGAAGGGTC
AGGGATTGCACAACT-------ACTAGCATCAGTGGAGAGCGAAAGGCCAGAACGGCAGG
CTTGCAGGAAAACAGGGACCGTGAGTTTGACCTGGCCTTG-G-----GGGTGGGGAGTCA
GTCAGTCAC-----ATGCGATGCGATGCAGTGGAGGAACCCATCTTCCAA
>A022
GAAACAGATATACGATTTACTCTAAAATTCGTACTAATTTACAATGTTTTGGTTCACGTT
TTACGCTAAAATCCATTCGAGCCAGAACCCGCGCTCAATCGGCCGCACGCGATTTTCAAG
CCGTAATTTCTGGGTCCATTTGCTGTTACGAAACANNNNNNNNNNNNNNNNNNNNNNNNN
NNNNNNNNNNNNNNNNNNNNNNNNNNNNNNNNNNNNNNNNNNNNNNNNNNNNNNNNNNNN
NNNNNNNNNNNNNNNNNNNNNNNNNNNNNNNNNNNNNNNNNNNNNNNNNNNNNNNNNNNN
NACAGATATACGATTTACGCTAAATTTCGTAATCATTTATGATG-TTTTAGCTCACGTTT
TACGCTAAAATCCATTCGAGCCAGAACCCGCGTACGATCGGACGCACGCGATTTACACGC
CGTAA-TTTCGGGGCCCATTTGCTGTTACGAAA-C-AGATATACGATTTACGCTAAATTT
CGTNNNNNNNNNNNNNNNNNNNNNNNNNNNN-NNNNNNNNNNNNNNNNNNNNNNNNNNNN
NNNNNNNNNNNNNNNNNNNNNNNN----NNNNNNNNNNNNNNNNNNNNNNNNNNNNNNNN
CCTGGACTTTCATTAACTCCTCTCTCTCTCTCTCTCTCTCTC--------------TCTA
TATATATATATATAT-GTGTGTGGTGCCTTTCTTTCAAAACATATTATGCAACCCATACC
CTATCTCAACAAACACCTTCAATA-AGTTGAGTC--GGGGTAGATCTCAAGGCTACATAA
TATAG-TTTTTTTTTCTAGAATGGATGCATTTGTTTTAAGAGAAAAATGATGCACTTGGA
ATGCAATGCATCAAGCAAAGGGATGCAAGAATGTTGGAAAAACACATGAACCCGTATCGC
GAGATGCTTATTTAGCCATTC-TTTATCACAGTGGATTTATATGCAACAAAACCAAAACA
CATGGTTAGTGAG--------TATATAGAGATCTAAAGATGTCCGACACTTCATCGGT--
--AAAAAAAGCAGCA-TAATCGAGTGAATGCAAGAAAAACGAATTTCTCATATTACACAG
CAGGTTTTCTT-AAAAAAATAAAGTTATCTTAGTA-TTATATTAAAAAGAGACCAAAATA
ATATCCTGTCGAGCAAA-TTCTGAACACTAG--TCCTCATCACTAGTAAGCCGTCACCAC
CACCGGTTTGCAATGGTTCAGTCA-AGCGTGCAGGACATAACTCAGGACTTGAGAG----
-----------CAGATGGAGCACAA-CGAGAGAA--TTTTTTTTAATCAAGCCTAAAATT
CATCTTCGGACAAATCGAACCCACAACCTAGAGGCTAGAGTTGCTGCTC--ATAAATATT
AACCA-------------------------------------T-----------------
-----------------------------------------------------GTGACGA
TGAAAATGATAGAACGCAACGTGCCGCATGCATCCATTCCCATTCG-TTTTCCACAGTAC
ATGTAGGAGTACTGTGCAAGTAGGGTCCGTACATTCAGTCTCTCTCACTAGTTGGACTCT
TCTACTGCTAC-AAAGACATGAGCTGCCGGGAATGGGAACCGGAG-GAGCGAGCGAGCCT
GA----------------------------------------------------------
------------------CGGTCTCACACACACAGTCACAC-------TCCCAAGCCAAT
TATTATAAGAGGCGAGATGAGCAACTCCAGCTC-TTAACCAATCCACT--CCTCCTCCCT
CTCCACCTCCTCTGC-TTTGCTCTGCCACTCTGCTGAGGTGGGGGGCAGAGGAGCTCCCC
CTCCCTCCTCTCCCC-TCCTCGACATGTCTAGCAGCGACCCGGAGGAGATCAGGGCGCGC
GTCGTCGTTCTCGGTTCGCCCCATGCCGACGGCGGCGACGAGTGGGCCCGGCCCGAGCTC
GAGGCCTTCCATCTGCCGTCTCCCGCCCACCAGCCTCCTGGCTTCCTAGCCGGGCAACCG
GAAGCAGCAGAGCAA-CCCACGCTCCCTGCTCCTGCTGGCC-----GCAGCAGCAGCAGC
AACACGCCTACTACATCTGGCGGTGGCGGCGCTGCTCCTCCTCTTCCTTCTTCGCCT-CC
CCCTCCGCCGGCTTCTCTGGAGACCGAGCAGCCGCCCAATGCCAGGCCAGCCTCCGCCGG
CGCCAATGACAGCAAGAAGCCCACCCCGCCCGCCGCCCTGCGCGACCTCTTCCGCTTCGC
CGACGGCCTCGACTGCGCGCTCATGCTCATCGGCACCCTCGGCGCGCTCGTCCACGGCTG
CTCGCTCCCCGTCTTCCTCCGCTTCTTCGCCGACCTCGTCGACTCCTTCGGCTCCCACGC
CGACGACCCGGACACCATGGTCCGCCTCGTCGTCAAGTACGCCTTCTACTTCCTCGTCGT
CGGAGCGGCAATCTGGGCATCCTCGTGGGCAGGTACGCTATCCCTCCTCCTCCTGCCGCC
CCAGCTT--GTGTGCGTCGCGAATTGGCGGTCAATTTGGATTGGATGACAAATCACGTCG
GCCAGTCAATCGCCGTGG--CTACAAACGAGATGTTCAAATCGTTCGCCCCGCTCGCAGA
GATCTCTTGCTGGATGTGGACCGGCGAGCGGCAGTCGACGCGGATGCGGATCCGGTACCT
GGACGCGGCGCTGCGGCAGGACGTGTCCTTCTTCGACACCGACGTGCGGGCCTCGGACGT
GATCTACGCCATCAACGCGGACGCCGTGGTGGTGCAGGACGCCATCAGCGAGAAGCTGGG
CAACCTCATCCACTACATGGCCACCTTCGTGGCCGGCTTCGTCGTGGGGTTCACGGCCGC
GTGGCAGCTGGCGCTGGTCACGCTGGCCGTGGTGCCGCTCATCGCCGTCATCGGTGGGCT
GAGCGCCGCCGCGCTCGCCAAGCTCTCGTCCCGCAGCCAGGACGCGCTCTCGGGCGCCAG
CGGCATCGCGGAGCAGGCGCTCGCGCAGATACGGATCGTGCAGGCGTTCGTCGGCGAGGA
GCGCGAGATGCGGGCCTACTCGGCGGCGCTGGCCGTGGCGCAGAGGATCGGCTACCGCAG
CGGCTTCGCCAAGGGGCTCGGCCTCGGCGGCACCTACTTCACCGTCTTCTGCTGCTACGG
GCTCCTGCTCTGGTACGGCGGCCACCTCGTGCGCGCCCAGCACACCAACGGCGGGCTCGC
CATCGCCACCATGTTCTCCGTCATGATCGGCGGACTGTAAGGCCCACCACAC------CA
CTCTCTCCTCCTCCTGCTCCTCGG------CCCGTCGTCATTGCTGCTGACGGTGTCTGT
GGATCGCGTGCAGGGCCCTCGGGCAGTCGGCGCCGAGCATGGCCGCGTTCGCCAAGGCGC
GTGTGGCGGCTGCCAAGATCTTCCGCATCATCGACCACAGGCCGGGCATCTCCTCGCGC-
--------GACGGCGCGGAGCCGGAGTCGGTGACGGGGCGGGTGGAGATGCGGGGCGTGG
ACTTCGCGTACCCGTCGCGGCCGGACGTCCCCATCCTGCGCGGCTTCTCGCTGAGCGTGC
CCGCCGGGAAGACCATCGCGCTGGTGGGCAGCTCCGGCTCCGGGAAGAGCACGGTGGTGT
CGCTCATCGAGAGATTCTACGACCCCAGCGCAG-------GTA---TACCTAGTACTGTT
ACTACTTTTAGCGCATTAATCTGAGGATGTCCAGTTCGCTTGCTTGCCAATCGCCATTGC
CATCGCAACAACAATACT--TCGCCAACTGCCATTGCTGGGTAGAC--------TAGTAC
AGTAGCAGTTAGAAGAAGCCTCCACTGTACATTGCATTGCCAAACAAAAGTGAATTGTGC
AGTAACTCTGTACCACCACATTGACATGGAAATGAAGTGAATGCTTGGAGCATGCAGAGC
TGGCCGGCCTCATGGGCTGCTGCTACCTGCTAGCTAGCCAACCAGAACCAGCCATCCTCT
TTCTTGCTTTTC--TTTTTACTTTCTTT-GGTCGTGGCTGTTTGTGGTCATACATACATT
CACGCGCAGAGCAGAAGAGCTA-GCTAAGCTAGGTGGGTGTGCCTGCAACG-CGGGACAA
AGAAAACTATTTGTTGCCTGGCAAGATGCTACTGTTGCCTAG--CACATGCCTGCCATTG
ACCGACTGCTCAGTGAGAAGTGGTTCAGTTGTGCTGTTGACAGTATAGATAG--ATATAT
ATAGTAGCCCTGTAGATTTTTTTTTCAGACAAAAAAAAAAAGAAGAACGAGATGAAGTCT
GCAATTCGGTTTTGGCAGGGCAAATCCTGCTGGACGGGCACGACCTCAGGTCGCTGAAGC
TGCGGTGGCTGCGGCGGCAGATCGGGCTGGTGAGCCAGGAGCCGGCGCTGTTCGCGACGA
GCATCAGGGAGAACCTGCTGCTGGGGCGGGACAGCCAGAGCGCGACGCTGGCGGAGATGG
AGGAGGCGGCCAGGGTGGCCAACGCCCACTCCTTCATCATCAAACTCCCCGACGGCTACG
ACACGCAG------GTCCGTC--------CCGTATAGC----TAGC-TCACTAG------
----CTG-CACTGCCACTTCTCTCG----CTTGCTCCCCACCGTTGCTG-------CCTG
TTGCTCTCCAATCCACTTGTCGGTGTCTGGACCACACGTGCCTGCTTGCCTAGCTGCTCC
ACATCTGCTTTCCCTGTCCAACCTTATGCAACTCACTC--------T-ATACTATATCAA
AT-----ACATTTCTAGAGTTTAAAGCTTATCTTAGAATAAATGCATC-TTTAGCTACGA
GACAACCTAACTTCAGTTGTTGTTG-------TTTTTTTTACTTTCTCTCTTCTCAAAAA
TACATTGATTACGTCTTTACAGCGATC--TTTTTTATTCCAAACCT--AAAAATGCATGC
ACTCACTCT-AAAAGCGCAAAGGGA-GCATC-TTTTTTTTCCCCCATCATCTGCACGCAG
CCTTTTCTTTTCCTCATGTCACGAGGGACTGAAGGTGTGTATGCAGCGTCAAGTCATCCA
TCCGTTCCACTCCACTCACTCATGCGTCGCGCACTCTGCGCTCGTGCCTGCCCGGG-GCT
AAAGC-TTTAGTAGCTAGCCTCAGATCAGATACTGTTCGTGTTTGTTAGGCCGCGGCAGC
TGCACATGAGCTCATGACAGCCGGCAGCACCACCACCAACGCCATGGAAGA------GGG
GTCGGGGTCCATCACATAGACATAGATGCCTGTTGTAGACTA-GG-ACGGGAGGGCAATT
GTTAGGCGCCTGTTGCCATCGCATTTGCTGCTGTGGGTTGCCAACAAGTAACATGCCAGG
ATGCTTTGCTAT-CACGCACAGGAC---AGGAGAGGTCC--TTTTTCTCGACACAAGCTC
TACAGCCTCTACTAAACTAGCACTTGCTGAT-GAGTGCA-GAGGATGAATGGACGATGAA
CATCTAGAGTGAGAGAGAAA-AAA-ATGTTAATAATAATAAAA---------AGTAGTAG
CAGGATTAAGA-ATCAACCTGGGGT-ACGTAGGAAGAGGTACAATCCCTA-GGAATCTAG
AGTATGAGAAGTATGGGAGGAGTT--GTGAGTGAAACGGAACAAATTCCGAGTTGGTATT
TTGTCGGGAATGTCAAGTTGATTTTTGATCCTAGTGCAAGCAAGAATTATCAATCACTCA
-GACTCAGCCTGTCTGTGT-CTGTCCACCCCAGCTCTTGCTACTC-TACTTACTACTGTG
CTACT-AGTGGTAGGGTAGGTATCTTCCATAAACTGTTATTATAAACTGTCATCTGAGAA
AGAGAGCCAGTCAAACCCATGCTGCTGCTTA-TTTTAATCACTGTCAAATGGCAGGCAGG
CAGGCAGTCTGGTTAGTTAATAACATCTGGGAAGGGTTTAATCAAACCAAATCAAATCAG
ACGAAATCTAGAGGCCACATGGGATGGGGCCATATGTACTGTACTAGCATAAGTAGCGGC
TAGATTTTATTAGAACACGGACTCACACTCCCATAACTATAACTGACTTTGATCATGATT
CC-TTGCCAAGCAATGCTCGCATGCCCA-TGCATGCATCATCCCTGGTCAAACTCAAACA
CTCTCCACCGTCAGGGAATAAGACTTATTATTTTATTAACAATTCAATTTTTATTTATTA
ATTACGTCTGGACGAGGAGTACTGGTTTATTTGATGAGAGACATGGCAGTCCAAGTCAAA
CTCGTTTGTCT--GACCATGGCGGTGATGGCCGGTTGCAGGTTGGGGAGCGCGGCCTGCA
GCTCTCCGGTGGCCAGAAGCAGCGCATCGCCATCGCCCGCGCCATGCTCAAGAACCCCGC
CATCCTGCTGCTGGACGAGGCCACCAGCGCGCTGGACTCCGAGTCTGAGAAGCTCGTGCA
GGAGGCGCTGGACCGCTTCATGATCGGGCGCACCACCCTGGTGATCGCGCACAGGCTGTC
CACCATCCGCAAGGCCGACGTGGTGGCCGTGCTGCAGGGCGGCGCCGTCTCCGAGATGGG
CGCGCACGACGAGCTGATGGCCAAGGGCGAGAACGGCACCTACGCCAAGCTCATCCGCAT
GCAGGAGCAGGCGCACGAGGCGGCGCTCGTCAACGCCCGCCGCAGCAGCGCCAGGCCCTC
CAGCGCCCGCAACTCCGTCAGCTCGCCCATCATGACGCGCAACTCCTCCTACGGCCGCTC
CCCCTACTCCCGCCGCCTCTCCGACTTCTCCACCTCCGACTTCACCCTCTCCATCCACGA
CCCGCACCACCACCACCGGACCATGGCGGACAAGCAGCTGGCGTTCCGCGCCGGCGCCAG
CTCCTTCCTGCGCCTCGCTAGGATGAACTCGCCCGAGTGGGCCTACGCGCTCGCCGGCTC
CATCGGCTCCATGGTCTGCGGCTCCTTCAGCGCCATCTTCGCCTACATCCTCAGCGCCGT
GCTCAGCGTGTACTACGCGCCGGACCCGCGGTACATGAAGCGCGAGATCGCCAAATACTG
CTACCTGCTCATCGGCATGTCCTCCGCGGCGCTGCTGTTCAACACGGTGCAGCACGTGTT
CTGGGACACGGTGGGCGAGAACCTGACCAAGCGGGTGCGCGAGAAGATGTTCGCCGCCGT
GCTCCGCAACGAGATCGCCTGGTTCGACGCGGACGAGAACGCCAGCGCGCGCGTGGCCGC
CAGGCTAGCGCTGGACGCCCAGAACGTGCGCTCCGCCATC-GGGGACCGCATCTCCGTCA
TCGTCCAGAACTCGGCGCTGATGCTGGTGGCGTGCACCGCGGGGTTCGTCCTCCAGTGGC
GCCTCGCGCTCGTGCTCCTCGCCGTGTTCCCGCTCGTCGTGGGCGCCACCGTGCTGCAGA
AGATGTTCATGAAGGGCTTCTCGGGGGACCTGGAGGCCGCGCACGCCAGGGCCACGCAGA
TCGCGGGCGAGGCCGTGGCCAACCTGCGCACCGTGGCCGCGTTCAACGCGGAGCGCAAGA
TCACGGGGCTGTTCGAGGCCAACCTGCGCGGCCCGCTCCGGCGCTGCTTCTGGAAGGGGC
AGATCGCCGGCAGCGGCTACGGCGTGGCGCAGTTCCTGCTGTACGCGTCCTACGCGCTGG
GGCTGTGGTACGCGGCGTGGCTGGTGAAGCACGGCGTGTCCGACTTCTCGCGCACCATCC
GCGTGTTCATGGTGCTGATGGTGTCCGCGAACGGCGCCGCCGAGACGCTGACGCTGGCGC
CGGACTTCATCAAGGGCGGGCGCGCGATGCGGTCGGTGTTCGAGACGATCGACCGCAAGA
CGGAGGTGGAGCCCGACGACGTGGACGCGGCGCCGGTGCCGGAGCGGCCGAGGGGCGAGG
TGGAGCTGAAGCACGTGGACTTCTCGTACCCGTCGCGGCCGGACATCCAGGTGTTCCGCG
ACCTGAGCCTCCGTGCGCGCGCCGGGAAGACGCTGGCGCTGGTGGGGCCGAGCGGGTGCG
GCAAGAGCTCGGTGCTGGCGCTGGTGCAGCGGTTCTACGAGCCCACGTCCGGGCGCGTGC
TCCTGGACGGCAAGGACGTGCGCAAGTACAACCTGCGGGCGCTGCGGCGCGTGGTGGCGG
TGGTGCCGCAGGAGCCGTTCCTGTTCGCGGCGAGCATCCACGAGAACATCGCGTACGGGC
GCGAGGGCGCGACGGAGGCGGAGGTGGTGGAGGCGGCGGCGCAGGCGAACGCGCACCGGT
TCATCGCGGCGCTGCCGGAGGGGTACCGGACGCAGGTGGGCGAGCGCGGGGTGCAGCTGT
CGGGGGGGCAGCGGCAGCGNNNNNNNNNNNCGCGCGCGCTGGTGAAGCAGGCGGCCATCG
TGCTGCTGGACGAGGCGACCAGCGCGCTGGACGCCGAGTCGGAGCGGTGCGTGCAGGAGG
CGCTGGAGCGCGCGGGGTCCGGGCGCACCACCATCGTGGTGGCGCACCGGCTGGCCACGG
TGCGCNGCGCGCACACCATCGCGGTCATCGACGACGGCAAGGTGGCGGAGCAGGGGTCGC
ACTCGCACCTGCTCAAGCACCATCCCGACGGGTGCTACGCGCGGATGCTGCAGCTGCAGC
GGCTGACGGGCGCGGCGG------CCGGGCCCGGGCCGTCGACCTCGTGCAACGGGGCCG
CGTAGGACGGAATGGATGGAT-GGATGGGTTTGGTTCCTC--GAGAGATTGATGGGTGAG
GAAGCTGAAGCTCC-GGATCAAATGG------TGGTACTCCATGATCGCAACAATGA-GG
GG--AAAAAAAGAAAGGAGAAAATACGGTGGTTCATATGATTGTACAATTTGACGATCTG
TTTGAGTCGGGGTTTTAGGATGATGTAAACCTTCACTCGCCTT-TTTTT-----------
-TACTCTTGTTTCTCATCCGCATCAGTATCATCTATCTACATACAGTGTCAGAGATGGGA
ACTGATCCGCATCATCATCTACCTCCCAAGGCA--CCCCAGATTGTATTAA--------T
GTACTTAGTTAGCCTGTTTTATATATACT--TATAAGTACCAAATAGCAGAATTTTACTC
CTTATCTGCAGTAGC--ACGAAAGAAGAAACGGCAAGCTACACCTATCTCTGG-AAGCAA
AAGAATCTCCCCATTCTCTCTCTTCCTACGA--------GGACA-CCCCATCCTTTTCAG
ACAGACAGACAGACGGACCAAACTG---CACCACCCAAGAACCGATCGAGAGC------A
GAGG-----TAGCATTCTCTGCACTGTAGAGTGTAGACCATACTACGCTGCTCTCGAGAC
ATGATCCCGGGAATATCTACCGAATTGTTTGTCAGTGGCATAGCCGCATAGCTCTCAGCT
GCCTAATGAATTGTTTGGTGCCAACCGCGCTGCAGGCTTGCAGACGACCCGGGAAGGGTC
AGGGATTGCACAACT-------ACTAGCATCAGTGGAGAGCGAAAGGCCAGAACGGCAGG
CTTGCAGGAAAACAGGGACCGTGAGTTTGACCTGGCCTTG-G-----GGGTGGGGAGTCA
GTCAGTCAC-----ATGCGATGCGATGCAGTGGAGGAACCCATCTTCCAA
>A023
GAAACAGATATACGATTTACTCTAAAATTCGTACTAATTTACAATGTTTTGGTTCACGTT
TTACGCTAAAATCCATTCGAGCCAGAACCCGCGCTCAATCGGCCGCACGCGATTTTCAAG
CCGTAATTTCTGGGTCCATTTGCTGTTACGAAACAGATATACGACTTACGCTAAATTTCG
TAATCATTTATGTTGTTTTAGCTCACGTTTTACACTAAAATTCATTCGAACCAGAACCCG
CGTACGATCAGCCGCACGCGATTTTTATGCCGTAATTTCAGGCCCCATTTGCTGTTACGA
AACAGATATACAATTTACGCTAAATTTCGTAATCATTTATGATG-TTTTAGCTCACGTTT
TACGCTAAAATCCATTCGAGCCAGAACCCGCGTACGATCGGACGCACGCGATTTACACGC
CGTAA-TTTCGGGGCCCATTTGCTGTTACGAAA-C-AGATATACGATTTACGCTAAATTT
CGTACTTATTTATGTTGTTTTAGCTCATGTT-TTACGCTAGAATTCGCCTGAACCAGAAC
TAGCACACGATCGGACGCACATGG----ACCTGGTTGGGGTTTCCTGTACTAATGAAAGC
CCTGGACTTTCATTACCTCTCCTTCTCTTCTCTCTCTCTCTCTCTCTCTCTATATATATA
TATATATATATATAT-ATATATGGTGCCTTTCTTTCAAAACATATTATGCAACGCGTACC
GTATCTCAACAAACACCTTCAATA-AGTTGAGTC--GGGGTAGATCTCAAGGCTACATAA
AATAG--TTTTTTTTCTAGAATGGATGCATTTGTTTTAAGAGAAAAATGATGCACTTGG-
----AATGCATCAAGCGAAGGGATGCAAGAATGTTGGAAAAACACATGAACCCGTATCGC
GAGATGCTTATTTAGCCATTCTTTTATCACAGTGGATGCATATGCAACAAAACCAAAACA
GATGGTTAGCGAGTGACAG--TATATAGAGATCTAAAGAT-TCCGACACTTCATCGGT--
--AAAAAAAGCAGCATTAACCGAGTGAATGGAAGAAAAACGAATTTCTCATATTACACAA
CAGGTTTTCTTAAAAAAAAAAACGTTACCTCGGTATTTATATTAAGAAGAGACTAAAATA
TGGTCCCGTCGAGAAAATTTCTAAACACTAG--TCTTCATCACTAGTGAGCCGTCACCAT
--CTAGTTTGCAACGGTCCAGTCA--GAGTGCAGGACATAACTCAGGACTCAAGAG----
-----------CAGACGGAGCACGG-TGAGAGAA--TTTTTTTTAATCAAGCCTAAAATT
CACCTCCGGACAAATTGAACCTGGAAC-----------GGGTGCTACTC--ATAAATATT
AACCATGAGACCTTTTCGCCGCAGCAGGTTTTCTATCGGCAGTTAG--------------
-----------------------------------------------ATTTTAGTGACGA
TGAAAATGATAGAACGCAACGTGCCGCATGCATCCATTCCCATTCG-TTTTCCACAGTAC
ATGTAGGAGTACTGTGCAAGTAGGGTCCGTACATTCAGTCTCTCTCACCAGTTGGACTCT
TCTACTGCTAC-AAAGACATGAGCTGCCTGGAATGGGAACCGGAG-GAGCGAGCGAGCCT
GA----------------------------------------------------------
------------------CGGTCTCACACACACAGTCACAC-------TCCCAAGCCAAT
TATTATAAGAGGCGAGATGAGCAACTCCAGCTC-TTAACCAATCCACT--CCTCCTCCCT
CTCCACCTCCTCTGC-TTTGCTCTGCCACTCTGCTGAGGTGGGGGGCAGAGGAGCTCCCC
CTCCCTCCTCTCCCC-TCCTCGCCATGTCTAGCAGCGACCCGGAGGAGATCAGGGCGCGC
GTCGTCGTTCTCGGTTCGCCCCATGCCGACGGCGGCGACGAGTGGGCCCGGCCCGAGCTC
GAGGCCTTCCATCTGCCGTCTCCCGCCCACCAGCCTCCTGGCTTCCTAGCCGGGCAACCG
GAAGCAGCAGAGCAA-CCCACGCTCCCTGCTCCTGCTGGCCGC--AGCAGCAGCAGCAGC
AACACGCCTACTACATCTGCCGGTGGCGGCGCTGCTCCTCCTCCTCCTTCTTCGCCT-CC
CCCTCCGCCGGCTTCTCTGGAGACCGAGCAGCCGCCCAATGCCAGGCCAGCCTCCGCCGG
CGCCAATGACAGCAAGAAGCCCACCCCGCCCGCCGCCCTGCGCGACCTCTTCCGCTTCGC
CGACGGCCTCGACTGCGCGCTCATGCTCATCGGCACCCTCGGCGCGCTCGTCCACGGCTG
CTCGCTCCCCGTCTTCCTCCGCTTCTTCGCCGACCTCGTCGACTCCTTCGGCTCCCACGC
CGACGACCCGGACACCATGGTCCGCCTCGTCGTCAAGTACGCCTTCTACTTCCTCGTCGT
CGGAGCGGCAATCTGGGCATCCTCGTGGGCAGGTACGCTATCCCTCCTCCTCCTGCCGCC
CCAGCTT--GTGTGCGTCGCGAATTGGCGGTCAATTTGGATTGGATGACAAATCACGTCG
GTCAGCCAATCGCCGTGG--CTACAAACGAGATGTTCAAATCGTTCGCCCCGCTCGCAGA
GATCTCTTGCTGGATGTGGACCGGCGAGCGGCAGTCGACGCGGATGCGGATCCGGTACCT
GGACGCGGCGCTGCGGCAGGACGTGTCCTTCTTCGACACCGACGTGCGGGCCTCGGACGT
GATCTACGCCATCAACGCGGACGCAGTGGTGGTGCAGGACGCCATCAGCGAGAAGCTGGG
CAACCTCATCCACTACATGGCCACCTTCGTGGCCGGCTTCGTCGTGGGGTTCACGGCCGC
GTGGCAGCTGGCGCTGGTCACGCTGGCCGTGGTGCCGCTCATCGCCGTCATCGGCGGGCT
GAGCGCCGCCGCGCTCGCCAAGCTCTCGTCCCGCAGCCAGGACGCGCTCTCCGGCGCCAG
CGGCATCGCGGAGCAGGCGCTCGCGCAGATACGGATCGTGCAGGCGTTCGTCGGCGAGGA
GCGCGAGATGCGGGCCTACTCGGCGGCGCTGGCCGTGGCGCAGAGGATCGGCTACCGCAG
CGGCTTCGCCAAGGGTCTCGGCCTCGGCGGCACCTACTTCACCGTCTTCTGCTGCTACGG
GCTCCTGCTCTGGTACGGCGGCCACCTCGTGCGCGCCCAGCACACCAACGGCGGGCTCGC
CATCGCCACCATGTTCTCCGTCATGATCGGCGGACTGTAAGGCCCACCACAC------CA
CTCTCTCCTTCTCCTGCTCCTCGGCCCG--CCCGTCGTCATTGCTGCTGACGGTGTCTGT
GGATCGCGTGCAGGGCCCTCGGGCAGTCGGCGCCGAGCATGGCCGCGTTCGCCAAGGCGC
GTGTGGCGGCTGCCAAGATCTTCCGCATCATCGACCACAGGCCGGGCATCTCCTCGCGC-
--------GACGGCGCGGAGCCAGAGTCGGTGACGGGGCGGGTGGAGATGCGGGGCGTGG
ACTTCGCGTACCCGTCGCGGCCGGACGTCCCCATCCTGCGCGGCTTCTCGCTGAGCGTGC
CCGCCGGGAAGACCATCGCGCTGGTGGGCAGCTCCGGCTCCGGGAAGAGCACGGTGGTTT
CGCTCATCGAGAGGTTCTACGACCCCAGCGCAG-------GTATACTACCTAGTACTGTT
ACTACTTTTAGCGCATTAATCTGAGGATGTCCAGTTCGCTTGCTTGCCAATCGCCATTGC
CATCG---CAACAATACA--TTGCCAACTGCCATTGCTGGGTAGACTAGTACTGTAGTAC
AGTAGCAGTTAGAAGAAGCCTCCACTGTACATTGCATTGCCAAACAAAAGTGAATTGTGC
AGTAACTCTGTACCACCACATTGACATGGAAATGAAGTGAATGCTTGGAGCATGCAGAGC
TGGCCGGCCTCATGGGCTGCTGCTACCTGCTAGCTAGCCAACCAGAACCAGCCATCCTCT
TTCTTGCTTTTC--TTTTTACTTTCTTT-GGTCGTGGCTGTTTGTGGTCATACATACATT
CACGCGCAGAGCAGAAGAGCTA-GCTAAGCTAGGTGGGTGTGCCTGCAACG-CGGGACAA
AGAAAACTATTTGTTGCCTGGCAAGATGCTACTGTTGCCTAG--CACATGCCTGCCATTG
ACCGACTGCTCAGTGAGAAGTGGTTCAGTTGTGCTGTTGACAGTATAGATAGATATATAT
ATAGTAGCCCTGTATATTTTTTTTTCAGAC-AAGAAAAAAAGAAGAACGAGATGAAGTCT
GCAATTCGGTTTTGGCAGGGCAAATCCTGCTGGACGGGCACGACCTCAGGTCGCTGAAGC
TGCGATGGCTGCGGCGGCAGATCGGGCTGGTGAGCCAGGAGCCGGCGCTGTTCGCGACGA
GCATCAGGGAGAACCTGCTGCTGGGGCGGGACAGCCAGAGCGCGACGCTGGCGGAGATGG
AGGAGGCGGCCAGGGTGGCCAACGCCCACTCCTTCATCATCAAACTCCCCGACGGCTACG
ACACGCAG------GTCCGTC--------CCGTATAGC----TAGC-TCACTAG------
----CTG-CACTGCCACTTCTCTCG----CTTGCTCCCCACCGTTGCTG-------CCTG
TTGCTCTCCAATCCACTTGTCGGTGTCTGGACCACACGTGCCTGCTTGCCTAGCTGCTCC
ACATCTGCTTTCCCTGTCCAACCTTATGCAACTCACTCAGTCACTCT-ATACTATATCAA
AT-----ACATTTCTAGAGTTTAAAGCTTATCTTAGAATAAATGCATC-TTTAGCTACGA
GACAACCTAACTTCAGTTGTTGTTG-------TTTTTTTTACTTTCTCTCTTCTCAAAAA
TACATTGATTACGTCTTTACAGCGATC---TTTTTATTCCAAACCT--AAAAATGCATGC
ACTCACTCT-AAAAGCGCAAAGGGA-GCATC----TTTTTTCCCCATCATCTGCACGCAG
CCTTTTCTTTTCCTCATGTCACGAGGGACTGAAGGTGTGTATGCAGCGTCAAGTCATCCA
TCCGTTCCACTCCACTCACTCATGCGTCGCGCACTCTGCGCTCGTGCCTGCCCGGG-GCT
AAAGC-TTTAGTAGCTAGCCTCAGATCAGATACTGTTCGTGTTTGTTAGGCCGCGGCAGC
GGCACATGAGCTCATGACAGCCGGCAGCACCACCACCAACACCATGGAAGA------GGG
GTCGGGGTCCATCACATAGACATAGATGCCTGTTGTAGACTAGGG-ACGGGAGGGCAATT
GTTAGGCGCCTGTTGCCATCGCATTTGCTGCTGTGGGTTGCCAACAAGTAACATGCCAGG
ATGCTTTGCTAT-CACGCACAGGACAGGAGGAGAGGTCC--TTTTTCTCGACACAAG---
------ATCTACTAAACTAGCACTTGCTGAT-GAGTGCA-TAGGATGAATGGATGATGAA
CATCTAGAGTGAGAGAGAGA-AAATATGTTAATAATAATAAAGAGTAGTAATAGTAGTAG
TAGGATTAAGA-ATCAACCTGGGGT-ACGTAGGAAGAGGTACAATCCCTA-GGAATCTAG
AGTATGAGAAGTATGGGAGGAGTT--GTGAGTGAAACGGAACAAATTCCGAGTTGGTATT
TTGTCGGGAATGTCAAGTTGATTTTTGATCCTAGTGCAAGCAAGAATTATCAATCACTCA
-GACTCAGCCTGTCTGTGT-CTGTCCACCCCAGCTCTTGCTACTC-TACTTACTACTGTG
CTACT-AGTGGTAGGGTAGGTATCTTCCATAAACTGTTATTATAAACTGTCATCTGAGAA
AGAGAGCCAGTCAAACCCATGCTGCTGCTTATTTTTAATCACTGTCAAATGGCAGGCAGG
CAGGCAGTCTGGTTAGTTAATAACATCTGGGAAGGGTTTAATCAAACCAAATCAAATCAT
ACGAAATCTAGAGGCCACATGGGATGGGGCCATATGTACTGTACTAGCATAAGTAGCGGC
TAGATTTTATTAGAACACGGACTCACACTCCCATAACTATAACTGACTTTGATCATGATT
CC-TTGCCAAGCAATGCTCGCATGCCCA-TGCATGCATCATCCCTGGTCAAACTCAAACA
CTCTCCACCGTCAGGGAATAAGACTTATTATTTTATTAACAATTCCATTTTTATTTATTA
ATTACGGCTGGACGAGGAGTACTAGTTTATTTGATGAGAGACATGGCAGTCCAAGTCAAA
CTCGTTTGTCT--GACCATGGCGGTGATGGCCGGTTGCAGGTTGGGGAGCGCGGCCTGCA
GCTCTCCGGTGGGCAGAAGCAGCGCATCGCCATCGCCCGCGCCATGCTCAAGAACCCCGC
CATCCTGCTGCTGGACGAGGCCACCAGCGCGCTGGACTCCGAGTCTGAGAAGCTCGTGCA
GGAGGCGCTGGACCGCTTCATGATCGGGCGCACCACCCTGGTGATCGCGCACAGGCTGTC
CACCATCCGCAAGGCCGACGTGGTGGCCGTGCTGCAGGGCGGCGCCGTCTCCGAGATGGG
CGCGCACGACGAGCTGATGGCCAAGGGCGAGAACGGCACCTACGCCAAGCTCATCCGCAT
GCAGGAGCAGGCGCACGAGGCGGCGCTCGTCAACGCCCGCCGCAGCAGCGCCAGGCCCTC
CAGCGCCCGCAACTCCGTCAGCTCGCCCATCATGACGCGCAACTCCTCCTACGGCCGCTC
CCCCTACTCCCGCCGCCTCTCCGACTTCTCCACCTCCGACTTCACCCTCTCCATCCACGA
CCCGCACCACCACCACCGGACCATGGCGGACAAGCAGCTGGCGTTCCGCGCCGGCGCCAG
CTCCTTCCTGCGCCTCGCCAGGATGAACTCGCCCGAGTGGGCCTACGCGCTCGCCGGCTC
CATCGGCTCCATGGTCTGCGGCTCCTTCAGCGCCATCTTCGCCTACATCCTCAGCGCCGT
GCTCAGCGTCTACTACGCGCCGGACCCGCGGTACATGAAGCGCGAGATCGCAAAATACTG
CTACCTGCTCATCGGCATGTCCTCCGCGGCGCTGCTGTTCAACACGGTGCAGCACGTGTT
CTGGGACACGGTGGGCGAGAACCTGACCAAGCGGGTGCGCGAGAAGATGTTCGCCGCCGT
GCTCCGCAACGAGATCGCCTGGTTCGACGCGGACGAGAACGCCAGCGCGCGCGTGGCCGC
CAGGCTAGCGCTGGACGCCCAGAACGTGCGCTCCGCCATC-GGGGACCGCATCTCCGTCA
TCGTCCAGAACTCGGCGCTGATGCTGGTGGCCTGCACCGCGGGGTTCGTCCTCCAGTGGC
GCCTCGCGCTCGTGCTCCTCGCCGTGTTCCCGCTCGTCGTGGGCGCCACCGTGCTGCAGA
AGATGTTCATGAAGGGCTTCTCGGGGGACCTGGAGGCCGCGCACGCCAGGGCGACGCAGA
TCGCGGGCGAGGCCGTGGCCAACCTGCGCACCGTGGCCGCGTTCAACGCGGAGCGCAAGA
TCACGGGGCTGTTCGAGGCCAACCTGCGCGGCCCGCTCCGGCGCTGCTTCTGGAAGGGGC
AGATCGCCGGCAGCGGCTACGGCGTGGCGCAGTTCCTGCTGTACGCGTCCTACGCGCTGG
GGCTGTGGTACGCGGCGTGGCTGGTGAAGCACGGCGTGTCCGACTTCTCGCGCACCATCC
GCGTGTTCATGGTGCTGATGGTGTCCGCGAACGGCGCCGCCGAGACGCTGACGCTGGCGC
CGGACTTCATCAAGGGCGGGCGCGCGATGCGGTCGGTGTTCGAGACGATCGACCGCAAGA
CGGAGGTGGAGCCCGACGACGTGGACGCGGCGCCGGTGCCGGAGCGGCCGAGGGGCGAGG
TGGAGCTGAAGCACGTGGACTTCTCGTACCCGTCGCGGCCGGACATCCAGGTGTTCCGCG
ACCTGAGCCTCCGTGCGCGGGCCGGGAAGACGCTGGCGCTGGTGGGGCCGAGCGGGTGCG
GCAAGAGCTCGGTGCTGGCGCTGGTGCAGCGGTTCTACGAGCCCACGTCCGGGCGCGTGC
TCCTGGACGGCAAGGACGTGCGCAAGTACAACCTGCGGGCGCTGCGGCGCGTGGTGGCGG
TGGTGCCGCAGGAGCCGTTCCTGTTCGCGGCGAGCATCCACGAGAACATCGCGTACGGGC
GCGAGGGCGCGACGGAGGCGGAGGTGGTGGAGGCGGCGGCGCAGGCGAACGCGCACCGGT
TCATCGCGGCGCTGCCGGAGGGGTACCGGACGCNGGTGGGCGAGCGCGGGGTGCAGCTGT
CGGGAGGGCAGCGGCAGCGGATCGCGAT--CGCGCGCGCTGGTGAAGCAGGCGGCCATCG
TGCTGCTGGACGAGGCGACCAGCGCGCTGGACGCCGAGTCGGAGCGGTGCGTGCAGGAGG
CGCTGGAGCGCGCGGGGTCCGGGCGCACCACCATCGTGGTGGCGCACCGGCTGGCCACGG
TGCGCGGCGCGCACACCATCGCGGTCATCGACGACGGCAAGGTGGCGGAGCAGGGGTCGC
ACTCGCACCTGCTCAAGCACCATCCCGACGGGTGCTACGCGCGGATGCTGCAGCTGCAGC
GGCTGACGGGCGCGGCGG------CCGGGCCCGGGCCGTCGACCTCGTGCAACGGGGCCG
CGTAGGACGGAATGGATGGAT-GGATGGGTTTGGTTCCTC--GAGAGATTGATGGGTGAG
GAAGCTGAAGCTCC-GGATCAAATGG------TGGTACTCCATGATCGCAACAATGA-GG
GG--AAAAAAAGAAAGGAGAAAATACGGTGGTTCATATGATTGTACAATTTGACGATCTG
TTTGAGTCGGGGTTTTAGGATGATGTAAACCTTCACTCGCCTT-TTTTT-----------
-TACTCTTGTTTCTCATCCGCATCAGTATCATCTATCTACATACAGTGTCAGAGATGGGA
ACTGATCCGCATCATCATCTACCTCCCAAGGCA--CCCCAGATTGTATTAA--------T
GTACTTAGTTAGCCTGTTTTATATATACT--TATAAGTACCAAATAGCAGAATTTTACTC
CTTATCTGCAGTAGC--ACGAAAGAAGAAACGGCAAGCTACACCTATCTCTGG-AAGCAA
AAGAATCTCCCCATTCTCTCTCTTCCTACGA--------GGACA-CCCCATCCTTTTCAG
ACAGACAGACAGACGGACCAAACTG---CACCACCCAAGAACCGATCGAGAGC------A
GAGG-----TAGCATTCTCTGCACTGTAGAGTGTAGACCATACTACGCTGCTCTCGAGAC
ATGATCCCGGGAATATCTACCGAATTGTTTGTCAGTGGCATAGCCGCATAGCTCTCAGCT
GCCTAATGAATTGTTTGGTGCCAACCGCGCTGCAGGCTTGCAGACGACCCGGGAAGGGTC
AGGGATTGCACAACT-------ACTAGCATCAGTGGAGAGCGAAAGGCCAGAACGGCAGG
CTTGCAGGAAAACAGGGACCGTGAGTTTGACCTGGCCTTG-G-----GGGTGGGGAGTCA
GTCAGTCAC-----ATGCGATGCGATGCAGTGGAGGAACCCATCTTCCAA
>A024
GAAACAGATATACGATTTACTCTAAAATTCGTACTAATTTACAATGTTTTGGTTCACGTT
TTACGCTAAAATCCATTCGAGCCAGAACCCGCGCTCAATCGGCCGCACGCGATTTTCAAG
CCGTAATTTCTGGGTCCATTTGCTGTTACGAAACAGATATACGACTTACGCTAAATTTCG
TAATCATTTATGTTGTTTTAGCTCACGTTTTACACTAAAATTCATTCGAACCAGAACCCG
CGTACGATCAGCCGCACGCGATTTTTATGCCGTAATTTCAGGCCCCATTTGCTGTTACGA
AACAGATATACAATTTACGCTAAATTTCGTAATCATTTATGATG-TTTTAGCTCACGTTT
TACGCTAAAATCCATTCGAGCCAGAACCCGCGTACGATCGGACGCACGCGATTTACACGC
CGTAA-TTTCGGGGCCCATTTGCTGTTACGAAA-C-AGATATACGATTTACGCTAAATTT
CGTACTTATTTATGTTGTTTTAGCTCATGTT-TTACGCTAGAATTCGCCTGAACCAGAAC
TAGCACACGATCGGACGCACATGG----ACCTGGTTGGGGTTTCCTGTACTAATGAAAGC
CCTGGACTTTCATTACCTCTCCTCTCTCTCTCTCTCTCTCTCTCTCTCTCTATATATATA
TATATATATATATAT-ATATATGGTGCCTTTCTTTCAAAACATATTATGCAACGCGTACC
GTATCTCAACAAACACCTTCAATA-AGTTGAGTC--GGGGTAGATCTCAAGGCTACATAA
AATAG--TTTTTTTTCTAGAATGGATGCATTTGTTTTAAGAGAAAAATGATGCACTTGG-
----AATGCATCAAGCGAAGGGATGCAAGAATGTTGGAAAAACACATGAACCCGTATCGC
GAGATGCTTATTTAGCCATTCTTTTATCACAGTGGATGCATATGCAACAAAACCAAAACA
GATGGTTAGCGAGTGACAG--TATATAGAGATCTAAAGAT-TCCGACACTTCATCGGT--
--AAAAAAAGCAGCATTAACCGAGTGAATGGAAGAAAAACGAATTTCTCATATTACACAA
CAGGTTTTCTTAAAAAAAAAAACGTTACCTCGGTATTTATATTAAGAAGAGACTAAAATA
TGGTCCCGTCGAGAAAATTTCTAAACACTAG--TCTTCATCACTAGTGAGCCGTCACCAT
--CTAGTTTGCAACGGTCCAGTCA--GAGTGCAGGACATAACTCAGGACTCAAGAG----
-----------CAGACGGAGCACGG-TGAGAGAA--TTTTTTTTAATCAAGCCTAAAATT
CACCTCCGGACAAATTGAACCTGGAAC-----------GGGTGCTACTC--ATAAATATT
AACCATGAGACCTTTTCGCCGCAGCAGGTTTTCTATCGGCAGTTAG--------------
-----------------------------------------------ATTTTAGTGACGA
TGAAAATGATAGAACGCAACGTGCCGCATGCATCCATTCCCATTCG-TTTTCCACAGTAC
ATGTAGGAGTACTGTGCAAGTAGGGTCCGTACATTCAGTCTCTCTCACCAGTTGGACTCT
TCTACTGCTAC-AAAGACATGAGCTGCCTGGAATGGGAACCGGAG-GAGCGAGCGAGCCT
GA----------------------------------------------------------
------------------CGGTCTCACACACACAGTCACAC-------TCCCAAGCCAAT
TATTATAAGAGGCGAGATGAGCAACTCCAGCTC-TTAACCAATCCACT--CCTCCTCCCT
CTCCACCTCCTCTGC-TTTGCTCTGCCACTCTGCTGAGGTGGGGGGCAGAGGAGCTCCCC
CTCCCTCCTCTCCCC-TCCTCGCCATGTCTAGCAGCGACCCGGAGGAGATCAGGGCGCGC
GTCGTCGTTCTCGGTTCGCCCCATGCCGACGGCGGCGACGAGTGGGCCCGGCCCGAGCTC
GAGGCCTTCCATCTGCCGTCTCCCGCCCACCAGCCTCCTGGCTTCCTAGCCGGGCAACCG
GAAGCAGCAGAGCAA-CCCACGCTCCCTGCTCCTGCTGGCCGC--AGCAGCAGCAGCAGC
AACACGCCTACTACATCTGCCGGTGGCGGCGCTGCTCCTCCTCCTCCTTCTTCGCCT-CC
CCCTCCGCCGGCTTCTCTGGAGACCGAGCAGCCGCCCAATGCCAGGCCAGCCTCCGCCGG
CGCCAATGACAGCAAGAAGCCCACCCCGCCCGCCGCCCTGCGCGACCTCTTCCGCTTCGC
CGACGGCCTCGACTGCGCGCTCATGCTCATCGGCACCCTCGGCGCGCTCGTCCACGGCTG
CTCGCTCCCCGTCTTCCTCCGCTTCTTCGCCGACCTCGTCGACTCCTTCGGCTCCCACGC
CGACGACCCGGACACCATGGTCCGCCTCGTCGTCAAGTACGCCTTCTACTTCCTCGTCGT
CGGAGCGGCAATCTGGGCATCCTCGTGGGCAGGTACGCTATCCCTCCTCCTCCTGCCGCC
CCAGCTT--GTGTGCGTCGCGAATTGGCGGTCAATTTGGATTGGATGACAAATCACGTCG
GTCAGCCAATCGCCGTGG--CTACAAACGAGATGTTCAAATCGTTCGCCCCGCTCGCAGA
GATCTCTTGCTGGATGTGGACCGGCGAGCGGCAGTCGACGCGGATGCGGATCCGGTACCT
GGACGCGGCGCTGCGGCAGGACGTGTCCTTCTTCGACACCGACGTGCGGGCCTCGGACGT
GATCTACGCCATCAACGCGGACGCAGTGGTGGTGCAGGACGCCATCAGCGAGAAGCTGGG
CAACCTCATCCACTACATGGCCACCTTCGTGGCCGGCTTCGTCGTGGGGTTCACGGCCGC
GTGGCAGCTGGCGCTGGTCACGCTGGCCGTGGTGCCGCTCATCGCCGTCATCGGCGGGCT
GAGCGCCGCCGCGCTCGCCAAGCTCTCGTCCCGCAGCCAGGACGCGCTCTCCGGCGCCAG
CGGCATCGCGGAGCAGGCGCTCGCGCAGATACGGATCGTGCAGGCGTTCGTCGGCGAGGA
GCGCGAGATGCGGGCCTACTCGGCGGCGCTGGCCGTGGCGCAGAGGATCGGCTACCGCAG
CGGCTTCGCCAAGGGTCTCGGCCTCGGCGGCACCTACTTCACCGTCTTCTGCTGCTACGG
GCTCCTGCTCTGGTACGGCGGCCACCTCGTGCGCGCCCAGCACACCAACGGCGGGCTCGC
CATCGCCACCATGTTCTCCGTCATGATCGGCGGACTGTAAGGCCCACCACAC------CA
CTCTCTCCTTCTCCTGCTCCTCGGCCCG--CCCGTCGTCATTGCTGCTGACGGTGTCTGT
GGATCGCGTGCAGGGCCCTCGGGCAGTCGGCGCCGAGCATGGCCGCGTTCGCCAAGGCGC
GTGTGGCGGCTGCCAAGATCTTCCGCATCATCGACCACAGGCCGGGCATCTCCTCGCGC-
--------GACGGCGCGGAGCCAGAGTCGGTGACGGGGCGGGTGGAGATGCGGGGCGTGG
ACTTCGCGTACCCGTCGCGGCCGGACGTCCCCATCCTGCGCGGCTTCTCGCTGAGCGTGC
CCGCCGGGAAGACCATCGCGCTGGTGGGCAGCTCCGGCTCCGGGAAGAGCACGGTGGTTT
CGCTCATCGAGAGGTTCTACGACCCCAGCGCAG-------GTATACTACCTAGTACTGTT
ACTACTTTTAGCGCATTAATCTGAGGATGTCCAGTTCGCTTGCTTGCCAATCGCCATTGC
CATCG---CAACAATACA--TTGCCAACTGCCATTGCTGGGTAGACTAGTACTGTAGTAC
AGTAGCAGTTAGAAGAAGCCTCCACTGTACATTGCATTGCCAAACAAAAGTGAATTGTGC
AGTAACTCTGTACCACCACATTGACATGGAAATGAAGTGAATGCTTGGAGCATGCAGAGC
TGGCCGGCCTCATGGGCTGCTGCTACCTGCTAGCTAGCCAACCAGAACCAGCCATCCTCT
TTCTTGCTTTTC--TTTTTACTTTCTTT-GGTCGTGGCTGTTTGTGGTCATACATACATT
CACGCGCAGAGCAGAAGAGCTA-GCTAAGCTAGGTGGGTGTGCCTGCAACG-CGGGACAA
AGAAAACTATTTGTTGCCTGGCAAGATGCTACTGTTGCCTAG--CACATGCCTGCCATTG
ACCGACTGCTCAGTGAGAAGTGGTTCAGTTGTGCTGTTGACAGTATAGATAGATATATAT
ATAGTAGCCCTGTATATTTTTTTTTCAGAC-AAGAAAAAAAGAAGAACGAGATGAAGTCT
GCAATTCGGTTTTGGCAGGGCAAATCCTGCTGGACGGGCACGACCTCAGGTCGCTGAAGC
TGCGATGGCTGCGGCGGCAGATCGGGCTGGTGAGCCAGGAGCCGGCGCTGTTCGCGACGA
GCATCAGGGAGAACCTGCTGCTGGGGCGGGACAGCCAGAGCGCGACGCTGGCGGAGATGG
AGGAGGCGGCCAGGGTGGCCAACGCCCACTCCTTCATCATCAAACTCCCCGACGGCTACG
ACACGCAG------GTCCGTC--------CCGTATAGC----TAGC-TCACTAG------
----CTG-CACTGCCACTTCTCTCG----CTTGCTCCCCACCGTTGCTG-------CCTG
TTGCTCTCCAATCCACTTGTCGGTGTCTGGACCACACGTGCCTGCTTGCCTAGCTGCTCC
ACATCTGCTTTCCCTGTCCAACCTTATGCAACTCACTCAGTCACTCT-ATACTATATCAA
AT-----ACATTTCTAGAGTTTAAAGCTTATCTTAGAATAAATGCATC-TTTAGCTACGA
GACAACCTAACTTCAGTTGTTGTTG-------TTTTTTTTACTTTCTCTCTTCTCAAAAA
TACATTGATTACGTCTTTACAGCGATC---TTTTTATTCCAAACCT--AAAAATGCATGC
ACTCACTCT-AAAAGCGCAAAGGGA-GCATC----TTTTTTCCCCATCATCTGCACGCAG
CCTTTTCTTTTCCTCATGTCACGAGGGACTGAAGGTGTGTATGCAGCGTCAAGTCATCCA
TCCGTTCCACTCCACTCACTCATGCGTCGCGCACTCTGCGCTCGTGCCTGCCCGGG-GCT
AAAGC-TTTAGTAGCTAGCCTCAGATCAGATACTGTTCGTGTTTGTTAGGCCGCGGCAGC
GGCACATGAGCTCATGACAGCCGGCAGCACCACCACCAACACCATGGAAGA------GGG
GTCGGGGTCCATCACATAGACATAGATGCCTGTTGTAGACTAGGG-ACGGGAGGGCAATT
GTTAGGCGCCTGTTGCCATCGCATTTGCTGCTGTGGGTTGCCAACAAGTAACATGCCAGG
ATGCTTTGCTAT-CACGCACAGGACAGGAGGAGAGGTCC--TTTTTCTCGACACAAG---
------ATCTACTAAACTAGCACTTGCTGAT-GAGTGCA-TAGGATGAATGGATGATGAA
CATCTAGAGTGAGAGAGAGA-AAATATGTTAATAATAATAAAGAGTAGTAATAGTAGTAG
TAGGATTAAGA-ATCAACCTGGGGT-ACGTAGGAAGAGGTACAATCCCTA-GGAATCTAG
AGTATGAGAAGTATGGGAGGAGTT--GTGAGTGAAACGGAACAAATTCCGAGTTGGTATT
TTGTCGGGAATGTCAAGTTGATTTTTGATCCTAGTGCAAGCAAGAATTATCAATCACTCA
-GACTCAGCCTGTCTGTGT-CTGTCCACCCCAGCTCTTGCTACTC-TACTTACTACTGTG
CTACT-AGTGGTAGGGTAGGTATCTTCCATAAACTGTTATTATAAACTGTCATCTGAGAA
AGAGAGCCAGTCAAACCCATGCTGCTGCTTATTTTTAATCACTGTCAAATGGCAGGCAGG
CAGGCAGTCTGGTTAGTTAATAACATCTGGGAAGGGTTTAATCAAACCAAATCAAATCAT
ACGAAATCTAGAGGCCACATGGGATGGGGCCATATGTACTGTACTAGCATAAGTAGCGGC
TAGATTTTATTAGAACACGGACTCACACTCCCATAACTATAACTGACTTTGATCATGATT
CC-TTGCCAAGCAATGCTCGCATGCCCA-TGCATGCATCATCCCTGGTCAAACTCAAACA
CTCTCCACCGTCAGGGAATAAGACTTATTATTTTATTAACAATTCCATTTTTATTTATTA
ATTACGGCTGGACGAGGAGTACTAGTTTATTTGATGAGAGACATGGCAGTCCAAGTCAAA
CTCGTTTGTCT--GACCATGGCGGTGATGGCCGGTTGCAGGTTGGGGAGCGCGGCCTGCA
GCTCTCCGGTGGGCAGAAGCAGCGCATCGCCATCGCCCGCGCCATGCTCAAGAACCCCGC
CATCCTGCTGCTGGACGAGGCCACCAGCGCGCTGGACTCCGAGTCTGAGAAGCTCGTGCA
GGAGGCGCTGGACCGCTTCATGATCGGGCGCACCACCCTGGTGATCGCGCACAGGCTGTC
CACCATCCGCAAGGCCGACGTGGTGGCCGTGCTGCAGGGCGGCGCCGTCTCCGAGATGGG
CGCGCACGACGAGCTGATGGCCAAGGGCGAGAACGGCACCTACGCCAAGCTCATCCGCAT
GCAGGAGCAGGCGCACGAGGCGGCGCTCGTCAACGCCCGCCGCAGCAGCGCCAGGCCCTC
CAGCGCCCGCAACTCCGTCAGCTCGCCCATCATGACGCGCAACTCCTCCTACGGCCGCTC
CCCCTACTCCCGCCGCCTCTCCGACTTCTCCACCTCCGACTTCACCCTCTCCATCCACGA
CCCGCACCACCACCACCGGACCATGGCGGACAAGCAGCTGGCGTTCCGCGCCGGCGCCAG
CTCCTTCCTGCGCCTCGCCAGGATGAACTCGCCCGAGTGGGCCTACGCGCTCGCCGGCTC
CATCGGCTCCATGGTCTGCGGCTCCTTCAGCGCCATCTTCGCCTACATCCTCAGCGCCGT
GCTCAGCGTCTACTACGCGCCGGACCCGCGGTACATGAAGCGCGAGATCGCAAAATACTG
CTACCTGCTCATCGGCATGTCCTCCGCGGCGCTGCTGTTCAACACGGTGCAGCACGTGTT
CTGGGACACGGTGGGCGAGAACCTGACCAAGCGGGTGCGCGAGAAGATGTTCGCCGCCGT
GCTCCGCAACGAGATCGCCTGGTTCGACGCGGACGAGAACGCCAGCGCGCGCGTGGCCGC
CAGGCTAGCGCTGGACGCCCAGAACGTGCGCTCCGCCATC-GGGGACCGCATCTCCGTCA
TCGTCCAGAACTCGGCGCTGATGCTGGTGGCCTGCACCGCGGGGTTCGTCCTCCAGTGGC
GCCTCGCGCTCGTGCTCCTCGCCGTGTTCCCGCTCGTCGTGGGCGCCACCGTGCTGCAGA
AGATGTTCATGAAGGGCTTCTCGGGGGACCTGGAGGCCGCGCACGCCAGGGCGACGCAGA
TCGCGGGCGAGGCCGTGGCCAACCTGCGCACCGTGGCCGCGTTCAACGCGGAGCGCAAGA
TCACGGGGCTGTTCGAGGCCAACCTGCGCGGCCCGCTCCGGCGCTGCTTCTGGAAGGGGC
AGATCGCCGGCAGCGGCTACGGCGTGGCGCAGTTCCTGCTGTACGCGTCCTACGCGCTGG
GGCTGTGGTACGCGGCGTGGCTGGTGAAGCACGGCGTGTCCGACTTCTCGCGCACCATCC
GCGTGTTCATGGTGCTGATGGTGTCCGCGAACGGCGCCGCCGAGACGCTGACGCTGGCGC
CGGACTTCATCAAGGGCGGGCGCGCGATGCGGTCGGTGTTCGAGACGATCGACCGCAAGA
CGGAGGTGGAGCCCGACGACGTGGACGCGGCGCCGGTGCCGGAGCGGCCGAGGGGCGAGG
TGGAGCTGAAGCACGTGGACTTCTCGTACCCGTCGCGGCCGGACATCCAGGTGTTCCGCG
ACCTGAGCCTCCGTGCGCGGGCCGGGAAGACGCTGGCGCTGGTGGGGCCGAGCGGGTGCG
GCAAGAGCTCGGTGCTGGCGCTGGTGCAGCGGTTCTACGAGCCCACGTCCGGGCGCGTGC
TCCTGGACGGCAAGGACGTGCGCAAGTACAACCTGCGGGCGCTGCGGCGCGTGGTGGCGG
TGGTGCCGCAGGAGCCGTTCCTGTTCGCGGCGAGCATCCACGAGAACATCGCGTACGGGC
GCGAGGGCGCGACGGAGGCGGAGGTGGTGGAGGCGGCGGCGCAGGCGAACGCGCACCGGT
TCATCGCGGCGCTGCCGGAGGGGTACCGGACGCAGGTGGGCGAGCGCGGGGTGCAGCTGT
CGGGAGGGCAGCGNNNNNNNNNNNNNNNNNNNNNNNNNNNNNNNNNNNNNNNNNNNNNNN
NNNNNNNNNNNNNNNNNNNNNNNNNNNNNNNNNNNNNNNNNNNNNNNNNNNNNNNNNNNN
NNNNNNNNNNNNNNNNNNNNNNNNNNNNNACCATCGTGGTGGCGCACCGGCTGGCCACGG
TGCGCGGCGCGCACACCATCGCGGTCATCGACGACGGCAAGGTGGCGGAGCAGGGGTCGC
ACTCGCACCTGCTCAAGCACCATCCCGACGGGTGCTACGCGCGGATGCTGCAGCTGCAGC
GGCTGACGGGCGCGGCGG------CCGGGCCCGGGCCGTCGACCTCGTGCAACGGGGCCG
CGTAGGACGGAATGGATGGAT-GGATGGGTTTGGTTCCTC--GAGAGATTGATGGGTGAG
GAAGCTGAAGCTCC-GGATCAAATGG------TGGTACTCCATGATCGCAACAATGA-GG
GG--AAAAAAAGAAAGGAGAAAATACGGTGGTTCATATGATTGTACAATTTGACGATCTG
TTTGAGTCGGGGTTTTAGGATGATGTAAACCTTCACTCGCCTT-TTTTT-----------
-TACTCTTGTTTCTCATCCGCATCAGTATCATCTATCTACATACAGTGTCAGAGATGGGA
ACTGATCCGCATCATCATCTACCTCCCAAGGCA--CCCCAGATTGTATTAA--------T
GTACTTAGTTAGCCTGTTTTATATATACT--TATAAGTACCAAATAGCAGAATTTTACTC
CTTATCTGCAGTAGC--ACGAAAGAAGAAACGGCAAGCTACACCTATCTCTGG-AAGCAA
AAGAATCTCCCCATTCTCTCTCTTCCTACGA--------GGACA-CCCCATCCTTTTCAG
ACAGACAGACAGACGGACCAAACTG---CACCACCCAAGAACCGATCGAGAGC------A
GAGG-----TAGCATTCTCTGCACTGTAGAGTGTAGACCATACTACGCTGCTCTCGAGAC
ATGATCCCGGGAATATCTACCGAATTGTTTGTCAGTGGCATAGCCGCATAGCTCTCAGCT
GCCTAATGAATTGTTTGGTGCCAACCGCGCTGCAGGCTTGCAGACGACCCGGGAAGGGTC
AGGGATTGCACAACT-------ACTAGCATCAGTGGAGAGCGAAAGGCCAGAACGGCAGG
CTTGCAGGAAAACAGGGACCGTGAGTTTGACCTGGCCTTG-G-----GGGTGGGGAGTCA
GTCAGTCAC-----ATGCGATGCGATGCAGTGGAGGAACCCATCTTCCAA
>A025
NNNNNNNNNNNNNNNNNNNNNNNNNNNNNNNNNNNNNNNNNNNNNNNNNNNNNNNNNNNN
NNNNNNNNNNNNNNNNNNNNNNNNNNNNNNNNNNNNNNNNNNNNNNNNNNNNNNNNNNNN
NNNNNNNNNNNNNNNNNNNNNNNNNNNNNNNNNNNNNNNNNNNNNNNNNNNNNNNNNNNN
NNNNNNNNNNNNNNNNNNNNNNNNNNNNNNNNNNNNNNNNNNNNNNNNNNNNNNNNNNNN
NNNNNNNNNNNNNNNNNNNNNNNNNNNNNNNNNNNNNNNNNNNNNNNNNNNNNNNNNNNN
AACAGATATACGATTTACGCTAAATTTCGTAATCATTTATGATG-TTTTAGCTCACGTTT
TACGCTAAAATCCATTCGAGCCAGAACCCGCGTACGATCGGACGCACGCGATTTTCACGC
CGTAA-TTTCGGGGCCCATTTGCTGTTACGAAA-C-AGATATACGATTTACGCTANATTT
CGTACTCATTTATGTTGTTTTAGCNNNNNNN-NNNNNNNNNNNNNNNNNNNNNNNNNNNN
NNNNNNNNNNNNNNNNNNNNNNNN----NNNNNNNNNNNNNNNNNNNNNNNNNNNNNNNN
NNNNNNNNNNNATTAACTCCTCTCTCTCTCTCTCTCTCTCTC--------------TCTA
TATATATATATATAT-GTGTGTGGTGCCTTTCTTTCAAAACATATTATGCAACCCATACC
CTATCTCAACAAACACCTTCAATA-AGTTGAGTC--GGGGTAGATCTCAAGGCTACATAA
TATAG-TTTTTTTTTCTAGAATGGATGCATTTGTTTTAAGAGAAAAATGATGCACTTGGA
ATGCAATGCATCAAGCAAAGGGATGCAAGAATGTTGGAAAAACACATGAACCCGTATCGC
GAGATGCTTATTTAGCCATTC-TTTATCACAGTGGATTTATATGCAACAAAACCAAAACA
CATGGTTAGTGAG--------TATATAGAGATCTAAAGATGTCCGACACTTCATCGGT--
--AAAAAAAGCAGCA-TAACCGAGTGAATGGAAGAAAAACGAATTTCTCATATTACACAG
CAGGTTTTCTT-AAAAAAATAAAGTTATCTTAGTA-TTATATTAAAAAGAGACCAAAATA
ATATCCTGTCGAGCAAA-TTCTGAACACTAG--TCCTCATCACTAGTAAGCCGTCACCAC
CACCGGTTTGCAATGGTTCAGTCA-AGCGTGCAGGACATAACTCAGGACTTGAGAG----
-----------CAGATGGAGCACAA-CGAGAGAA--TTTTTTTTAATCAAGCCTAAAATT
CATCTTCGGACAAATCGAACCCACAACCTAGAGGCTAGAGTTGCTGCTC--ATAAATATT
AACCA-------------------------------------T-----------------
-----------------------------------------------------GTGACGA
TGAAAATGATAGAACGCAACGTGCCGCATGCATCCATTCCCATTCG-TTTTCCACAGTAC
ATGTAGGAGTACTGTGCAAGTAGGGTCCGTACATTCAGTCTCTCTCACTAGTTGGACTCT
TCTACTGCTAC-AAAGACATGAGCTGCCGGGAATGGGAACCGGAG-GAGCGAGCGAGCCT
GA----------------------------------------------------------
------------------CGGTCTCACACACACAGTCACAC-------TCCCAAGCCAAT
TATTATAAGAGGCGAGATGAGCAACTCCAGCTC-TTAACCAATCCACT--CCTCCTCCCT
CTCCACCTCCTCTGC-TTTGCTCTGCCACTCTGCTGAGGTGGGGGGCAGAGGAGCTCCCC
CTCCCTCCTCTCCCC-TCCTCGACATGTCTAGCAGCGACCCGGAGGAGATCAGGGCGCGC
GTCGTCGTTCTCGGTTCGCCCCATGCCGACGGCGGCGACGAGTGGGCCCGGCCCGAGCTC
GAGGCCTTCCATCTGCCGTCTCCCGCCCACCAGCCTCCTGGCTTCCTAGCCGGGCAACCG
GAAGCAGCAGAGCAA-CCCACGCTCCCTGCTCCTGCTGGCC-----GCAGCAGCAGCAGC
AACACGCCTACTACATCTGGCGGTGGCGGCGCTGCTCCTCCTCTTCCTTCTTCGCCT-CC
CCCTCCGCCGGCTTCTCTGGAGACCGAGCAGCCGCCCAATGCCAGGCCAGCCTCCGCCGG
CGCCAATGACAGCAAGAAGCCCACCCCGCCCGCCGCCCTGCGCGACCTCTTCCGCTTCGC
CGACGGCCTCGACTGCGCGCTCATGCTCATCGGCACCCTCGGCGCGCTCGTCCACGGCTG
CTCGCTCCCCGTCTTCCTCCGCTTCTTCGCCGACCTCGTCGACTCCTTCGGCTCCCACGC
CGACGACCCGGACACCATGGTCCGCCTCGTCGTCAAGTACGCCTTCTACTTCCTCGTCGT
CGGAGCGGCAATCTGGGCATCCTCGTGGGCAGGTACGCTATCCCTCCTCCTCCTGCCGCC
CCAGCTT--GTGTGCGTCGCGAATTGGCGGTCAATTTGGATTGGATGACAAATCACGTCG
GCCAGTCAATCGCCGTGG--CTACAAACGAGATGTTCAAATCGTTCGCCCCGCTCGCAGA
GATCTCTTGCTGGATGTGGACCGGCGAGCGGCAGTCGACGCGGATGCGGATCCGGTACCT
GGACGCGGCGCTGCGGCAGGACGTGTCCTTCTTCGACACCGACGTGCGGGCCTCGGACGT
GATCTACGCCATCAACGCGGACGCCGTGGTGGTGCAGGACGCCATCAGCGAGAAGCTGGG
CAACCTCATCCACTACATGGCCACCTTCGTGGCCGGCTTCGTCGTGGGGTTCACGGCCGC
GTGGCAGCTGGCGCTGGTCACGCTGGCCGTGGTGCCGCTCATCGCCGTCATCGGTGGGCT
GAGCGCCGCCGCGCTCGCCAAGCTCTCGTCCCGCAGCCAGGACGCGCTCTCGGGCGCCAG
CGGCATCGCGGAGCAGGCGCTCGCGCAGATACGGATCGTGCAGGCGTTCGTCGGCGAGGA
GCGCGAGATGCGGGCCTACTCGGCGGCGCTGGCCGTGGCGCAGAGGATCGGCTACCGCAG
CGGCTTCGCCAAGGGGCTCGGCCTCGGCGGCACCTACTTCACCGTCTTCTGCTGCTACGG
GCTCCTGCTCTGGTACGGCGGCCACCTCGTGCGCGCCCAGCACACCAACGGCGGGCTCGC
CATCGCCACCATGTTCTCCGTCATGATCGGCGGACTGTAAGGCCCACCACAC------CA
CTCTCTCCTCCTCCTGCTCCTCGG------CCCGTCGTCATTGCTGCTGACGGTGTCTGT
GGATCGCGTGCAGGGCCCTCGGGCAGTCGGCGCCGAGCATGGCCGCGTTCGCCAAGGCGC
GTGTGGCGGCTGCCAAGATCTTCCGCATCATCGACCACAGGCCGGGCATCTCCTCGCGC-
--------GACGGCGCGGAGCCGGAGTCGGTGACGGGGCGGGTGGAGATGCGGGGCGTGG
ACTTCGCGTACCCGTCGCGGCCGGACGTCCCCATCCTGCGCGGCTTCTCGCTGAGCGTGC
CCGCCGGGAAGACCATCGCGCTGGTGGGCAGCTCCGGCTCCGGGAAGAGCACGGTGGTGT
CGCTCATCGAGAGATTCTACGACCCCAGCGCAG-------GTA---TACCTAGTACTGTT
ACTACTTTTAGCGCATTAATCTGAGGATGTCCAGTTCGCTTGCTTGCCAATCGCCATTGC
CATCGCAACAACAATACT--TCGCCAACTGCCATTGCTGGGTAGAC--------TAGTAC
AGTAGCAGTTAGAAGAAGCCTCCACTGTACATTGCATTGCCAAACAAAAGTGAATTGTGC
AGTAACTCTGTACCACCACATTGACATGGAAATGAAGTGAATGCTTGGAGCATGCAGAGC
TGGCCGGCCTCATGGGCTGCTGCTACCTGCTAGCTAGCCAACCAGAACCAGCCATCCTCT
TTCTTGCTTTTC--TTTTTACTTTCTTT-GGTCGTGGCTGTTTGTGGTCATACATACATT
CACGCGCAGAGCAGAAGAGCTA-GCTAAGCTAGGTGGGTGTGCCTGCAACG-CGGGACAA
AGAAAACTATTTGTTGCCTGGCAAGATGCTACTGTTGCCTAG--CACATGCCTGCCATTG
ACCGACTGCTCAGTGAGAAGTGGTTCAGTTGTGCTGTTGACAGTATAGATAG--ATATAT
ATAGTAGCCCTGTAGATTTTTTTTTCAGACAAAAAAAAAAAGAAGAACGAGATGAAGTCT
GCAATTCGGTTTTGGCAGGGCAAATCCTGCTGGACGGGCACGACCTCAGGTCGCTGAAGC
TGCGGTGGCTGCGGCGGCAGATCGGGCTGGTGAGCCAGGAGCCGGCGCTGTTCGCGACGA
GCATCAGGGAGAACCTGCTGCTGGGGCGGGACAGCCAGAGCGCGACGCTGGCGGAGATGG
AGGAGGCGGCCAGGGTGGCCAACGCCCACTCCTTCATCATCAAACTCCCCGACGGCTACG
ACACGCAG------GTCCGTC--------CCGTATAGC----TAGC-TCACTAG------
----CTG-CACTGCCACTTCTCTCG----CTTGCTCCCCACCGTTGCTG-------CCTG
TTGCTCTCCAATCCACTTGTCGGTGTCTGGACCACACGTGCCTGCTTGCCTAGCTGCTCC
ACATCTGCTTTCCCTGTCCAACCTTATGCAACTCACTC--------T-ATACTATATCAA
AT-----ACATTTCTAGAGTTTAAAGCTTATCTTAGAATAAATGCATC-TTTAGCTACGA
GACAACCTAACTTCAGTTGTTGTTG-------TTTTTTTTACTTTCTCTCTTCTCAAAAA
TACATTGATTACGTCTTTACAGCGATC--TTTTTTATTCCAAACCT--AAAAATGCATGC
ACTCACTCT-AAAAGCGCAAAGGGA-GCATC-TTTTTTTTCCCCCATCATCTGCACGCAG
CCTTTTCTTTTCCTCATGTCACGAGGGACTGAAGGTGTGTATGCAGCGTCAAGTCATCCA
TCCGTTCCACTCCACTCACTCATGCGTCGCGCACTCTGCGCTCGTGCCTGCCCGGG-GCT
AAAGC-TTTAGTAGCTAGCCTCAGATCAGATACTGTTCGTGTTTGTTAGGCCGCGGCAGC
TGCACATGAGCTCATGACAGCCGGCAGCACCACCACCAACGCCATGGAAGA------GGG
GTCGGGGTCCATCACATAGACATAGATGCCTGTTGTAGACTA-GG-ACGGGAGGGCAATT
GTTAGGCGCCTGTTGCCATCGCATTTGCTGCTGTGGGTTGCCAACAAGTAACATGCCAGG
ATGCTTTGCTAT-CACGCACAGGAC---AGGAGAGGTCC--TTTTTCTCGACACAAGCTC
TACAGCCTCTACTAAACTAGCACTTGCTGAT-GAGTGCA-GAGGATGAATGGACGATGAA
CATCTAGAGTGAGAGAGAAA-AAA-ATGTTAATAATAATAAAA---------AGTAGTAG
CAGGATTAAGA-ATCAACCTGGGGT-ACGTAGGAAGAGGTACAATCCCTA-GGAATCTAG
AGTATGAGAAGTATGGGAGGAGTT--GTGAGTGAAACGGAACAAATTCCGAGTTGGTATT
TTGTCGGGAATGTCAAGTTGATTTTTGATCCTAGTGCAAGCAAGAATTATCAATCACTCA
-GACTCAGCCTGTCTGTGT-CTGTCCACCCCAGCTCTTGCTACTC-TACTTACTACTGTG
CTACT-AGTGGTAGGGTAGGTATCTTCCATAAACTGTTATTATAAACTGTCATCTGAGAA
AGAGAGCCAGTCAAACCCATGCTGCTGCTTA-TTTTAATCACTGTCAAATGGCAGGCAGG
CAGGCAGTCTGGTTAGTTAATAACATCTGGGAAGGGTTTAATCAAACCAAATCAAATCAG
ACGAAATCTAGAGGCCACATGGGATGGGGCCATATGTACTGTACTAGCATAAGTAGCGGC
TAGATTTTATTAGAACACGGACTCACACTCCCATAACTATAACTGACTTTGATCATGATT
CC-TTGCCAAGCAATGCTCGCATGCCCA-TGCATGCATCATCCCTGGTCAAACTCAAACA
CTCTCCACCGTCAGGGAATAAGACTTATTATTTTATTAACAATTCAATTTTTATTTATTA
ATTACGTCTGGACGAGGAGTACTGGTTTATTTGATGAGAGACATGGCAGTCCAAGTCAAA
CTCGTTTGTCT--GACCATGGCGGTGATGGCCGGTTGCAGGTTGGGGAGCGCGGCCTGCA
GCTCTCCGGTGGCCAGAAGCAGCGCATCGCCATCGCCCGCGCCATGCTCAAGAACCCCGC
CATCCTGCTGCTGGACGAGGCCACCAGCGCGCTGGACTCCGAGTCTGAGAAGCTCGTGCA
GGAGGCGCTGGACCGCTTCATGATCGGGCGCACCACCCTGGTGATCGCGCACAGGCTGTC
CACCATCCGCAAGGCCGACGTGGTGGCCGTGCTGCAGGGCGGCGCCGTCTCCGAGATGGG
CGCGCACGACGAGCTGATGGCCAAGGGCGAGAACGGCACCTACGCCAAGCTCATCCGCAT
GCAGGAGCAGGCGCACGAGGCGGCGCTCGTCAACGCCCGCCGCAGCAGCGCCAGGCCCTC
CAGCGCCCGCAACTCCGTCAGCTCGCCCATCATGACGCGCAACTCCTCCTACGGCCGCTC
CCCCTACTCCCGCCGCCTCTCCGACTTCTCCACCTCCGACTTCACCCTCTCCATCCACGA
CCCGCACCACCACCACCGGACCATGGCGGACAAGCAGCTGGCGTTCCGCGCCGGCGCCAG
CTCCTTCCTGCGCCTCGCCAGGATGAACTCGCCCGAGTGGGCCTACGCGCTCGCCGGCTC
CATCGGCTCCATGGTCTGCGGCTCCTTCAGCGCCATCTTCGCCTACATCCTCAGCGCCGT
GCTCAGCGTGTACTACGCGCCGGACCCGCGGTACATGAAGCGCGAGATCGCCAAATACTG
CTACCTGCTCATCGGCATGTCCTCCGCGGCGCTGCTGTTCAACACGGTGCAGCACGTGTT
CTGGGACACGGTGGGCGAGAACCTGACCAAGCGGGTGCGCGAGAAGATGTTCGCCGCCGT
GCTCCGCAACGAGATCGCCTGGTTCGACGCGGACGAGAACGCCAGCGCGCGCGTGGCCGC
CAGGCTCGCGCTGGACGCCCAGAACGTGCGCTCCGCCATC-GGGGACCGCATCTCCGTCA
TCGTCCAGAACTCGGCGCTGATGCTGGTGGCCTGCACCGCGGGGTTCGTCCTCCAGTGGC
GCCTCGCGCTCGTGCTCCTCGCCGTGTTCCCGCTCGTCGTGGGCGCCACCGTGCTGCAGA
AGATGTTCATGAAGGGCTTCTCGGGGGACCTGGAGGCCGCGCACGCCAGGGCGACGCAGA
TCGCGGGCGAGGCCGTGGCCAACCTGCGCACCGTGGCCGCGTTCAACGCGGAGCGCAAGA
TCACGGGGCTGTTCGAGGCCAACCTGCGCGGCCCGCTCCGGCGCTGCTTCTGGAAGGGGC
AGATCGCCGGCAGCGGCTACGGCGTGGCGCAGTTCCTGCTGTACGCGTCCTACGCGCTGG
GGCTGTGGTACGCGGCGTGGCTGGTGAAGCACGGCGTGTCCGACTTCTCGCGCACCATCC
GCGTGTTCATGGTGCTGATGGTGTCCGCGAACGGCGCCGCCGAGACGCTGACGCTGGCGC
CGGACTTCATCAAGGGCGGGCGCGCGATGCGGTCGGTGTTCGAGACGATCGACCGCAAGA
CGGAGGTGGAGCCCGACGACGTGGACGCGGCGCCGGTGCCGGAGCGGCCGAGGGGCGAGG
TGGAGCTGAAGCACGTGGACTTCTCGTACCCGTCGCGGCCGGACATCCAGGTGTTCCGCG
ACCTGAGCCTCCGTGCGCGCGCCGGGAAGACGCTGGCGCTGGTGGGGCCGAGCGGGTGCG
GCAAGAGCTCGGTGCTGGCTCTGGTGCAGCGGTTCTACGAGCCCACGTCCGGGCGCGTGC
TCCTGGACGGCAAGGACGTGCGCAAGTACAACCTGCGGGCGCTGCGGCGCGTGGTGGCGG
TGGTGCCGCAGGAGCCGTTCCTGTTCGCGGCGAGCATCCACGAGAACATCGCGTACGGGC
GCGAGGGCGCGACGGAGGCGGAGGTGGTGGAGGCGGCGGCGCAGGCGAACGCGCACCGGT
TCATCGCGGCGCTGCCGGAGGGGTACCGGACGCAGGTNNNNNNNNNNNNNNNNNNNNNNN
NNNNNNNNNNNNNNNNNNNNNNNNNNNNNNNNNNNNNNNNNNNNNNNNNNNNNNNNNNNN
NNNNNNNNNNNNNNNNNNNNNNNNNNNNNNNNNNNNNNNNNNNNNNNNNNNNNNNNNNNN
NNNNNNNNCGCGCGGGGTCCGGGCGCACCACCATCGTGGTGGCGCACCGGCTGGCCACGG
TGCGCGGCGCGCACACCATCGCGGTCATCGACGACGGCAAGGTGGCGGAGCAGGGGTCGC
ACTCGCACCTGCTCAAGCACCATCCCGACGGGTGCTACGCGCGGATGCTGCAGCTGCAGC
GGCTGACGGGCGCGGCGG------CCGGGCCCGGGCCGTCGTCCTCGTGCAACGGGGCCG
CGTAGGACGGA--------AT-GGATGGGTTTGGTTCCTC--GAGAGATTGATGGGTGAG
GAAGCTGAAGCTCCGGGATCAAATGG------TGGTACTCCATGATCGCAACAATGAGGG
GG--AAAAAAAGAAAGGAGAAAATACGGTGGTTCATATGATTGTACAATTTGACGATCTG
TTTGAGTCGGGGTTTTAGGATGATGTAAACCTTCACTCGCCTT-TTTTT-----------
-TACTCTTGTTTCTCATCCGCATCAGTATCATCTATCTACATACAGTGTCAGAGATGGGA
ACTGATCCGCATCATCATCTACCTCCCAAGGCA--CCCCATATTGTATTAA--------T
GTACTTAGTTAGCCTGTTTTATATATACT--TATAAGTACCAAATAGCAGAATTTTACTC
CTTATCTGCAGTAGC--ACGAAAGAAGAAACGGCAAGCTACACCTATCTCTGG-AAGCAA
AAGAATCTCCCCATTCTCTCTCTTCCTACGA--------GGACA-CCCCATCCTTTTCAG
ACAGACAGACAGACGGACCAAACTG---CACCACCCAAGAACCGATCGAGAGC------A
GAGG-----TAGCATTCTCTGCACTGTAGAGTGTAGACCATACTACGCTGCTCTCGAGAC
ATGATCCCGGGAATATCTACCGAATTGTTTGTCAGTGGCATAGCCGCATAGCTCTCAGCT
GCCTAATGAATTGTTTGGTGCCAACCGCGCTGCAGGCTTGCAGACGACCCGGGAAGGGTC
AGGGATTGCACAACT-------ACTAGCATCAGTGGAGAGCGAAAGGCCAGAACGGCAGG
CTTGCAGGAAAACAGGGACCGTGAGTTTGACCTGGCCTTG-G-----GGGTGGGGAGTCA
GTCAGTCAC-----ATGCGATGCGATGCAGTGGAGGAACCCATCTTCCAA
>A027
NNNNNNNNNNNNNNNNNNNNNNNNNNNNNNNNNNNNNNNNNNNNNNNNNNNNNNNNNNNN
NNNNNNNNNNNNNNNNNNNNNNNNNNNNNNNNNNNNNNNNNNNNNNNNNNNNNNNNNNNN
NNNNNNNNNNNNNNNNNNNNNNNNNNNNNNNNNNNNNNNNNNNNNNNNNNNNNNNNNNNN
NNNNNNNNNNNNNNNNNNNNNNNNNNNNNNNNNNNNNNNNNNNNNNNNNNNNNNNNNNNN
NGTACGATCAGCCGCACGCGATTTTTACGCCGTAATTTCAGGCCTCATTTGCTGTTACGA
AACAGATATACGATTTACGCTAAATTTCGTAATCATTTATGATG-TTTTAGCTCACGTTT
TACGCTAAAATCCATTCGAGCCAGAACCCGCGTACGATCGGACGCACGCGATTTACACGC
CGTAA-TTTCGGGGCCCATTTGCTGTTACGAAA-C-AGATATACGATTTACGCTAAATTT
CGTACTCATTTATGTTGTTTTAGCNNNNNNN-NNNNNNNNNNNNNNNNNNNNNNNNNNNN
NNNNNNNNNNNNNNNNNNNNNNNN----NNNNNNNNNNNNNNNNNNNNNNNNNNNNNNGC
CCTGGACTTTCATTAACTCCTCTCTCTCTCTCTCTCTCTCTC--------------TCTA
TATATATATATATAT-GTGTGTGGTGCCTTTCTTTCAAAACATATTATGCAACCCATACC
CTATCTCAACAAACACCTTCAATA-AGTTGAGTC--GGGGTAGATCTCAAGGCTACATAA
TATAG-TTTTTTTTTCTAGAATGGATGCATTTGTTTTAAGAGAAAAATGATGCACTTGGA
ATGCAATGCATCAAGCAAAGGGATGCAAGAATGTTGGAAAAACACATGAACCCGTATCGC
GAGATGCTTATTTAGCCATTC-TTTATCACAGTGGATTTATATGCAACAAAACCAAAACA
CATGGTTAGTGAG--------TATATAGAGATCTAAAGATGTCCGACACTTCATCGGT--
AAAAAAAAAGCAGCA-TAATCGAGTGAATGCAAGAAAAACGAATTTCTCATATTACACAG
CAGGTTTTCTT-AAAAAAATAAAGTTATCTTAGTA-TTATATTAAAAAGAGACCAAAATA
ATATCCTGTCGAGCAAA-TTCTGAACATTAG--TTCTCATCACCAGTGAGCCGTCACCAT
--CTAGTTTGCAACGGTCCAGTTA--GAGTGC--------ACTCAGGACT----------
--------------------CGCAG-CGAGAGAA---TTTTTTTAATCAAGCCTAAAATT
CACTTTCGGACAAATCGAA------------------------CTACTC--ATAAATATT
AACCATGAGACCTTTTCGCCGCAGCAGGTTTTCTATCGGCCGTTAG--------------
-----------------------------------------------ATTTTAGTGACGA
TGAAAATGATAGAACGCAACGTGCCGCATGCATCCATTCCCATTCG-TTTTCCACAGTAC
ATGTAGGAGTACTGTGCAAGTAGGGTCCGTACATTCAGTCTCTCTCACTAGTTGGACTCT
TCTACTGCTAC-AAAGACATGAGCTGCCGGGAATGGGAACCGGAG-GAGCGAGCGAGCCT
GA----------------------------------------------------------
------------------CGGTCTCACACACACAGTCACAC-------TCCCAAGCCAAT
TATTATAAGAGGCGAGATGAGCAACTCCAGCTC-TTAACCAATCCACT--CCTCCTCCCT
CTCCACCTCCTCTGC-TTTGCTCTGCCACTCTGCTGAGGTGGGGGGCAGAGGAGCTCCCC
CTCCCTCCTCTCCCC-TCCTCGACATGTCTAGCAGCGACCCGGAGGAGATCAGGGCGCGC
GTCGTCGTTCTCGGTTCGCCCCATGCCGACGGCGGCGACGAGTGGGCCCGGCCCGAGCTC
GAGGCCTTCCATCTGCCGTCTCCCGCCCACCAGCCTCCTGGCTTCCTAGCCGGGCAACCG
GAAGCAGCAGAGCAA-CCCACGCTCCCTGCTCCTGCTGGCC-----GCAGCAGCAGCAGC
AACACGCCTACTACATCTGGCGGTGGCGGCGCTGCTCCTCCTCTTCCTTCTTCGCCT-CC
CCCTCCGCCGGCTTCTCTGGAGACCGAGCAGCCGCCCAATGCCAGGCCAGCCTCCGCCGG
CGCCAATGACAGCAAGAAGCCCACCCCGCCCGCCGCCCTGCGCGACCTCTTCCGCTTCGC
CGACGGCCTCGACTGCGCGCTCATGCTCATCGGCACCCTCGGCGCGCTCGTCCACGGCTG
CTCGCTCCCCGTCTTCCTCCGCTTCTTCGCCGACCTCGTCGACTCCTTCGGCTCCCACGC
CGACGACCCGGACACCATGGTCCGCCTCGTCGTCAAGTACGCCTTCTACTTCCTCGTCGT
CGGAGCGGCAATCTGGGCATCCTCGTGGGCAGGTACGCTATCCCTCCTCCTCCTGCCGCC
CCAGCTT--GTGTGCGTCGCGAATTGGCGGTCAATTTGGATTGGATGACAAATCACGTCG
GCCAGTCAATCGCCGTGG--CTACAAACGAGATGTTCAAATCGTTCGCCCCGCTCGCAGA
GATCTCTTGCTGGATGTGGACCGGCGAGCGGCAGTCGACGCGGATGCGGATCCGGTACCT
GGACGCGGCGCTGCGGCAGGACGTGTCCTTCTTCGACACCGACGTGCGGGCCTCGGACGT
GATCTACGCCATCAACGCGGACGCCGTGGTGGTGCAGGACGCCATCAGCGAGAAGCTGGG
CAACCTCATCCACTACATGGCCACCTTCGTGGCCGGCTTCGTCGTGGGGTTCACGGCCGC
GTGGCAGCTGGCGCTGGTCACGCTGGCCGTGGTGCCGCTCATCGCCGTCATCGGTGGGCT
GAGCGCCGCCGCGCTCGCCAAGCTCTCGTCCCGCAGCCAGGACGCGCTCTCGGGCGCCAG
CGGCATCGCGGAGCAGGCGCTCGCGCAGATACGGATCGTGCAGGCGTTCGTCGGCGAGGA
GCGCGAGATGCGGGCCTACTCGGCGGCGCTGGCCGTGGCGCAGAGGATCGGCTACCGCAG
CGGCTTCGCCAAGGGGCTCGGCCTCGGCGGCACCTACTTCACCGTCTTCTGCTGCTACGG
GCTCCTGCTCTGGTACGGCGGCCACCTCGTGCGCGCCCAGCACACCAACGGCGGGCTCGC
CATCGCCACCATGTTCTCCGTCATGATCGGCGGACTGTAAGGCCCACCACAC------CA
CTCTCTCCTCCTCCTGCTCCTCGG------CCCGTCGTCATTGCTGCTGACGGTGTCTGT
GGATCGCGTGCAGGGCCCTCGGGCAGTCGGCGCCGAGCATGGCCGCGTTCGCCAAGGCGC
GTGTGGCGGCTGCCAAGATCTTCCGCATCATCGACCACAGGCCGGGCATCTCCTCGCGC-
--------GACGGCGCGGAGCCGGAGTCGGTGACGGGGCGGGTGGAGATGCGGGGCGTGG
ACTTCGCGTACCCGTCGCGGCCGGACGTCCCCATCCTGCGCGGCTTCTCGCTGAGCGTGC
CCGCCGGGAAGACCATCGCGCTGGTGGGCAGCTCCGGCTCCGGGAAGAGCACGGTGGTGT
CGCTCATCGAGAGATTCTACGACCCCAGCGCAG-------GTA---TACCTAGTACTGTT
ACTACTTTTAGCGCATTAATCTGAGGATGTCCAGTTCGCTTGCTTGCCAATCGCCATTGC
CATCGCAACAACAATACT--TCGCCAACTGCCATTGCTGGGTAGAC--------TAGTAC
AGTAGCAGTTAGAAGAAGCCTCCACTGTACATTGCATTGCCAAACAAAAGTGAATTGTGC
AGTAACTCTGTACCACCACATTGACATGGAAATGAAGTGAATGCTTGGAGCATGCAGAGC
TGGCCGGCCTCATGGGCTGCTGCTACCTGCTAGCTAGCCAACCAGAACCAGCCATCCTCT
TTCTTGCTTTTC--TTTTTACTTTCTTT-GGTCGTGGCTGTTTGTGGTCATACATACATT
CACGCGCAGAGCAGAAGAGCTA-GCTAAGCTAGGTGGGTGTGCCTGCAACG-CGGGACAA
AGAAAACTATTTGTTGCCTGGCAAGATGCTACTGTTGCCTAG--CACATGCCTGCCATTG
ACCGACTGCTCAGTGAGAAGTGGTTCAGTTGTGCTGTTGACAGTATAGATAG--ATATAT
ATAGTAGCCCTGTAGATTTTTTTTTCAGACAAAAAAAAAAAGAAGAACGAGATGAAGTCT
GCAATTCGGTTTTGGCAGGGCAAATCCTGCTGGACGGGCACGACCTCAGGTCGCTGAAGC
TGCGGTGGCTGCGGCGGCAGATCGGGCTGGTGAGCCAGGAGCCGGCGCTGTTCGCGACGA
GCATCAGGGAGAACCTGCTGCTGGGGCGGGACAGCCAGAGCGCGACGCTGGCGGAGATGG
AGGAGGCGGCCAGGGTGGCCAACGCCCACTCCTTCATCATCAAACTCCCCGACGGCTACG
ACACGCAG------GTCCGTC--------CCGTATAGC----TAGC-TCACTAG------
----CTG-CACTGCCACTTCTCTCG----CTTGCTCCCCACCGTTGCTG-------CCTG
TTGCTCTCCAATCCACTTGTCGGTGTCTGGACCACACGTGCCTGCTTGCCTAGCTGCTCC
ACATCTGCTTTCCCTGTCCAACCTTATGCAACTCACTC--------T-ATACTATATCAA
AT-----ACATTTCTAGAGTTTAAAGCTTATCTTAGAATAAATGCATC-TTTAGCTACGA
GACAACCTAACTTCAGTTGTTGTTG-------TTTTTTTTACTTTCTCTCTTCTCAAAAA
TACATTGATTACGTCTTTACAGCGATC--TTTTTTATTCCAAACCT--AAAAATGCATGC
ACTCACTCT-AAAAGCGCAAAGGGA-GCATC-TTTTTTTTCCCCCATCATCTGCACGCAG
CCTTTTCTTTTCCTCATGTCACGAGGGACTGAAGGTGTGTATGCAGCGTCAAGTCATCCA
TCCGTTCCACTCCACTCACTCATGCGTCGCGCACTCTGCGCTCGTGCCTGCCCGGG-GCT
AAAGC-TTTAGTAGCTAGCCTCAGATCAGATACTGTTCGTGTTTGTTAGGCCGCGGCAGC
TGCACATGAGCTCATGACAGCCGGCAGCACCACCACCAACGCCATGGAAGA------GGG
GTCGGGGTCCATCACATAGACATAGATGCCTGTTGTAGACTA-GG-ACGGGAGGGCAATT
GTTAGGCGCCTGTTGCCATCGCATTTGCTGCTGTGGGTTGCCAACAAGTAACATGCCAGG
ATGCTTTGCTAT-CACGCACAGGAC---AGGAGAGGTCC--TTTTTCTCGACACAAGCTC
TACAGCCTCTACTAAACTAGCACTTGCTGAT-GAGTGCA-GAGGATGAATGGACGATGAA
CATCTAGAGTGAGAGAGAAA-AAA-ATGTTAATAATAATAAAA---------AGTAGTAG
CAGGATTAAGA-ATCAACCTGGGGT-ACGTAGGAAGAGGTACAATCCCTA-GGAATCTAG
AGTATGAGAAGTATGGGAGGAGTT--GTGAGTGAAACGGAACAAATTCCGAGTTGGTATT
TTGTCGGGAATGTCAAGTTGATTTTTGATCCTAGTGCAAGCAAGAATTATCAATCACTCA
-GACTCAGCCTGTCTGTGT-CTGTCCACCCCAGCTCTTGCTACTC-TACTTACTACTGTG
CTACT-AGTGGTAGGGTAGGTATCTTCCATAAACTGTTATTATAAACTGTCATCTGAGAA
AGAGAGCCAGTCAAACCCATGCTGCTGCTTA-TTTTAATCACTGTCAAATGGCAGGCAGG
CAGGCAGTCTGGTTAGTTAATAACATCTGGGAAGGGTTTAATCAAACCAAATCAAATCAG
ACGAAATCTAGAGGCCACATGGGATGGGGCCATATGTACTGTACTAGCATAAGTAGCGGC
TAGATTTTATTAGAACACGGACTCACACTCCCATAACTATAACTGACTTTGATCATGATT
CC-TTGCCAAGCAATGCTCGCATGCCCA-TGCATGCATCATCCCTGGTCAAACTCAAACA
CTCTCCACCGTCAGGGAATAAGACTTATTATTTTATTAACAATTCAATTTTTATTTATTA
ATTACGTCTGGACGAGGAGTACTGGTTTATTTGATGAGAGACATGGCAGTCCAAGTCAAA
CTCGTTTGTCT--GACCATGGCGGTGATGGCCGGTTGCAGGTTGGGGAGCGCGGCCTGCA
GCTCTCCGGTGGCCAGAAGCAGCGCATCGCCATCGCCCGCGCCATGCTCAAGAACCCCGC
CATCCTGCTGCTGGACGAGGCCACCAGCGCGCTGGACTCCGAGTCTGAGAAGCTCGTGCA
GGAGGCGCTGGACCGCTTCATGATCGGGCGCACCACCCTGGTGATCGCGCACAGGCTGTC
CACCATCCGCAAGGCCGACGTGGTGGCCGTGCTGCAGGGCGGCGCCGTCTCCGAGATGGG
CGCGCACGACGAGCTGATGGCCAAGGGCGAGAACGGCACCTACGCCAAGCTCATCCGCAT
GCAGGAGCAGGCGCACGAGGCGGCGCTCGTCAACGCCCGCCGCAGCAGCGCCAGGCCCTC
CAGCGCCCGCAACTCCGTCAGCTCGCCCATCATGACGCGCAACTCCTCCTACGGCCGCTC
CCCCTACTCCCGCCGCCTCTCCGACTTCTCCACCTCCGACTTCACCCTCTCCATCCACGA
CCCGCACCACCACCACCGGACCATGGCGGACAAGCAGCTGGCGTTCCGCGCCGGCGCCAG
CTCCTTCCTGCGCCTCGCCAGGATGAACTCGCCCGAGTGGGCCTACGCGCTCGCCGGCTC
CATCGGCTCCATGGTCTGCGGCTCCTTCAGCGCCATCTTCGCCTACATCCTCAGCGCCGT
GCTCAGCGTGTACTACGCGCCGGACCCGCGGTACATGAAGCGCGAGATCGCCAAATACTG
CTACCTGCTCATCGGCATGTCCTCCGCGGCGCTGCTGTTCAACACGGTGCAGCACGTGTT
CTGGGACACGGTGGGCGAGAACCTGACCAAGCGGGTGCGCGAGAAGATGTTCGCCGCCGT
GCTCCGCAACGAGATCGCCTGGTTCGACGCGGACGAGAACGCCAGCGCGCGCGTGGCCGC
CAGGCTCGCGCTGGACGCCCAGAACGTGCGCTCCGCCATC-GGGGACCGCATCTCCGTCA
TCGTCCAGAACTCGGCGCTGATGCTGGTGGCCTGCACCGCGGGGTTCGTCCTCCAGTGGC
GCCTCGCGCTCGTGCTCCTCGCCGTGTTCCCGCTCGTCGTGGGCGCCACCGTGCTGCAGA
AGATGTTCATGAAGGGCTTCTCGGGGGACCTGGAGGCCGCGCACGCCAGGGCGACGCAGA
TCGCGGGCGAGGCCGTGGCCAACCTGCGCACCGTGGCCGCGTTCAACGCGGAGCGCAAGA
TCACGGGGCTGTTCGAGGCCAACCTGCGCGGCCCGCTCCGGCGCTGCTTCTGGAAGGGGC
AGATCGCCGGCAGCGGCTACGGCGTGGCGCAGTTCCTGCTGTACGCGTCCTACGCGCTGG
GGCTGTGGTACGCGGCGTGGCTGGTGAAGCACGGCGTGTCCGACTTCTCGCGCACCATCC
GCGTGTTCATGGTGCTGATGGTGTCCGCGAACGGCGCCGCCGAGACGCTGACGCTGGCGC
CGGACTTCATCAAGGGCGGGCGCGCGATGCGGTCGGTGTTCGAGACGATCGACCGCAAGA
CGGAGGTGGAGCCCGACGACGTGGACGCGGCGCCGGTGCCGGAGCGGCCGAGGGGCGAGG
TGGAGCTGAAGCACGTGGACTTCTCGTACCCGTCGCGGCCGGACATCCAGGTGTTCCGCG
ACCTGAGCCTCCGTGCGCGCGCCGGGAAGACGCTGGCGCTGGTGGGGCCGAGCGGGTGCG
GCAAGAGCTCGGTGCTGGCTCTGGTGCAGCGGTTCTACGAGCCCACGTCCGGGCGCGTGC
TCCTGGACGGCAAGGACGTGCGCAAGTACAACCTGCGGGCGCTGCGGCGCGTGGTGGCGG
TGGTGCCGCAGGAGCCGTTCCTGTTCGCGGCGAGCATCCACGAGAACATCGCGTACGGGC
GCGAGGGCGCGACGGAGGCGGAGGTGGTGGAGGCGGCGGCGCAGGCGAACGCGCACCGGT
TCATCGCGGCGCTGCCGGAGGGGTACCGGACGCAGGTGGGCGAGCGCGGGGTNNNNNNNN
NNNNNNNNNNNNNNNNNNNNNNNNNNNNNNNNNNNNNNNNNNNNNNNNNNNNNNNNNNNN
NNNNNNNNNNNNNNNNNNNNNNNNNNNNNNNNNNNNNNNNNNNNNNNNNNNNNNNNNNNN
NNNNNNNNNNNNNNNNNNNNNNNNNNNNNNNNATCGTGGTGGCGCACCGGCTGGCCACGG
TGCGCGGCGCGCACACCATCGCGGTCATCGACGACGGCAAGGTGGCGGAGCAGGGGTCGC
ACTCGCACCTGCTCAAGCACCATCCCGACGGGTGCTACGCGCGGATGCTGCAGCTGCAGC
GGCTGACGGGCGCGGCGG------CCGGGCCCGGGCCGTCGTCCTCGTGCAACGGGGCCG
CGTAGGACGGA--------AT-GGATGGGTTTGGTTCCTC--GAGAGATTGATGGGTGAG
GAAGCTGAAGCTCCGGGATCAAATGG------TGGTACTCCATGATCGCAACAATGAGGG
GG--AAAAAAAGAAAGGAGAAAATACGGTGGTTCATATGATTGTACAATTTGACGATCTG
TTTGAGTCGGGGTTTTAGGATGATGTAAACCTTCACTCGCCTT-TTTTT-----------
-TACTCTTGTTTCTCATCCGCATCAGTATCATCTATCTACATACAGTGTCAGAGATGGGA
ACTGATCCGCATCATCATCTACCTCCCAAGGCA--CCCCATATTGTATTAA--------T
GTACTTAGTTAGCCTGTTTTATATATACT--TATAAGTACCAAATAGCAGAATTTTACTC
CTTATCTGCAGTAGC--ACGAAAGAAGAAACGGCAAGCTACACCTATCTCTGG-AAGCAA
AAGAATCTCCCCATTCTCTCTCTTCCTACGA--------GGACA-CCCCATCCTTTTCAG
ACAGACAGACAGACGGACCAAACTG---CACCACCCAAGAACCGATCGAGAGC------A
GAGG-----TAGCATTCTCTGCACTGTAGAGTGTAGACCATACTACGCTGCTCTCGAGAC
ATGATCCCGGGAATATCTACCGAATTGTTTGTCAGTGGCATAGCCGCATAGCTCTCAGCT
GCCTAATGAATTGTTTGGTGCCAACCGCGCTGCAGGCTTGCAGACGACCCGGGAAGGGTC
AGGGATTGCACAACT-------ACTAGCATCAGTGGAGAGCGAAAGGCCAGAACGGCAGG
CTTGCAGGAAAACAGGGACCGTGAGTTTGACCTGGCCTTG-G-----GGGTGGGGAGTCA
GTCAGTCAC-----ATGCGATGCGATGCAGTGGAGGAACCCATCTTCCAA
>A028
NNNNNNNNNNNNNNNNNNNNNNNNNNNNNNNNNNNNNNNNNNNNNNNNNNNNNNNNNNNN
NNNNNNNNNNNNNNNNNNNNNNNNNNNNNNNNNNNNNNNNNNNNNNNNNNNNNNNNNNNN
NNNNNNNNNNNNNNNNNNNNNNNNNNNNNNNNNNNNNNNNNNNNNNNNNNNNNNNNNNNN
NNNNNNNNNNNNNNNNNNNNNNNNNNNNNNNNNNNNNNNNNTCATTCGAACCAGAACCCG
CGTACGATCAGCCGCACGCGATTTTTACGCCGTAATTTCAGGCCCCATTTGTTGTTACGA
AACAGATATACGATTTACGCTAAATTTCGTAATCATTTACGTTG-TTTTAGCTCACGTTT
TACGCTAAAATCCATTCGAGCCAGAACTCGCGTACGATCGGACGCACGCGAATTTCACGC
CGTAA-TTTTAGGCCCCATTTGCTGTTACGAAA-C-AGATATACGATTTACGCTAAATTT
CGTGCTCATTTACGTTGTTTTAGCNNNNNNN-NNNNNNNNNNNNNNNNNNNNNNNNNNNN
NNNNNNNNNNNNNNNNNNNNNNNN----NNNNNNNNNNNNNNNNNNNNNNNNNNNNNNNN
NNNNNNNNNNNNNNNNNNNNNNNNNNNNNNNNNNNNNNNNNN--------------NNNN
NNNNNNNNNNNNNNN-NNNNNNNNNNNNNNNNNNNNNNNNNNNNNNNNNNNNNNNNNNNN
NNNNNNNNNNNNNNNNNNNNNNNN-NNNNNNNNC----GGTAGATCTCAAGGCTACATAA
AAAAG--CTTTTTTTCTAGAATGGATGCATTTGTTTTAAGAGAAAAATGATGCACTTGG-
----AATGCATCAAGCAAAGGGATGCANNNNNNNNNNNNNNNNNNNNNNNNNNNNNNNNN
NNNNNNNNNNNNNNNNNNNNN-NNNATCACAGTGGATGCATATGCAACAAAACCAAAACA
GATGGTCAGTGAGTGACAG--TATATATAGATCTAAAGACGTCAGACACTTCATC-GT--
--AAAAAAAACAGCA-TAACCGAGTGAATGGAAGAAAAACGAAATTCTCCTATTACACAA
CAGGTTTTCTA-AGAA----AACGATATATCGGTA-TTATATTAAGAAGAGACCAAAANN
NNNNNNNNNNNNNNNNNNNNNNNNNNNNNNN--NNNNNNNNNNNNNNNNNNNNTCACCAT
--CTAGTTTGCAACGGTCCAGTTA--GAGTGC--------ACTCAGGACT----------
--------------------CGCAG-CGAGAGAA---TTTTTTTAATCAAGCCTAAAATT
CACTTTCGGACAAATCGAA------------------------CTACTC--ATAAATATT
AACCATGAGACCTTTTCGCCGCAGCAGGTTTTTTTATCGGTTGTAG--------------
-----------------------------------------------ATTTTAGTGACGA
TGAAAATGATAGAACGCAACATGCCGCATACATCCATTCCCATTCG-TTTTCCACAGTAC
ATGTAGGAGTACTGTGCAAGTAGGGTCCGTACATTCAGTCTCTCTCACTCGTTGGACTCT
TCTACTGCTAC-AAAGACATGAGCTGCCGGGAATGGGAACCGGAG-GAGCGAGCGAGCCT
GA----------------------------------------------------------
------------------CGGTCTCACACACACAGTCACACTCCCAAGTCCCAAGCCAAT
TATTATAAGAGGCGAGATGAGCAACTCCAGCTC-TTAACCAATCCACT--CCTCCTCCCT
CTCCACTTCCTCTGC-TTTGCTCTGCCACTCTGCTGAGGTGGGGGGCAGAGGAGCTCCCC
CTCCCTCCTCTCCCC-TCCTCGCCATGTCTAGCAGCGACCCAGAGGAGATCAGGGCGCGC
GTCGTCGTTCTCGGTTCGCCCCATGCCGACGGCGGCGACGAGTGGGCCCGGCCCGAGCTC
GAGGCCTTCCATCTGCCGTCTCCCGCCCACCAGCCTCCTGGCTTCCTAGCCGGGCAACCG
GAAGCAGCAGAGCAA-CCCACGCTCCCTGCTCCTGCTGGCC-----GCAGCAGCAGCAGC
AACACGCCTACTACATCTGCCGGTGGCGGCGCTGCTCCTCCTCTTCCTTCTTCGCCT-CC
CCCTCCGCCGGCTTCTCTGGAGACCGAGCAGCCGCCCAATGCCAGGCCAGCCTCCGCCGG
CGCCAATGACAGCAAGAAGCCCACCCCGCCCGCCGCCCTGCGCGACCTCTTCCGCTTCGC
CGACGGCCTCGACTGCGCGCTCATGCTCATCGGCACCCTCGGCGCGCTCGTCCACGGCTG
CTCGCTCCCCGTCTTCCTCCGCTTCTTCGCCGACCTCGTCGACTCCTTCGGCTCCCACGC
CGACGACCCGGACACCATGGTCCGCCTCGTCGTCAAGTACGCCTTCTACTTCCTCGTCGT
CGGAGCGGCAATCTGGGCATCCTCGTGGGCAGGTACGCTATCCCTCCTCCTCCTGCCGCC
CCAGCT------TGCGTCGCGAATTGCCGGTCAATTTGGATTGGTTGACAAATCACATCG
GTCAGCCAATCGCCATGG--CTACAAACGAGATGTTCAAATCGTTCGCCCCGCTCGCAGA
GATCTCTTGCTGGATGTGGACCGGCGAGCGGCAGTCGACGCGGATGCGGATCCGGTACCT
GGACGCGGCGCTGCGGCAGGACGTGTCCTTCTTCGACACCGACGTGCGGGCCTCGGACGT
GATCTACGCCATCAACGCGGACGCCGTGGTGGTGCAGGACGCCATCAGCGAGAAGCTGGG
CAACCTCATCCACTACATGGCCACCTTCGTGGCCGGCTTCGTCGTGGGGTTCACGGCCGC
GTGGCAGCTGGCGCTGGTCACGCTGGCCGTGGTGCCGCTCATCGCCGTCATCGGCGGGCT
GAGCGCCGCCGCGCTCGCCAAGCTCTCGTCCCGCAGCCAGGACGCGCTCTCCGGCGCCAG
CGGCATCGCGGAGCAGGCGCTCGCGCAGATACGGATCGTGCAGGCGTTCGTCGGCGAGGA
GCGCGAGATGCGGGCCTACTCGGCGGCGCTGGCCGTGGCGCAGAGGATCGGCTACCGCAG
CGGCTTCGCCAAGGGTCTCGGCCTCGGCGGCACCTACTTCACCGTCTTCTGCTGCTACGG
GCTCCTGCTCTGGTACGGCGGCCACCTCGTGCGCGCCCAGCACACCAACGGCGGGCTCGC
CATCGCCACCATGTTCTCCGTCATGATCGGCGGACTGTAAGGCCCACCACAC------CA
CTCTCTCCTTCTCCTGCTCCTCGGCCCG--CCCGTCGTCATTGCTGCTGACGGTGTCCGT
GGATCGCGTGCAGGGCCCTCGGGCAGTCGGCGCCGAGCATGGCCGCGTTCGCCAAGGCGC
GTGTGGCGGCTGCCAAGATCTTCCGCATCATCGACCACAGGCCGGGCATCTCGTCGCGC-
--------GACGGCGCGGAGCCAGAGTCGGTGACGGGGCGGGTGGAGATGCGGGGCGTGG
ACTTCGCGTACCCGTCGCGGCCGGACGTCCCCATCCTGCGCGGCTTCTCGCTCAGCGTGC
CCGCCGGGAAGACCATCGCGCTGGTGGGCAGCTCCGGCTCCGGGAAGAGCACGGTGGTGT
CGCTCATCGAGAGGTTCTACGACCCCAGCGCAG-------GTATACTACCTAGTACTGTT
ACTACTTTTAGCGCATTAATCTGAGGATGTCCAGTTCGCTTGCTTGCCAATCGCCATTGC
CATCGCAACAACAATACA--TTGCCAACTGCCATTGCTGGGTAGAC--------TAGTAC
AGTAGCAGTTAGAAGAAGCCTCCACTGTACATTGCATTGCCAAACAAAAGTGAATTGTGC
AGTAACTATGTACCACCACATTGACATGGAAATGAAGTGAATGCTTGGAGCATGCAGAGC
TGGCCGGCCTCATGGGCTGCTGCTACCTGCTAGCTAGCCAACCAGAACCAGCCATCCTCT
TTCTTGCTTTTC--TTTTTACTTTCTTT-GGTCGTGGCTGTTTGTGGTCATACATACATT
CA--CGCAGAGCAGAAGAGCTA-GCTAAGCTAGGTGGGTGTGCCTGCAACG-CGGGACAA
AGAAAACTATTTGTTGCCTGGCAAGATGCTACTGTTGCCTAG--CACATGCCTGCCATTG
ACCGACTGCTCAGTGAGAAGTGGTTCAGTTGTGCTGTTGACAGTATAGATAG--ATATAT
ATAGTAGCCCTGTAGATTTTTTTTTCAGAC-AAAAAAAGAAGAAGAACGAGATGAAGTCT
GCAATTCGGTTTTGGCAGGGCAAATCCTGCTGGACGGGCACGACCTCAGGTCGCTGGAGC
TGCGGTGGCTGCGGCGGCAGATCGGGCTGGTGAGCCAGGAGCCGGCGCTGTTCGCGACGA
GCATCAGGGAGAACCTGCTGCTGGGGCGGGACAGCCAGAGCGCGACGCTGGCGGAGATGG
AGGAGGCGGCCAGGGTGGCCAACGCCCACTCCTTCATCATCAAACTCCCCGACGGCTACG
ACACGCAG------GTCCGTC--------CCGTATAGC----TAGC-TCACTAG------
----CTG-CACTGCCACTTCTCTCG----CTTGCTCCCCACCGTTGCTG-------CCTG
TTGCTCTCCAATCCACTTGTCGGTGTCTGGACCACACGTGCCTGCTTGCCTAGCTGCTCC
ACATCTGCTTTCCCTGTCCAACCTTATGCAACTCACTC--------T-ATACTATATCAA
AT-----ACATTTCTAGAGTTTAAAGCTTATCTTAGAATAAATGCATC-TTTAGCTACGA
GACAACCTAACTTCAGTTGTTG----------TTTTTTTTACTTTCTCTCTTCTCAAAAA
TACTATGATTACGTCTTTACAGCGATC---TTTTTATTCCAAACCT--AAAAATGCATGC
ACTCACTCT-AAAAGCGCAAAGGGA-GCATC--TTTTTTTCCCCCATCATCTGCACGCAG
CCTTTTCTTTTCCTCATGTCACGAGGGACTGAAGGTGTGTATGCAGCGTCAAGTCATCCA
TCCGTTCCACTCCACTCACTCATGCGTCGCGCACTCTGCGCTCGTGCCTGCCCGGG-GCT
AAAGC-TTTAGTAGCTAGCCTCAGATCAGATACTGTTCGTGTTTGTTAGGCCGCGGCAGC
GGCACATGAGCTCATGACAGCCGGCAGCACCACCACCAACACCATGGAAGAGGGGTCGGG
GTCGGGGTCCATCACATAGACATAGATGCCTGTTGTAGACTAGGG-ACGGGAGGGCAATT
GTTAGGCGCCTGTTGCCATCGCATTTGCTGCTGTGGGTTGCCAACAAGTAACATGCCAGG
ATGCTTTGCTAT-CACGCACAGGACAGGAGGAGAGGTCC--TTTTTCTCGACACAAG---
------ATCTACTAAACTAGCACTTGCTGAT-GAGTGCA-TAGGATGAATGGATGATGAA
CATCTAGAGTGAGAGAGAGA-AAATATGTTAATAATAATAAAGAGTAGTAATAGTAGTAG
TAGGATTAAGA-ATCAACCTGGGGT-ACGTAGGAAGAGGTACAATCCCTA-GGAATCTAG
AGTATGAGAAGTATGGGAGGAGTT--GTGAGTGAAACGGAACAAATTCCGAGTTGGTATT
TTGTCGGGAATGTCAAGTTGATTTTTGATCCTAGTGCAAGCAAGAATTATCAATCACTCA
-GACTCAGCCTGTCTGTGT-CTGTCCACCCCAGCTCTTGCTACTC-TACTTACTACTGTG
CTACT-AGTGGTAGGGTAGGTATCTTCCATAAACTGTTATTATAAACTGTCATCTGAGAA
AGAGAGCCAGTCAAACCCATGCTGCTGCTTA-TTTTAATCACTGTCAAATGGCAGGCAGG
CAGGCAGTCTGGTTAGTTAATAACATCTGGGAAGGGTTTAATCAAACCAAATCAAATCAT
ACGAAATCTAGAGGCCACATGGGATGGGGCCATATGTACTGTACTAGCATAAGTAGCGGC
TAGATTTTATTAGAACACGGACTCACACTCCCATAACTATAACTGACTTTGATCATGATT
CC-TTGCCAAGCAATGCTCGCATGCCCA-TGCATGCATCATCCCTGGTCAAACTCAAACA
CTCTCCACCGTCAGGGAATAAGACTTATTATTTTATTAACAATTCCATTTTTATTTATTA
ATTACGGCTGGACGAGGAGTACTAGTTTATTTGATGAGAGACATGGCAGTCCAAGTCAAA
CTCGTTTGTCT--GACCATGGCGGTGATGGCCGGTTGCAGGTTGGGGAGCGCGGCCTGCA
GCTCTCCGGTGGGCAGAAGCAGCGCATCGCCATCGCCCGCGCCATGCTCAAGAACCCCGC
CATCCTGCTGCTGGACGAGGCCACCAGCGCGCTGGACTCCGAGTCTGAGAAGCTCGTGCA
GGAGGCGCTGGACCGCTTCATGATCGGGCGCACCACCCTGGTGATCGCGCACAGGCTGTC
CACCATCCGCAAGGCCGACGTGGTGGCCGTGCTGCAGGGCGGCGCCGTCTCCGAGATGGG
CGCGCACGACGAGCTGATGGCCAAGGGCGAGAACGGCACCTACGCCAAGCTCATCCGCAT
GCAGGAGCAGGCGCACGAGGCGGCGCTCGTCAACGCCCGCCGCAGCAGCGCCAGGCCCTC
CAGCGCCCGCAACTCCGTCAGCTCGCCCATCATGACGCGCAACTCCTCCTACGGCCGCTC
CCCCTACTCCCGCCGCCTCTCCGACTTCTCCACCTCCGACTTCACCCTCTCCATCCACGA
CCCGCACCACCACCACCGGACCATGGCGGACAAGCAGCTGGCGTTCCGCGCCGGCGCCAG
CTCCTTCCTGCGCCTCGCTAGGATGAACTCGCCCGAGTGGGCCTACGCGCTCGCCGGCTC
CATCGGCTCCATGGTCTGCGGCTCCTTCAGCGCCATCTTCGCCTACATCCTCAGCGCCGT
GCTCAGCGTGTACTACGCGCCGGACCCGCGGTACATGAAGCGCGAGATCGCCAAATACTG
CTACCTGCTCATCGGCATGTCCTCCGCGGCGCTGCTGTTCAACACGGTGCAGCACGTGTT
CTGGGACACGGTGGGCGAGAACCTGACCAAGCGGGTGCGCGAGAAGATGTTCGCCGCCGT
GCTCCGCAACGAGATCGCCTGGTTCGACGCGGACGAGAACGCCAGCGCGCGCGTGGCCGC
CAGGCTCGCGCTGGACGCCCAGAACGTGCGCTCCGCCATC-GGGGACCGCATCTCCGTCA
TCGTCCAGAACTCGGCGCTGATGCTGGTGGCCTGCACCGCGGGGTTCGTCCTCCAGTGGC
GCCTCGCGCTCGTGCTCCTCGCCGTGTTCCCGCTCGTCGTGGGCGCCACCGTGCTGCAGA
AGATGTTCATGAAGGGCTTCTCGGGGGACCTGGAGGCCGCGCACGCCAGGGCGACGCAGA
TCGCGGGCGAGGCCGTGGCCAACCTGCGCACCGTGGCCGCGTTCAACGCGGAGCGCAAGA
TCACGGGGCTGTTCGAGGCCAACCTGCGCGGCCCGCTCCGGCGCTGCTTCTGGAAGGGGC
AGATCGCCGGCAGCGGCTACGGCGTGGCGCAGTTCCTGCTGTACGCGTCCTACGCGCTGG
GGCTGTGGTACGCGGCGTGGCTGGTGAAGCACGGCGTGTCCGACTTCTCGCGCACCATCC
GCGTGTTCATGGTGCTGATGGTGTCCGCGAACGGCGCCGCCGAGACGCTGACGCTGGCGC
CGGACTTCATCAAGGGCGGGCGCGCGATGCGGTCGGTGTTCGAGACGATCGACCGCAAGA
CGGAGGTGGAGCCCGACGACGTGGACGCGGCGCCGGTGCCGGAGCGGCCGAGGGGCGAGG
TGGAGCTGAAGCACGTGGACTTCTCGTACCCGTCGCGGCCGGACATCCAGGTGTTCCGCG
ACCTGAGCCTCCGTGCGCGCGCCGGGAAGACGCTGGCGCTGGTGGGGCCGAGCGGGTGCG
GCAAGAGCTCGGTGCTGGCTCTGGTGCAGCGGTTCTACGAGCCCACGTCCGGGCGCGTGC
TCCTGGACGGCAAGGACGTGCGCAAGTACAACCTGCGGGCGCTGCGGCGCGTGGTGGCGG
TGGTGCCGCAGGAGCCGTTCCTGTTCGCGGCGAGCATCCACGAGAACATCGCGTACGGGC
GCGAGGGCGCGACGGAGGCGGAGGTGGTGGAGGCGGCGGCGCAGGCGAACGCGCACCGGT
TCATCGCGGCGCTGCCGGAGGGGTACCGGACGCAGGTGGGCGAGCGCGGGGTGCAGCTGT
CGGGAGGGCAGCGGCAGCGNNNNNNNNNNNNNNNNNNNNNNNNNNNNNNNNNNNNNNNNN
NNNNNNNNNNNNNNNNNNNNNNNNNNNNNNNNNNNNNNNNNNNNNNNNNNNNNNNNNNNN
NNNNNNAGCGCGCGGGGTCCGGGCGCACCACCATCGTGGTGGCGCACCGGCTAGCCACGG
TGCGCGGCGCGCACACCATCGCGGTCATCGACGACGGCAAGGTGGCGGAGCAGGGGTCGC
ACTCGCACCTGCTCAAGCACCATCCCGACGGGTGCTACGCGCGGATGCTGCAGCTGCAGC
GGCTGACGGGCGCGGCGGCCGGGCCCGGGCCCGGGCCGTCGTCCTCGTGCAACGGGGCCG
CGTAGGACGGAATGGATGGAT-GGATGGGTTTGGTTCCTCGGGAGAGATTGATGGGTGAG
GAAGCTGAAGCTCC-GGATCAAATGG------TGGTACTCCATGATCGCAACAATGA-GG
GGGAAAAAAAGGAAAGGAGAAAATACGGTGGTTCATATGATTGTACAATTTGACGATCTG
TTTGAGTCGGGGTTTTAGGATGATGTAAACCTTCACTTGCCTC-TTTTTTTTTTCTTTGA
CTCTTCTTGTTTCTCATCCGCATCAGTATCATCTATCTACATACAGTGTCAGAGATGGGA
ACTGATCCGCATCATCATCTAGCTCCCAAGGCACCCCCCAGATTGTACTAATGTACTTCT
GTACTTAGTTAGCCTGCTTTATATATACTTATATAAGTACTAAATTGCAGAATTTTACTC
CTTATCTGCAGTAGC--ATGAAAGAAGAAACGGCAAGCTACACCTATCTCTGG-GAACAA
AAGGATCTCCCCATTCTCTCTCTTCCTACGA--------GGACACCCCCATCCTTTTCAG
ACAGACAGACAGACGGACCAAACTGCACCACCACCCAAGAACCGATC----GA------A
AGAA-CTACTAGCATTCTCTGCACAGTAGAGTGTAGACCATACTACGCTGCTCTC--GAC
AGGATCCCGGGAATATCTAACGAATTGTTTGTCAGTGGCATAGCCGCATAGCTCTCAGCT
GCCTAATGAATTGTTTGGTGCCAACCGCGCTGCAGGCTTGCAGACGACCCGGGAAGGGTC
AGGGATTGCACAACT-------ACTAGCATCAGTGGAGAGCGAAAGGCCAGAACGGCAGG
CTTGCAGGAAAACAGGGACCAGGAGTTTGACCTGGCCTTGTG-----GGGTGGGGAGTCA
GTCAGTCAC----------ATGCGATGCAGTGGAGGAACCCATCTTCCAA
>A029
GAAACAGATATACGATTTACTCTAAAATTCGTACTAATTTACAATGTTTTGGTTCACGTT
TTACGCTAAAATCCATTCGAGCCAGAACCCGCGCTCAATCGGCCGCACACGATTTTCAAG
CCGTAATTTCTGGGTCCATTTGCTGTTACGAAACAGATATACGACTTACGCTAAATTTCG
TAATCATTTATGTTGTTTTAGCTCACGTTTTACACTAAAATTCATTCGAACCAGAACCCG
CGTACGATCAGCCGCACGCGATTTTTACGCCGTAATTTCAGGCCTCATTTGCTGTTACGA
AACAGATATACGATTTACGCTAAATTTCGTAATCATTTATGATG-TTTTAGCTCACGTTT
TACGCTAAAATCCATTCGAGCCAGAACCCGCGTACGATCGGACGCACGCGATTTACACGC
CGTAA-TTTCGGGGCCCATTTGCTGTTACGAAA-C-AGATATACGATTTACGCTAAATTT
CGTACTCATTTATGTTGTTTTAGCTCACGTT-TTACGCTAGAATTCGCCCGAGCCAGAAC
TAGCACACGATCGGACGCGCATGG----ACCTGGCTGGGGTTTCCTGTACTAATGGAAGC
CCTGGACTTTCATTAACTC--CTCTCTCTCTCTCTCTCTCTC--------------TCTA
TATATATATATATAT-GTGTGTGGTGCCTTTCTTTCAAAACATATTATGCAACGCGTACC
GTATCTCAACAAACACCTTCAATA-AGTTGAGTC--GGGGTAGATCTCAAGGCTACATAA
AATAG--TTTTTTTTCTAGAATGGATGCATTTGTTTTAAGAGAAAAATGATGCACTTGG-
----AATGCATCAAGCAAAGGGATGTAAGAATGTTGGAAAAACACATGAACCCGTATCGC
GAGATGCTTATTTATCCATTC-TTTATCACAGTGGATGCATATGCAACAAAACCAAAACA
GATGGTTAGCGAGTGACAG--TATATAGAGATCTAAAGTTGTCCGACACTTCATCGGT--
--AAAAAAAGCAGCA-TAACCGAGTGAATGGAAGAAAAACGAATTTCTCATA-TACACAG
CAGGTTTTCTT-AAAA----AACGTTATATCGGTA-TTATATTAAGAAGAGACCAAAATA
TGGTCCTGTCGAGAAAATTTCTAAACATTAG--TTCTCATCACCAGTGAGCCGTCACCAT
--CTAGTTTGCAACGGTCCAGTTA--GAGTGC--------ACTCAGGACT----------
--------------------CGCAG-CGAGAGAA---TTTTTTTAATCAAGCCTAAAATT
CACTTTCGGACAAATCGAA------------------------CTACTC--ATAAATATT
AACCATGAGACCTTTTCGCCGCAGCAGGTTTTCTATCGGCCGTTAG--------------
-----------------------------------------------ATTTTAGTGACGA
TGAAAATGATAGAACGCAACGTGCCGCATGCATCCATTCCCATTCG-TTTTCCACAGTAC
ATGTAGGAGTACTGTGCAAGTAGGGTCCGTACATTCAGTCTCTCTCACTAGTTGGACTCT
TCTACTGCTAC-AAAGACATGAGCTGCCGGGAATGGGAACCGGAG-GAGCGAGCGAGCCT
GA----------------------------------------------------------
------------------CGGTCTCACACACACAGTCACAC-------TCCCAAGCCAAT
TATTATAAGAGGCGAGATGAGCAACTCCAGCTC-TTAACCAATCCACT--CCTCCTCCCT
CTCCACCTCCTCTGC-TTTGCTCTGCCACTCTGCTGAGGTGGGGGGCAGAGGAGCTCCCC
CTCCCTCCTCTCCCC-TCCTCGCCATGTCTAGCAGCGACCCGGAGGAGATCAGGGCGCGC
GTCGTCGTTCTCGGTTCGCCCCATGCCGACGGCGGCGACGAGTGGGCCCGGCCCGAGCTC
GAGGCCTTCCATCTGCCGTCTCCCGCCCACCAGCCTCCTGGCTTCCTAGCCGGGCAACCG
GAAGCAGCAGAGCAA-CCCACGCTCCCTGCTCCTGCTGGCCGC--AGCAGCAGCAGCAGC
AACACGCCTACTACATCTGCCGGTGGCGGCGCTGCTCCTCCTCCTCCTTCTTCGCCT-CC
CCCTCCGCCGGCTTCTCTGGAGACCGAGCAGCCGCCCAATGCCAGGCCAGCCTCCGCCGG
CGCCAATGACAGCAAGAAGCCCACCCCGCCCGCCGCCCTGCGCGACCTCTTCCGCTTCGC
CGACGGCCTCGACTGCGCGCTCATGCTCATCGGCACCCTCGGCGCGCTCGTCCACGGCTG
CTCGCTCCCCGTCTTCCTCCGCTTCTTCGCCGACCTCGTCGACTCCTTCGGCTCCCACGC
CGACGACCCGGACACCATGGTCCGCCTCGTCGTCAAGTACGCCTTCTACTTCCTCGTCGT
CGGAGCGGCAATCTGGGCATCCTCGTGGGCAGGTACGCTATCCCTCCTCCTCCTGCCGCC
CCAGCTT--GTGTGCGTCGCGAATTGGCGGTCAATTTGGATTGGATGACAAATCACGTCG
GTCAGCCAATCGCCGTGG--CTACAAACGAGATGTTCAAATCGTTCGCCCCGCTCGCAGA
GATCTCTTGCTGGATGTGGACCGGCGAGCGGCAGTCGACGCGGATGCGGATCCGGTACCT
GGACGCGGCGCTGCGGCAGGACGTGTCCTTCTTCGACACCGACGTGCGGGCCTCGGACGT
GATCTACGCCATCAACGCGGACGCCGTGGTGGTGCAGGACGCCATCAGCGAGAAGCTGGG
CAACCTCATCCACTACATGGCCACCTTCGTGGCCGGCTTCGTCGTGGGGTTCACGGCCGC
GTGGCAGCTGGCGCTGGTCACGCTGGCCGTGGTGCCGCTCATCGCCGTCATCGGCGGGCT
GAGCGCCGCCGCGCTCGCCAAGCTCTCGTCCCGCAGCCAGGACGCGCTCTCGGGCGCCAG
CGGCATCGCGGAGCAGGCGCTCGCGCAGATACGGATCGTGCAGGCGTTCGTTGGCGAGGA
GCGCGAGATGCGGGCCTACTCGGCGGCGCTGGCCGTGGCGCAGAGGATCGGCTACCGCAG
CGGCTTCGCCAAGGGGCTCGGCCTCGGCGGCACCTACTTCACCGTCTTCTGCTGCTACGG
GCTCCTGCTCTGGTACGGCGGCCACCTCGTGCGCGCCCAGCACACCAACGGCGGGCTCGC
CATCGCCACCATGTTCTCCGTCATGATCGGCGGACTGTAAGGCCCACCACACCACG--CA
CTCTCTCCTTCTGCTGCTCCTCGGCCCGCCCCCGTCGTCATTGCTGCTGACGGTATCTGT
GGATCGCGTGCAGGGCCCTCGGGCAGTCGGCGCCGAGCATGGCCGCGTTCGCCAAGGCGC
GTGTGGCGGCTGCCAAGATCTTCCGCATCATCGACCACAGGCCGGGCATCTCCTCGCGC-
--------GACGGCGCGGAGCCAGAGTCGGTGACGGGGCGGGTGGAGATGCGGGGCGTGG
ACTTCGCGTACCCGTCGCGGCCGGACGTCCCCATCCTGCGCGGCTTCTCGCTGAGCGTGC
CCGCCGGGAAGACCATCGCGCTGGTGGGCAGCTCCGGCTCCGGGAAGAGCACGGTGGTGT
CGCTCATCGAGAGATTCTACGACCCCAGCGCAG-------GTA---TACCTAGTACTGTT
ACTACTTTTAGCGCATTAATCTGAGGATGTCCAGTTCGCTTGCTTGCCAATCGCCATTGC
CATCGCAACAACAATACT--TCGCCAACTGCCATTGCTGGGTAGAC--------TAGTAC
AGTAGCAGTTAGAAGAAGCCTCCACTGTACATTGCATTGCCAAACAAAAGTGAATTGTGC
AGTAACTCTGTACCACCACATTGACATGGAAATGAAGTGAATGCTTGGAGCATGCAGAGC
TGGCCGGCCTCATGGGCTGCTGCTACCTGCTAGCTAGCCAACCAGAACCAGCCATCCTCT
TTCTTGCTTTTC--TTTTTACTTTCTTT-GGTCGTGGCTGTTTGTGGTCATACATACATT
CA--CGCAGAGCAGAAGAGCTA-GCTAAGCTAGGTGGGTGTGCCTGCAACG-CGGGACAA
AGAAAACTATTTGTTGCCTGGCAAGATGCTACTGTTGCCTAG--CACATGCCTGCCATTG
ACCGACTGCTCAGTGAGAAGTGGTTCAGTTGTGCTGTTGACAGTATAGATAG--ATATAT
ATAGTAGCCCTGTAGATTTTTTTTTCAGAC-AAAAAAAGAAGAAGAACGAGATGAAGTCT
GCAATTCGGTTTTGGCAGGGCAAATCCTGCTGGACGGGCACGACCTCAGGTCGCTGGAGC
TGCGGTGGCTGCGGCGGCAGATCGGGCTGGTGAGCCAGGAGCCGGCGCTGTTCGCGACGA
GCATCAGGGAGAACCTGCTGCTGGGGCGGGACAGCGAGAGCGCGACGCTGGCGGAGATGG
AGGAGGCGGCCAGGGTGGCCAACGCCCACTCCTTCATCATCAAACTCCCCGACGGCTACG
ACACGCAG------GTCCGTC--------CCGTATAGC----TAGC-TCACTAG------
----CTG-CACTGCCACTTCTCTCG----CTTGCTCCCCACCGTTGCTG-------CCTG
TTGCTCTCCAATCCACTTGTCGGTGTCTGGACCACACGTGCCTGCTTGCCTAGCTGCTCC
ACATCTGCTTTCCCTGTCCAACCTTATGCAACTCACTC--------T-ATACTATATCAA
AT-----ACATTTCTAGAGTTTAAAGCTTATCTTAGAATAAATGCATC-TTTAGCTACGA
GACAACCTAACTTCAGTTGTTGTTT----T-GTTTTTTTTACTTTCTCTCTTCTCAAAAA
TACATTGATTACGTCTTTACAGCGATC---TTTTTATTCCAAACCT--AAAAATGTATGC
ACTCACTCTAAAAAGCGCAAAGGGA-GCATC--TTTTTTTTCCCCATCATCTGCACGCAG
CCTTTTCTTTTCCTCATGTCACGAGGGACTGAAGGTGTGTATGCAGCGTCAAGTCATCCA
TCCGTTCCACTCCACTCACTCATGCGTCGCGCACTCTGCGCTCGTGCCTGCCCGGG-GCT
AAAGC-TTTAGTAGCTAGCCTCAGATCAGATACTGTTCGTGTTTGTTAGGCCGCGGCAGC
GGCACATGAGCTCATGACAGCCGGCAGCACCACCACCAACACCATGGAAGA------GGG
GTCGGGGTCCATCACATAGACATAGATGCCTGTTGTAGACTAGGG-ACGGGAGGGCAATT
GTTAGGCGCCTGTTGCCATCGCATTTGCTGCTGTGGGTTGCCAACAAGTAACATGCCAGG
ATGCTTTGCTAT-CACGCACAGGACAGGAGGAGAGGTCC--TTTTTCTCGACACAAG---
------ATCTACTAAACTAGCACTTGCTGAT-GAGTGCA-TAGGATGAATGGATGATGAA
CATCTAGAGTGAGAGAGAGA-AAATATGTTAATAATAATAAAGAGTAGTAATAGTAGTAG
TAGGATTAAGA-ATCAACCTGGGGT-ACGTAGGAAGAGGTACAATCCCTA-GGAATCTAG
AGTATGAGAAGTATGGGAGGAGTT--GTGAGTGAAACGGAACAAATTCCGAGTTGGTATT
TTGTCGGGAATGTCAAGTTGATTTTTGATCCTAGTGCAAGCAAGAATTATCAATCACTCA
-GACTCAGCCTGTCTGTGT-CTGTCCACCCCAGCTCTTGCTACTC-TACTTACTACTGTG
CTACT-AGTGGTAGGGTAGGTATCTTCCATAAACTGTTATTATAAACTGTCATCTGAGAA
AGAGAGCCAGTCAAACCCATGCTGCTGCTTATTTTTAATCACTGTCAAATGGCAGGCAGG
CAGGCAGTCTGGTTAGTTAATAACATCTGGGAAGGGTTTAATCAAACCAAATCAAATCAT
ACGAAATCTAGAGGCCACATGGGATGGGGCCATATGTACTGTACTAGCATAAGTAGCGGC
TAGATTTTATTAGAACACGGACTCACACTCCCATAACTATAACTGACTTTGATCATGATT
CC-TTGCCAAGCAATGCTCGCATGCCCA-TGCATGCATCATCCCTGGTCAAACTCAAACA
CTCTCCACCGTCAGGGAATAAGACTTATTATTTTATTAACAATTCCATTTTTATTTATTA
ATTACGGCTGGACGAGGAGTACTAGTTTATTTGATGAGAGACATGGCAGTCCAAGTCAAA
CTCGTTTGTCT--GACCATGGCGGTGATGGCCGGTTGCAGGTTGGGGAGCGCGGCCTGCA
GCTCTCCGGTGGGCAGAAGCAGCGCATCGCCATCGCCCGCGCCATGCTCAAGAACCCCGC
CATCCTGCTGCTGGACGAGGCCACCAGCGCGCTGGACTCCGAGTCTGAGAAGCTCGTGCA
GGAGGCGCTGGACCGCTTCATGATCGGGCGCACCACCCTGGTGATCGCGCACAGGCTGTC
CACCATCCGAAAGGCCGACGTGGTGGCCGTGCTGCAGGGCGGCGCCGTCTCCGAGATGGG
CGCGCACGACGAGCTGATGGCCAAGGGCGAGAACGGCACCTACGCCAAGCTCATCCGCAT
GCAGGAGCAGGCGCACGAGGCGGCGCTCGTCAACGCCCGCCGCAGCAGCGCCAGGCCCTC
CAGCGCCCGCAACTCCGTCAGCTCGCCCATCATGACGCGCAACTCCTCCTACGGCCGCTC
CCCCTACTCCCGCCGCCTCTCCGACTTCTCCACCTCCGACTTCACCCTCTCCATCCACGA
CCCGCACCACCACCACCGGACCATGGCCGACAAGCAGCTGGCGTTCCGCGCCGGCGCCAG
CTCCTTCCTGCGCCTCGCCAGGATGAACTCGCCCGAGTGGGCCTACGCGCTCGC------
---CGGCTCCATGGTCCGCGGCTCCTTCAGCGCCATCTTCGCCTACATCCTCAGCGCCGT
GCTCAGCGTGTACTACGCGCCGGACCCGCGGTACATGAAGCGCGAGATCGCCAAATACTG
CTACCTGCTCATCGGCATGTCCTCCGCTGCGCTGCTGTTCAACACGGTGCAGCACGTGTT
CTGGGACACGGTGGGCGAGAACCTGACCAAGCGGGTGCGCGAGAAGATGTTCGCCGCCGT
GCTCCGCAACGAGATCGCCTGGTTCGACACGGACGAGAACGCCAGCGCGCGCGTGGCCGC
CAGGCTCGCGCTGGACGCCCAGAACGTGCGCTCCGCCATC-GGGGACCGCATCTCCGTCA
TCGTCCAGAACTCGGCGCTGATGCTGGTGGCCTGCACCGCGGGGTTCGTCCTCCAGTGGC
GCCTCGCGCTCGTGCTCCTCGCCGTGTTCCCGCTCGTCGTGGGCGCCACCGTGCTGCAGA
AGATGTTCATGAAGGGCTTCTCGGGGGACCTGGAGGCCGCGCACGCCAGGGCGACGCAGA
TCGCGGGCGAGGCCGTGGCCAACCTGCGCACCGTGGCCGCGTTCAACGCGGAGCGCAAGA
TCACGGGGCTGTTCGAGGCCAACCTGCGCGGCCCGCTCCGGCGCTGCTTCTGGAAGGGGC
AGATCGCCGGCAGCGGCTACGGCGTGGCGCAGTTCCTGCTGTACGCGTCCTACGCGCTGG
GGCTGTGGTACGCGGCGTGGCTGGTGAAGCACGGCGTGTCGGACTTCTCGCGCACCATCC
GCGTGTTCATGGTGCTGATGGTGTCCGCGAACGGCGCCGCCGAGACGCTGACGCTGGCGC
CGGACTTCATCAAGGGCGGGCGCGCGATGCGGTCGGTGTTCGAGACGATCGACCGCAAGA
CGGAGGTGGAGCCCGACGACGTGGACGCGGCGCCGGTGCCGGAGCGGCCGAGGGGCGAGG
TGGAGCTGAAGCACGTGGACTTCTCGTACCCGTCGCGGCCGGACATCCAGGTGTTCCGCG
ACCTGAGCCTCCGTGCGCGCGCCGGGAAGACGCTGGCCCTGGTGGGGCCGAGCGGGTGCG
GCAAGAGCTCGGTGCTGGCGCTGGTGCAGCGGTTCTACGAGCCCACGTCCGGGCGCGTGC
TCCTGGACGGCAAGGACGTGCGCAAGTACAACCTGCGGGCGCTGCGGCGCGTGGTGGCGG
TGGTACCGCAGGAGCCGTTCCTGTTCGCGGCGAGCATCCACGAGAACATCGCGTACGGGC
GCGAGGGCGCGACGGAGGCGGAGGTGGTGGAGGCGGCGGCGCAGGCGAACGCGCACCGGT
TCATCGCGGCGCTGCCGGAGGGGTACCGGACGCAGGTGGGCGAGCGCGGGGTGCAGCTGT
CGGGGGGGCAGCGGCAGCGGATCGCGATCGCGCGCGCGCTGGTGAAGCAGGCNNNNNNNN
NNNNNNNNNNNNNNNNNNNNNNNNNNNNNNNNGCCGAGTCGGAGCGGTGCGTGCAGGAGG
CGCTGGAGCGCGCGGGGTCCGGGCGCACCACCATCGTGGTGGCGCACCGGCTGGCCACGG
TGCGCGGCGCGCACACCATCGCGGTCATCGACGACGGCAAGGTGGCGGAGCAGGGGTCGC
ACTCGCACCTGCTCAAGCACCATCCCGACGGGTGCTACGCGCNGATGCTGCAGCTGCAGC
GGCTGACGGGCGCGGCGGCCGGGCCCGGGCCCGGGCCGTCGTCCTCGTGCAACGGGGCCG
CGTAGGACGGAATGGATGGAT-GGATGGGTTTGGTTCATCGGGAGAGATTGATGGGTGAG
GAAGCTGAAGCTCC-GGATCAAATGG------TGGTACTCCATGATCGCAACAATGA-GG
GGGAAAAAAAGGAAAGGAGAAAATACGGTGGTTCATATGATTGTACAATTTGACGATCTG
TTTGAGTCGGGGTTTTAGGATGATGTAAACCTTCACTTGCCTC-TTTTT-TTTTCTTTGA
CTCTCCTTGTTTCTCATCCGCATCAGTATCATCTATCTACATACAGTGTCAGAGATGGGA
ACTGATCCGCATCATCATCTAGCTCCCAAGGCA--CCCCAGATTGTACTAATGTACTTCT
GTACTTAGTTAGCCTGCTTTATATATACT--TATAAGTACGAAATAGCAGAATTTTACTC
CTTATCTGCAGTAGC--ACGAAAGAAGAAACGGCAAGCTACACCTATCTCTGG-AAGCAA
AAGAATCTCCCCATTCTCTCTCTTCCTACGA--------GGACA-CCCCATCCTTTTCAG
ACAGACAGACAGACGGACCAAACTG---CACCACCCAAGAACCGATCGAGAGC------A
GAGG-----TAGCATTCTCTGCACTGTAGAGTGTAGACCATACTACGCTGCTCTCGAGAC
ATGATCCCGGGAATATCTACCGAATTGTTTGTCAGTGGCATAGCCGCATAGCTCTCAGCT
GCCTAATGAATTGTTTGGTGCCAACCGCGCTGCAGGCTTGCAGACGACCCGGGAAGGGTC
AGGGATTGCACAACT-------ACTAGCATCAGTGGAGAGCGAAAGGCCAGAACGGCAGG
CTTGCAGGAAAACGGGGACCATGAGTTTGACCTGGCCTTGTG-----GGGGGAGGAGTCA
GTCAGTCACATGCGATGCGATGCGATGCAGTGGAGGAACCCATCTTCCAA
>A030
GAAACAGATATACGATTTACTCTAAAATTCGTACTAATTTACAATGTTTTGGTTCACGTT
TTACGCTAAAATCCATTCGAGCCAGAACCCGCGCTCAATCGGCCGCACGCGATTTTCAAG
CCGTAATTTCTGGGTCCATTTGCTGTTACGAAACAAATATACGACTTACGCTAAATTTTG
TAATCATTTATGTTGTTTTAGCTCACGTTTTACACTAAAATTCATTCGAACCAGAACCCG
CGTACGATCAGCCGCACGCGATTTTTACGCCGTAATTTCAGGCCCCATTTGTTGTTACGA
AACAGATATACGATTTACGCTAAATTTCGTAATCATTTACGTTG-TTTTAGCTCACGTTT
TACGCTAAAATCCATTCGAGCCAGAACTCGCGTACGATCGGACGCACGCGAATTTCACGC
CGTAA-TTTTAGGCCCCATTTGCTGTTACGAAA-C-AGATATACGATTTACGCTAAATTT
CGTACTCATTTATGTTGTTTTAGCTCACGTT-TTACGCTAGAATTCGCCCGAGCCAGAAC
TAGCACACGATCGGACACGCATGGATATACCTGGCTGGGGTTTCCTGTACTAATGGAAGT
CCTGAACTTTCATTAACTCTCTTCTCTCTCTCTCTATATATA--------------TATA
TATATATATATATAT-ATATATGGTGCCTTTCTTTCAAAACATATTATGCAACGCGTACC
GTATCTCAACAAACACCTTCAATA-AGTTGAGTC--GGGGTAGATCTCAAGGCTACATAA
AATAG---TTTTTTTCTAGAATGGATGCATTTGTTTTAAGAGAAAAATGATGCACTTGG-
----AATGCATCAAGCAAAGGGATGCAAGAATGTTGGAAAAACACATGAACCCGTATCGC
GAGATGCTTATTTATCCATTC-TTTATCACAGTGGATGCATATGCAACAAAACCAAAACA
GATGGTTAGCGAGTGACAGTATATATAGAGATCTAAAGATGTCCGACACTTCATCGGT--
--AAAAAAAGCAGCA-TAACCGAGTGAACGGAAGAAAAACGAATTTCTCATATTACACAG
CAGGTTTTCTT-AAAAAAAGAACATTATATCAGTA-TTATATTAAGAAGAGAACAAAATA
TGGTCCTATCGAAAAAATTTCTAAACATTAG--TTCTCATCACCAGTGAGCCGTCACCAT
--CTAGTTTGCAACGGTCCAGTCA--GAGTTCAGGACATAACTCAGGACTCGAGAG----
-----------CAGACGGAGCACAG-TGAGAGAA--TTTTTTTTAATCAAGCCTAAAATT
CACCTTCGGACAAATTGAACCTGGAAT-----------GGGTGCTACTC--ATAAATATT
AACCATGAGGCCTTTTCGCCGCAGCAGGTTTTCTATCGGCCGTTAG--------------
-----------------------------------------------ATTTTAGTGACGA
TGAAAATGATAGAACGCAACGTGCCGCATGCATCCATTCCCATTCG-TTTTCCACAGTAC
ATGTAGGAGTACTGTGCAAGTAGGGTCCGTACATTCAGTCTCTCTCACTAGTTGGACTCT
TCTACTGCTAC-AAAGACATGAGCTGCCTGGAATGGGAACCGGAG-GAGCGAGCGAGCCC
GAACCAGAGCCTCTGAGGCTATCCGCAACCGTTACCCCTAAATTTTTCCCCCTATAT-CA
CTTTTTCCCTC-----TACGGTCTCACACACACAGTCACAC-------TCCCAAGCCAAT
TATTATAAGAGGCGAGATGAGCAACTCCAGCTC-TTAACCAATCCACT--CCTCCTCCCT
CTCCACCTCCTCTGC-TTTGCTCTGCCACTGTGCTGAGGTGGGGGGCAGAGGAGCTCCCC
CTCCCTCCTCTCCCC-TCCTCGCCATGTCTAGCAGCGACCCGGAGGAGATCAGGGCGCGC
GTCGTCGTTCTCGGTTCGCCCCATGCCGACGGCGGCGACGAGTGGGCCCGGCCCGAGCTC
GAGGCCTTCCATCTGCCGTCTCCCGCCCACCAGCCTCCTGGCTTCCTAGCCGGGCAACCG
GAAGCAGCAGAGCAA-CCCACGCTCCCTGCTCATGCTGGCC-----GCAGCAGCAGCAGC
AACACGCCTACTACATCTGCCGGTGGCGGCGCTGCTCCTCCTCTTCCTTCTTCGCCT-CC
CCCTCCGTCGGCTTCTCTGGAGACCGAGCAGCCGCCCAATGCCAGGCCAGCCTCCGCCGG
CGCCAATGACAGCAAGAAGCCCACCCCGCCCGCCGCCCTGCGCGACCTCTTCCGCTTCGC
CGACGGCCTCGACTGCGCGCTCATGCTCATCGGCACCCTCGGCGCGCTCGTCCACGGCTG
CTCGCTCCCCGTCTTCCTCCGCTTCTTCGCCGACCTCGTCGACTCCTTCGGCTCCCACGC
CGACGACCCGGACACCATGGTCCGCCTCGTCGTCAAGTACGCCTTCTACTTCCTCGTCGT
CGGAGCGGCAATCTGGGCATCCTCGTGGGCAGGTACGCTATCCCTCCTCCTCCTGCCGCC
CCAGCTT--GTGTGCGTCGCGAATTGGCGGTCCATTTGGATTGGATGACAAATCACGTCG
GTCAGTCAATCGCCATGG--CTACAAACGAGATGTTCAAATCGTTCGCCCCGCTCGCAGA
GATCTCTTGCTGGATGTGGACCGGCGAGCGGCAGTCGACGCGGATGCGGATCCGGTACCT
GGACGCGGCGCTGCGGCAGGACGTGTCCTTCTTCGACACCGACGTGCGGGCCTCGGACGT
GATCTACGCCATCAACGCGGACGCCGTGGTGGTGCAGGACGCCATCAGCGAGAAGCTGGG
CAACCTCATCCACTACATGGCCACCTTCGTGGCCGGCTTCGTCGTGGGGTTCACGGCCGC
GTGGCAGCTGGCGCTGGTCACGCTGGCCGTGGTGCCGCTCATCGCCGTCATCGGCGGGCT
GAGCGCCGCCGCGCTCGCCAAGCTCTCGTCCCGCAGCCAGGACGCGCTCTCGGGCGCCAG
CGGCATCGCGGAGCAGGCGCTCGCGCAGATACGGATCGTGCAGGCGTTCGTGGGCGAGGA
GCGCGAGATGCGGGCCTACTCGGCGGCGCTGGCCGTGGCGCAGAGGATCGGCTACCGCAG
CGGCTTCGCCAAGGGGCTCGGCCTCGGCGGCACCTACTTCACCGTCTTCTGCTGCTACGG
GCTCCTGCTCTGGTACGGCGGCCACCTCGTGCGCGCCCAGCACACCAACGGCGGGCTCGC
CATCGCCACCATGTTCTCCGTCATGATCGGCGGACTGTAAGGCCCACCACAC------CA
CTCTCTCCTCCTCCTGCTCCTCGG------CCCGTCGTCATTGCTGCTGACGGTGTCTGT
GGATCGCGTGCAGGGCCCTCGGGCAGTCGGCGCCGAGCATGGCCGCGTTCGCCAAGGCGC
GCGTGGCGGCCGCCAAGATCTTCCGCATCATCGACCACAGGCCGGGCATCTCGTCGCGCG
ACGGCGAGGACGGCGCGGAGCCAGAGTCGGTGACGGGGCGGGTGGAGATGCGGGGCGTGG
ACTTCGCGTACCCGTCGCGGCCGGACGTCCCCATCCTGCGCGGCTTCTCGCTGAGCGTGC
CCGCCGGGAAGACCATCGCGCTGGTGGGCAGCTCCGGCTCCGGGAAGAGCACGGTGGTGT
CGCTCATCGAGAGGTTCTACGACCCCAGCGCAG-------GTATACTACCTAGTACTGTT
ACTACTTTTAGCGCATTAATCTGAGGATGTCCAGTTCGCTTGCTTGCCAATCGCCATTGC
CATCGCAACAACAATACA--TTGCCAACTGCCATTGCTGGGTAGAC--------TAGTAC
AGTAGCAGTTAGAAGAAGCCTCCACTGTACATTGCATTGCCAAACAAAAGTGAATTGTGC
AGTAACTGTGTACCACCACATTGACATGGAAATGAAGTGAATGCTTGGAGCATGCAGAGC
TGGCCGGCCTCATGGGCTGCTGCTACCTGCTAGCTAGCCAACCAGAACCAGCCATCCTCT
TTCTTGCTTTTC--TTTTTACTTTCTTT-GGTCGTGGCTGTTTGTGGTCATACATACATT
CA--CGCAGAGCAGAAGAGCTA-GCTAAGCTAGGTGG--GTGCCTGCAACG-CGGGACAA
AGAAAACTATTTGTTGCCTGGCAAGATGCTACTGTTGCCTAG--CACATGCCTGCCATTG
ACCGACTGCTCAGTGAGAAGTGGTTCAGTTGTGCTGTTGACAGTATAGATAG--ATATAT
ATAGTAGCCCTGTAGATTTTTTTTTCAGAC-AAAAAAAGAAGAAGAACGAGATGAAGTCT
GCAATTCGGTTTTGGCAGGGCAAATCCTGCTGGACGGGCACGACCTCAGGTCGCTGGAGC
TGCGGTGGCTGCGGCGGCAGATCGGGCTGGTGAGCCAGGAGCCGGCGCTGTTCGCGACGA
GCATCAGGGAGAACCTGCTGCTGGGGCGGGACAGCCAGAGCGCGACGCTGGCGGAGATGG
AGGAGGCGGCCAGGGTGGCCAACGCCCACTCCTTCATCATCAAACTCCCCGACGGCTACG
ACACGCAG------GTCCGTC--------CCGTATAGC----TAGC-TCACTAG------
----CTG-CACTGCCACTTCTCTCG----CTTGCTCCCCACCGTTGCTG-------CCTG
TTGCTCTCCAATCCACTTGTCGGTGTCTGGACCACACGTGCCTGCTTGCCTAGCTGCTCC
ACATCTGCTTTCCCTGTCCAACCTTATGCAACTCACTC--------T-ATACTATATCAA
AT-----ACATTTCTAGAGTTTAAAGCTTATCTTAGAATAAATGCATC-TTTAGCTACGA
GACAACCTAACTTCAGTTGTTGTTG---TT-TTTTTTTTTACTTTCTCTCTTCTCAAAAA
TACTATGATTACGTCTTTACAGCGATC---TTTTTATTCCAAACCT--AAAAATGCATGC
ACTCACTCT-AAAAGCGCAAAGGGA-GCATCTTTTTTTTTTCCCCATCATCTGCACGCAG
CCTTTTCTTTTCCTCATGTCACGAGGGACTGAAGGTGTGTATGCAGCGTCAAGTCATCCA
TCCGTTCCACTCCACTCACTCATGCGTCGCGCACTCTGCGCTCGTGCCTGCCCGGG-GCT
AAAGC-TTTAGTAGCTAGCCTCAGATCAGATACTGTTCGTGTTTGTTAGGCCGCGGCAGC
GGCACATGAGCTCATGACAGCCGGCAGCACCACCACCAACACCATGGAAGA------GGG
GTCGGGGTCCATCACATAGACATAGATGCCTGTTGTAGACTAGGG-ACGGGAGGGCAATT
GTTAGGCGCCTGTTGCCATCGCATTTGCTGCTGTGGGTTGCCAACAAGTAACATGCCAGG
ATGCTTTGCTAT-CACGCACAGGACAGGAGGAGAGGTCC--TTTTTCTCGACACAAG---
------ATCTACTAAACTAGCACTTGCTGAT-GAGTGCA-TAGGATGAATGGATGATGAA
CATCTAGAGTGAGAGAGAGA-AAATATGTTAATAATAATAAAGAGTAGTAATAGTAGTAG
TAGGATTAAGA-ATCAACCTGGGGT-ACGTAGGAAGAGGTACAATCCCTA-GGAATCTAG
AGTATGAGAAGTATGGGAGGAGTT--GTGAGTGAAACGGAACAAATTCCGAGTTGGTATT
TTGTCGGGAATGTCAAGTTGATTTTTGATCCTAGTGCAAGCAAGAATTATCAATCACTCA
-GACTCAGCCTGTCTGTGT-CTGTCCACCCCAGCTCTTGCTACTC-TACTTACTACTGTG
CTACT-AGTGGTAGGGTAGGTATCTTCCATAAACTGTTATTATAAACTGTCATCTGAGAA
AGAGAGCCAGTCAAACCCATGCTGCTGCTTA-TTTTAATCACTGTCAAATGGCAGGCAGG
CATGCAGTCTGGTTAGTTAATAACATCTGGGAAGGGTTTAATCAAACCAAATCAAATCAT
ACGAAATCTAGAGGCCACATGGGATGGGGCCATATGTACTGTACTAGCATAAGTAGCGGC
TAGATTTTATTAGAACACGGACTCACACTCCCATAACTATAACTGACTTTGATCATGATT
CC-TTGCCAAGCAATGCTCGCATGCCCA-TGCATGCATCATCCCTGGTCAAACTCAAACA
CTCTCCACCGTCAGGGAATAAGACTTATTATTTTATTAACAATTCCATTTTTATTTATTA
ATTACGGCTGGACGAGGAGTACTAGTTTATTTGATGAGAGACATGGCAGTCCAAGTCAAA
CTCGTTTGTCT--GACCATGGCGGTGATGGCCGGTTGCAGGTTGGGGAGCGCGGCCTGCA
GCTCTCCGGTGGGCAGAAGCAGCGCATCGCCATCGCCCGCGCCATGCTCAAGAACCCCGC
CATCCTGCTGCTGGACGAGGCCACCAGCGCGCTGGACTCCGAGTCTGAGAAGCTCGTGCA
GGAGGCGCTGGACCGCTTCATGATCGGGCGCACCACCCTGGTGATCGCGCACAGGCTGTC
CACCATCCGCAAGGCCGACGTGGTGGCCGTGCTGCAGGGCGGCGCCGTCTCCGAGATGGG
CGCGCACGACGAGCTGATGGCCAAGGGCGAGAACGGCACCTACGCCAAGCTCATCCGCAT
GCAGGAGCAGGCGCACGAGGCGGCGCTCGTCAACGCCCGCCGCAGCAGCGCCAGGCCCTC
CAGCGCCCGCAACTCCGTCAGCTCGCCCATCATGACGCGCAACTCCTCCTACGGCCGCTC
CCCCTACTCCCGCCGCCTCTCCGACTTCTCCACCTCCGACTTCACCCTCTCCATCCACGA
CCCGCACCACCACCACCGGACCATGGCGGACAAGCAGCTGGCGTTCCGCGCCGGCGCCAG
CTCCTTCCTGCGCCTCGCCAGGATGAACTCGCCCGAGTGGGCCTACGCGCTCGCCGGCTC
CATCGGCTCCATGGTCTGCGGCTCCTTCAGCGCCATCTTCGCCTACATCCTCAGCGCCGT
GCTCAGCGTGTACTACGCGCCGGACCCGCGGTACATGAAGCGCGAGATCGCCAAATACTG
CTACCTGCTCATCGGCATGTCCTCCGCGGCGCTGCTGTTCAACACGGTGCAGCACGTGTT
CTGGGACACGGTGGGCGAGAACCTGACCAAGCGGGTGCGCGAGAAGATGTTCGCCGCCGT
GCTCCGCAACGAGATCGCCTGGTTCGACGCGGACGAGAACGCCAGCGCGCGCGTGGCCGC
CAGGCTCGCGCTGGACGCCCAGAACGTGCGCTCCGCCATC-GGGGACCGCATCTCCGTCA
TCGTCCAGAACTCGGCGCTGATGCTGGTGGCCTGCACCGCGGGGTTCGTCCTCCAGTGGC
GCCTCGCGCTCGTGCTCCTCGCCGTGTTCCCGCTCGTCGTGGGCGCCACCGTGCTGCAGA
AGATGTTCATGAAGGGCTTCTCGGGGGACCTGGAGGCCGCGCACGCCAGGGCGACGCAGA
TCGCGGGCGAGGCCGTGGCCAACCTGCGCACCGTGGCCGCGTTCAACGCGGAGCGCAAGA
TCACGGGGCTGTTCGAGGCCAACCTGCGCGGCCCGCTCCGGCGCTGCTTCTGGAAGGGGC
AGATCGCCGGCAGCGGCTACGGCGTGGCGCAGTTCCTGCTGTACGCGTCCTACGCGCTGG
GGCTGTGGTACGCGGCGTGGCTGGTGAAGCACGGCGTGTCCGACTTCTCGCGCACCATCC
GCGTGTTCATGGTGCTGATGGTGTCCGCGAACGGCGCCGCCGAGACGCTGACGCTGGCGC
CGGACTTCATCAAGGGCGGGCGCGCGATGCGGTCGGTGTTCGAGACGATCGACCGCAAGA
CGGAGGTGGAGCCCGACGACGTGGACGCGGCGCCGGTGCCGGAGCGGCCGAGGGGCGAGG
TGGAGCTGAAGCACGTGGACTTCTCGTACCCGTCGCGGCCGGACATCCAGGTGTTCCGCG
ACCTGAGCCTCCGTGCGCGCGCCGGGAAGACGCTGGCGCTGGTGGGGCCGAGCGGGTGCG
GCAAGAGCTCGGTGCTGGCTCTGGTGCAGCGGTTCTACGAGCCCACGTCCGGGCGCGTGC
TCCTGGACGGCAAGGACGTGCGCAAGTACAACCTGCGGGCGCTGCGGCGCGTGGTGGCGG
TGGTGCCGCAGGAGCCGTTCCTGTTCGCGGCGAGCATCCACGAGAACATCGCGTACGGGC
GCGAGGGCGCGACGGAGGCGGAGGTGGTGGAGGCGGCGGCGCAGGCGAACGCGCACCGGT
TCATCGCGGCGCTGCCGGAGGGGTACCGGACGCAGGTGGGCGAGCGCGGGGTGCAGCTGT
CGGGGGGGCAGCGGCAGCGGATCGCGATCGCGCGCGCGCTGGTGAAGCAGGCGGCCATCG
TGCTGCTGGACGAGGCGACCAGCGCGCTGGACGCCGAGTCGGAGCGGTGCGTGCAGGAGG
CGCTGGAGCGCGCGGGGTCCGGGCGCACCACCATCGTGGTGGCGCACCGGCTGGCCACGG
TGCGCGGCGCGCACACCATCGCGGTCATCGACGACGGCAAGGTGGCGGAGCAGGGGTCGC
ACTCGCACCTGCTCAAGCACCATCCCGACGGGTGCTACGCGCGGATGCTGCAGCTGCAGC
GGCTGACGGGCGCGGCGG------CCGGGCCCGGGCCGTCGTCCTCGTGCAACGGGGCCG
CGTAGGACGGA--------AT-GGATGGGTTTGGTTCCTC--GAGAGATTGATGGGTGAG
GAAGCTGAAGCTCCGGGATCAAATGG------TGGTACTCCATGATCGCAACAATGA-GG
GGG-AAAAAAAGAAAGGAGAAAATACGGTGGTTCATATGATTGTACAATTTGACGATCTG
TTTGAGTCGGGGTTTTAGGATGATGTAAACCTTCACTCGCCTT-TTTTT-----------
-TACTCTTGTTTCTCATCCGCATCAGTATCATCTATCTACATACAGTGTCAGAGATGGGA
ACTGATCCGCATCATCATCTACCTCCCAAGGCA--CCCCAGATTGTATTAA--------T
GTACTTAGTTAGCCTGTTTTATATATACT--TATAAGTACCAAATAGCAGAATTTTACTC
CTTATCTGCAGTAGC--ATGAAAGAAGAAACGGCAAGCTACACCTATCTCTGG-AAGCAA
AAGAATCTCCCCATTCTCTCTCTTCCTACGA--------GGACACCCCCATCCTTTTCAG
ACAGACAGACAGACGGACCAAACTGCACCACCACCCAAGAACCGATCGAGAGA------A
AAGAACTACTAGCATTCTCTGCAC-------TGTAGACCATACTACGCTGCTCTCGAGAC
AGGATCCCGGGAATATCTACCGAATTGTTTGTCAGTGGCATAGCCGCATAGCTCTCAGCT
GCCTAAGGCCTTGTTCAGTGCCAACCGCGCTGCAGGCTTGCAGACGACCCGGGAAGGGTC
AGGGATTGCACTACTCTAACAGTCTAGCAGCAGTGGAGAGCGAAAGGCCAGAACGGCAGG
CTTGCAGGAAAACGGGGACCATGAGTTTGACCTGGCCTTGTGGGG-AGGGGGAGGAGTCA
GTCAGTCAC-----ATGCGATGCGACGCAGTGGAGGAACCCATCTTCCAA
>A031
GAAACAGATATACGATTTACTCTAAAATTCGTACTAATTTACAATGTTTTGGTTCACGTT
TTACGCTAAAATCCATTCGAGCCAGAACCCGCGCTCAATCGGCCGCACGCGATTTTCAAG
CCGTAATTTCTGGGTCCATTTGCTGTTACGAAACAAATATACGACTTACGCTAAATTTTG
TAATCATTTATGTTGTTTTAGCTCACGTTTTACACTAAAATTCATTCGAACCAGAACCCG
CGTACGATCAGCCGCACGCGATTTTTACGCCGTAATTTCAGGCCCCATTTGCTGTTACGA
AACAGATATACGATTTACGCTAAATTTCGTAATCATTTATGATG-TTTTAGCTCACGTTT
TACGCTAAAATCCATTCGAGCCAGAACCCGCGTACGATCGGACACATGCGATTTACACGC
CGTAA-TTTCGGGGCCCATTTGCTGTTACGAAA-C-AGATATACGATTTACGCTAAATTT
CGTACTCATTTATGTTGTTTTAGCTCACGTT-TTACGCTAGAATTCGCCCGAGCCAGAAC
TAGCACACGATCGGACACGCATGGATATACCTGGCTGGGGTTTCCTGTACTAATGGAAGT
CCTGAACTTTCATTAACTCCTCTCTCTCTCTCTCTCTCTCTC--------------TCTA
TATATATATATATAT-GTGTGTGGTGCCTTTCTTTCAAAACATATTATGCAACCCATACC
CTATCTCAACAAACGCCTTCAATA-AGTTGAGTC--GGGGTAGATCTCAAGGCTACATAA
AATAT--ATTTTTTTTTAGAATGGATGCATTTGTTTTAAGAGAAAAATGATGCACTTGG-
----AATGCATCAAGCAAAGGGATGCAAGAATGTTGGAAAAACACATGAACCCGTATCGC
GAGATGCTTATTTAGCCATTC-TTTATCACAGTGTATGCATATGCAACAAAACCAAAACA
GATGGTTAGCGAGT------ATATATAGAGATCTAAAGATGTCCGACACTTCATCGTT--
-AAAAAAAAGCAGCA-TAATCGAGTGAATGGAAGAAAAACGAATTTCTCATATTACACAG
CAGGTTTTCTT-AAAAAAAGAACATTATCTCAGTA-TTATATTAAGAAGAGAACAAAATA
TGGTNCTATCGAAAANNNNNNNNNNNNCTNN--NCCNNNNNNNTANNNNNCTGACACCAC
--CTAGTTTGCAACGGTCCAGTCA--GAGTGTAGAACATAACTCGGGACTCGAGAGAGAG
CAGACGGAGCACAGACGGAGCACTG-TGAGAGAA---TTTTTTTAATCAAGCCTAAAATT
CACCTGGAGACAAATCGAACCTGGAAC-----------GGGTGCTACTCATATAAATATT
AACCATGAGACCTTTTCGCCGCAGCAGGTTTTCTATCGGCCGTTAG--------------
-----------------------------------------------ATTTTAGTGACGA
TGAAAATGATAGAACGCAACGTGCCGCATGCATCCATTCCCATTCG-TTTTCCACAGTAC
ATGTAGGAGTACTGTGCAAGTAGGGTCCGTACATTCAGTCTCTCTCACTAGTTGGACTCT
TCTACTGCTAC-AAAGACATGAGCTGCCTGCAATGGGAACCGGAG-GAGCGAGCGAGCCC
GAACCAGAGCCTCTGA--------------------------------------------
------------------CGGTCT--CACACACAGTCACAC-------TCCCAAGCCAAT
TATTATAAGAGGCGAGATGAGCAACTCCAGCTC-TTAACCAATCCACT--CCTCCTCCCT
CTCCACCTCCTCTGC-TTTGCTCTGCCACTCTGCTGAGGTGGGGGGCAGAGGAGCTCCCC
CTCCCTCCTCTCCCC-TCCTCGCCATGTCTAGCAGCGACCCGGAGGAGATCAGGGCGCGC
GTCGTCGTTCTCGGTTCGCCCCATGCCGACGGCGGCGACGAGTGGGCCCGGCCCGAGCTC
GAGGCCTTCCATCTGCCGTCTCCCGCCCACCAGCCTCCTGGCTTCCTAGCCGGGCAACCG
GAAGCAGCAGAGCAA-CCCACGCTCCCTGCTCATGCTGGCCGC---GCAGCAGCAGCAGC
AACACGCCTACTACATCTGCCGGTGGCGGCGCTGCTCCTCCTCTTCCTTCTTCGCCT-CC
CCCTCCGCCGGCTTCTCTGGAGACCGAGCAGCCGCCCAATGCCAGGCCAGCCTCCGCCGG
CGCCAATGACAGCAAGAAGCCCACCCCGCCCGCCGCCCTGCGCGACCTCTTCCGCTTCGC
CGACGGCCTCGACTGCGCGCTCATGCTCATCGGCACCCTCGGTGCGCTCGTCCACGGGTG
CTCGCTCCCCGTCTTCCTCCGCTTCTTCGCCGACCTCGTCGACTCCTTCGGCTCCCACGC
CGACGACCCGGACACCATGGTCCGCCTCGTCGTCAAGTATGCCTTCTACTTCCTCGTCGT
CGGAGCGGCAATCTGGGCATCCTCGTGGGCAGGTACGCTATCCCTCCTCCTCTTGCCGCC
CCAGCTT--GTGTGCGTCGCGAATTGGCGGTCAATTTGGATTGGATGACAAATCACGTCG
GTCAGTCAATAGCCATGG--CTACAAACGAGATGTTCAAATCGTTCGCCCCGCTCGCAGA
GATCTCTTGCTGGATGTGGACCGGCGAGCGGCAGTCGACGCGGATGCGGATCCGGTACCT
GGACGCGGCGCTGCGGCAGGACGTGTCCTTCTTCGACACCGACGTGCGGGCCTCGGACGT
GATCTACGCCATCAACGCGGACGCAGTGGTGGTGCAGGACGCCATCAGCGAGAAGCTGGG
CAACCTCATCCACTACATGGCCACCTTCGTGGCCGGCTTCGTCGTGGGGTTCACGGCCGC
GTGGCAGCTGGCGCTGGTCACGCTGGCCGTGGTGCCGCTCATCGCCGTCATCGGCGGGCT
GAGCGCCGCCGCGCTCGCCAAGCTCTCGTCCCGCAGCCAGGACGCGCTCTCCGGCGCCAG
CGGCATCGCGGAGCAGGCGCTCGCGCAGATACGGATCGTGCAGGCGTTCGTCGGCGAGGA
GCGCGAGATGCGGGCCTACTCGGCGGCGCTGGCCGTGGCGCAGAGGATCGGCTACCGCAG
CGGCTTCGCCAAGGGGCTCGGCCTCGGCGGCACCTACTTCACCGTCTTCTGCTGCTACGG
GCTCCTGCTCTGGTACGGCGGCCACCTCGTGCGCGCCCAGCACACCAACGGCGGGCTCGC
CATCGCCACCATGTTCTCCGTCATGATCGGCGGACTGTAAGGCCCACCACAC------CA
CTCTCTCCTTCTCCTGCTCCTCGGCCCG--CCCGTCGTCATTGCTGCTGACGGTGTCTGT
GGATCGCGTGCAGGGCCCTCGGGCAGTCGGCGCCGAGCATGGCCGCGTTCGCCAAGGCGC
GCGTGGCGGCCGCCAAGATCTTCCGCATCATCGACCACAGGCCGGGCATCTCCTCGCGCG
ACGGCGAGGACGGCGCGGAGCCAGAGTCGGTGACGGGGCGGGTGGAGATGCGGGGCGTGG
ACTTCGCGTACCCGTCGCGGCCGGACGTCCCCATCCTGCGCGGCTTCTCGCTGAGCGTGC
CCGCCGGGAAGACCATCGCGCTGGTGGGCAGCTCCGGCTCCGGGAAGAGCACGGTGGTGT
CGCTCATCGAGAGGTTCTACGACCCCAGCGCAG-------GTATACTACCTAGTACTGTT
ACTACTTTTAGCGCATTAATCTGAGGATGTCCAGTTCGCTTGCTTGCCAATCGCCATTGC
CATCGCAGCAACAATACA--TTGCCAACTGCCATTGCTGGGTAGAC--------TAGTAC
AGTAGCAGTTAGAAGAAGCCTCCACTGTACATTGCATTGCCAAACAAAAGTGAATTGTGC
AGTAACTGTGTACCACCACATTGACATGGAAATGAAGTGAATGCTTGGAGCATGCAGAGC
TGGCCGGCCTCATGGGCTGCTGCTACCTGCTAGCTAGCCAACCAGAACCAGCCATCCTCT
TTCTTGCTTTTC--TTTTTACTTTCTTT-GGTCGTGGCTGTTTGTGGTCATACATACATT
CA--CGCAGAGCAGGAGAGCTA-GCTAAGCTAGGTGG--GTGCCTGCAACG-CGGGACAA
AGAAAACTATTTGTTGCCTGGCAAGATGCTACTGTTGCCTAG--CACATGCCTGCCATTG
ACCGACTGCTCAGTGAGAAGTGGTTCAGTTGTGCTGTTGACAGTATAGATAG--ATATAT
ATAGTAGCCCTGTAGATTTTTTTCCAGACA-AAAAAAGGAAGAAGAACGAGATGAAGTCT
GCAATTCGGTTTTGGCAGGGCAAATCCTGCTGGACGGGCACGACCTCAGGTCGCTGGAGC
TGCGGTGGCTGCGGCGGCAGATCGGGCTGGTGAGCCAGGAGCCGGCGCTGTTCGCGACGA
GCATCAGGGAGAACCTGCTGCTGGGGCGGGACAGCCAGAGCGCGACGCTGGCGGAGATGG
AGGAGGCGGCCAGGGTGGCCAACGCCCACTCCTTCATCATCAAACTCCCCGACGGCTACG
ACACGCAG------GTCCGTC--------CCGTATGGCCGTATAGC-TAACTAA------
----CTG-CACTGCCACTTCTCTCG----CTAGCTCCCCACCGTTGCTGCGCCTGCCTGT
TTGCTCTCCAATCCACTTGTCGGTGTCTGGACCACACGTGCCTGCTTGCGTAGCTGCTCC
ACATCTGCTTTCCCTGTCCAACCTTATGCAACTCACTC--------T-ATACTATATCAA
ATACTCCACATTTCTAGAGTTTAAAGCTTATCTTAGAATAAATGCATC-TTTAGCTACGA
GACAACCTAACTT--GTTGTT-----------TTTTTTTTACTTTCTCTCTTCTCAAAAA
TACATTGATTACGTCTTTACAGCGATC---TTTTTATTCCAAACCT--AAAAATGCATGC
ACTCACTCT-AAAAGCGCAAAGGGA-GCATC---TTTTTTTCCCCATCATCTGCACGCAG
CCTTTTCTTTTCCTCATGTCACGAGGGACTGAAGGTGTGTATGCAGCGTCAAGTCATCCA
TCCGT-----TCCACTCACTCATGCGTCGCGCACTCTGCGCTCGTGCCTGCCCGGG-GCT
AAAGC-TTTAGTAGCTAGCCTCAGATCAGATACTGTTCGTGTTTGTTAGGCCGCGGCAGC
GGCACATGAGCTCATGACAGGCGGCACCAACGCCA-TGTCACCATGGAAGA------GGG
GTCGGGGTCCATCACATAGACATAGATGCCTGTTGTAGACTAGGG-ACGGGAGGGCAATT
GTTAGGCGCCTGTTGCCATCGCATTTGCTGCTGTGGGTTGCCAACAAGTAACATGCCAGG
ATGCTTTGCTAT-CACGCACAGGACAGGAGGAGAGGTCC--TTTTTCTCGACACAAG---
-ACAGCATCTACTAAACTAGCACTTGCTGTT-GAGTGCA-TAGGATGAATGGATGATGAA
CATCTAGAGTGAGAGAGAGA-AAATATGTTAATAATAATAAAGAGTAGTAATAGTAGTAG
TAGGATTAAGA-ATCAACCTGGGGT-ACGTAGGAAGAGGTACAATCCCTATGGAATCTAG
AGTATGAGAAGTATGGGAGGAGTT--GTGAGTGAAACGGAACAAATTCCGAGTTGGTATT
TTGTCGGGAATGTCAAGTTGATTTTTGATCCTAGTGCAGGCAAGAATTATCAATC-----
--ACTCAGCCTGTCTGTGT-CTGTCCACCCCAGCTCTTGCTACTCTTACTTACTACTGTG
CTACT-AGTGGTAGGGTAGGTATCTTCCATAAACTGTTATTATAAACTGTCATATGAGAA
AGAGAGCCAGTCAAACCCATGCTGCTGCTTATTTTTAATCACTGTCAGAT----GGCAGG
CAGGCAGTCTGGTTAGTTAATAACATCTGGGAAGGGTTTAATCAAACCAAATCAAATCAT
ACGAAATCTAGAGGCCACATGGGATGGGGCCATATGTACTGTACTAGCATAAGTAGCGGC
TAGATTTTATTAGAACACGGACTCACACTCCCATAACTATAACTGACTTTGATCATGATT
CC-TTGCCAAGCAATGCTCGCATGCCCA-TGCATGCATCATCCCTGGTCAAACTCAAACA
CTCTCCACCGTCAGGGAATAAGACTTATTATTTTATTAACAATTCCATTTTTATTTATTA
ATTACGGCTGGACGAGGAGTACTAGTTTATTTGATGAGAGACATGGCAATCCAAGTCAAA
CTCGTTTGTCT--GACCATGGCGGTGATGGCCGGTTGCAGGTTGGGGAGCGCGGCCTGCA
GCTCTCCGGTGGGCAGAAGCAGCGCATCGCCATCGCCCGCGCCATGCTCAAGAACCCCGC
CATCCTGCTGCTGGACGAGGCCACCAGCGCGCTGGACTCCGAGTCTGAGAAGCTCGTGCA
GGAGGCGCTGGACCGCTTCATGATCGGGCGCACCACCCTGGTGATCGCGCACAGGCTGTC
CACCATCCGAAAGGCCGACGTGGTGGCCGTGCTGCAGGGCGGCGCCGTCTCCGAGATGGG
CGCGCACGACGAGCTGATGGCCAAGGGCGAGAACGGCACCTACGCCAAGCTCATCCGCAT
GCAGGAGCAGGCGCACGAGGCGGCGCTCGTCAACGCCCGCCGCAGCAGCGCCAGGCCCTC
CAGCGCCCGCAACTCCGTCAGCTCGCCCATCATGACGCGCAACTCCTCCTACGGCCGCTC
CCCCTACTCCCGCCGCCTCTCCGACTTCTCCACCTCCGACTTCACCCTCTCCATCCACGA
CCCGCACCACCACCACCGGACCATGGCGGACAAGCAGCTGGCGTTCCGCGCCGGCGCCAG
CTCCTTCCTGCGCCTCGCTAGGATGAACTCGCCCGAGTGGGCCTACGCGCTCGCCGGCTC
CATCGGCTCCATGGTCTGCGGCTCCTTCAGCGCCATCTTCGCCTACATCCTCAGCGCCGT
GCTCAGCGTGTACTACGCGCCGGACCCGCGGTACATGAAGCGCGAGATCGCCAAATACTG
CTACCTGCTCATCGGCATGTCCTCCGCGGCGCTGCTGTTCAACACGGTGCAGCACGTGTT
CTGGGACACGGTGGGCGAGAACCTGACCAAGCGGGTGCGCGAGAAGATGTTCGCCGCCGT
GCTCCGCAACGAGATCGCCTGGTTCGACGCGGACGAGAACGCCAGCGCGCGCGTGGCCGC
CAGGCTCGCGCTGGACGCCCAGAACGTGCGCTCCGCCATC-GGGGACCGCATCTCCGTCA
TCGTCCAGAACTCGGCGCTGATGCTGGTGGCCTGCACCGCGGGGTTCGTCCTCCAGTGGC
GCCTCGCGCTCGTGCTCCTCGCCGTGTTCCCGCTCGTCGTGGGCGCCACCGTGCTGCAGA
AGATGTTCATGAAGGGCTTCTCGGGGGACCTGGAGGCCGCGCACGCCAGGGCGACGCAGA
TCGCGGGCGAGGCCGTGGCCAACCTGCGCACCGTGGCCGCGTTCAACGCGGAGCGCAAGA
TCACGGGGCTGTTCGAGGCCAACCTGCGCGGCCCGCTCCGGCGCTGCTTCTGGAAGGGGC
AGATCGCCGGCAGCGGCTACGGCGTGGCGCAGTTCCTGCTGTACGCGTCCTACGCGCTGG
GGCTGTGGTACGCGGCGTGGCTGGTGAAGCACGGCGTGTCGGACTTCTCGCGCACCATCC
GCGTGTTCATGGTGCTGATGGTGTCCGCGAACGGCGCCGCCGAGACGCTGACGCTGGCGC
CGGACTTCATCAAGGGCGGGCGCGCGATGCGGTCGGTGTTCGAGACGATCGACCGCAAGA
CGGAGGTGGAGCCCGACGACGTGGACGCGGCGCCGGTGCCGGAGCGGCCGAGGGGCGAGG
TGGAGCTGAAGCACGTGGACTTCTCGTACCCGTCGCGGCCGGACATCCAGGTGTTCCGCG
ACCTGAGCCTCCGTGCGCGCGCCGGGAAGACGCTGGCCCTGGTGGGGCCGAGCGGGTGCG
GCAAGAGCTCGGTGCTGGCGCTGGTGCAGCGGTTCTACGAGCCCACGTCCGGGCGCGTGC
TCCTGGACGGCAAGGACGTGCGCAAGTACAACCTGCGGGCGCTGCGGCGCGTGGTGGCGG
TGGTGCCGCAGGAGCCGTTCCTGTTCGCGGCGAGCATCCACGAGAACATCGCGTACGGGC
GCGAGGGCGCGACGGAGGCGGAGGTGGTGGAGGCGGCGGCGCAGGCGAACGCGCACCGGT
TCATCGCGGCGCTGCCGGAGGGGTACCGGACGCAGGTGGGCGAGCGCGGGGTGCAGCTGT
CGGGAGGGCAGCGGCAGCGGATCGCGATCGCGCGCGCGCTGGTGAAGCAGGCGGCCATCG
TGCTGCTGNACGAGGCGACCAGCGCGCTGGACGCCGAGTCGGAGCGGTGCGTGCAGGAGG
CGCTGGAGCGCGCGGGGTCCGGGCGCACCACCATCGTGGTGGCGCACCGGCTGGCCACGG
TGCGCGGCGCGCACACCATCGCGGTCATCGACGACGGCAAGGTGGCGGAGCAGGGATCGC
ACTCGCACCTGCTCAAGCACCATCCCGACGGGTGCTACGCGCGGATGCTGCAGCTGCAGC
GGCTGACGGGCGCGGCGGCCGGGCCCGGGCCCGGGCCGTCGTCCTCGTGCAACGGTGCCG
CGTAGGACGGAATGGATGGATCGGATGGGTTTGGTTCCTC--GAGAGATTGATGGGTGAG
GAAGCTGAAGCTCC-GGATCAAATGGTGGTA-TGGTACTCCATGATCGCAACAATGA-GG
GGAGGGAAAAAGAAAGGAGAAAATACGGTGGTTCATATGATTGTACAATTTGACGATCTG
TTTGAGTCGGGGTTTTAGGATGATGTAAACCTTCACTTGCCTC-TTTTT-TTTTCTTTGA
CTCTTCTTGTTTCTCATCCGTATCAGTATCATCTATCTACATACAGTGTCAGAGATGGGA
ACTGATCCGCATCATCATCTACCTCCCAAGGCA--CCCCAGATTGTATTAA--------T
GTACTTAGTTAGCCTGTTTTATATATACT--TATAAGTACCAAATAGCAGAATTTTACTC
CTTATCTGCAGTAGC--ACGAAAGAAGAAACGGCAAGCTACACCTATCTCTGG-AAGCAA
AAGAATCTCCCCATTCTCTCTCTTACTACGA--------GGACA-CCCCATCCTTTTCAG
ACAGACAGACAGACGGACCAAACTG---CACCACCCAAGAACCGATCGAGAGC------A
GAGG-----TAGCATTCTCTGCACTGTAGAGTGTAGACCATACTACGCTGCTCTCGAGAC
ATGATCCCGGGAATATCTACCGAATTGTTTGTCAGTGGCATAGCCGCATAGCTCTCAGCT
GCCTAATGAATTGTTTGGTGCCAACCGCGCTGCAGGCTTGCAGACGACCCGGGAAGGGTC
AGGGATTGCACAACT-------ACTAGCATCAGTGGAGAGCGAAAGGCCAGAACGGCAGG
CTTGCAGGAAAACAGGGACCGTGAGTTTGACCTGGCCTTG-G-----GGGTGGGGAGTCA
GTCAGTCAC-----ATGCGATGCGATGCAGTGGAGGAACCCATCTTCCAA
>A032
GAAACAGATATACGATTTACTCTAAAATTCGTACTAATTTACAATGTTTTGGTTCACGTT
TTACGCTAAAATCCATTCGAGCCAGAACCCGCGCTCAATCGGCCGCACGCGATTTTCAAG
CCGTAATTTCTGGGTCCATTTGCTGTTACGAAACAAATATACGACTTACGCTAAATTTTG
TAATCATTTATGTTGTTTTAGCTCACGTTTTACACTAAAATTCATTCGAACCAGAACCCG
CGTACGATCAGCTGCACGCGATTTTTACGCCGTAATTTCAGGCCCCATTTGCTGTTACGA
AACAGATATACGATTTACGCTAAATTTCGTAATCATTTATGATG-TTTTAGCTCACGTTT
TACGCTAAAATCCATTCGAGCCAGAACCCGCGTACGATCGGACACATGCGATTTACACGC
CGTAA-TTTCGGGGCCCATTTGCTGTTACGAAA-C-AGATATACGATTTACGCTAAATTT
CGTACTCATTTATGTTGTTTTAGCTCACGTT-TTACGCTAGAATTCGCCCGAGCCAGAAC
TAGCACACGATCGGACACGCATGGATATACCTGGCTGGGGTTTCCTGTACTAATGGAAGT
CCTGAACTTTCATTACCTCCTCTCTCTCTCTCTCTCTCTCTC--------------TCTA
TATATATATATATAT-GTGTGTGGTGCCTTTCTTTCAAAACATATTATGCAACCCATACC
CTATCTCAACAAACGCCTTCAATA-AGTTGAGTC--GGGGTAGATCTCAAGGCTACATAA
AATAT--ATTTTTTTTTAGAATGGATGCATTTGTTTTAAGAGAAAAATGATGCACTTGG-
----AATGCATCAAGCAAAGGGATGCAAGAATGTTGGAAAAACACATGAACCCGTATCGC
GAGATGCTTATTTAGCCATTC-TTTATCACAGTGTATGCATATGCAACAAAACCAAAACA
GATGGTTAGCGAGT------ATATATAGAGATCTAAAGATGTCCGACACTTCATCGTT--
-AAAAAAAAGCAGCA-TAATCGAGTGAATGGAAGAAAAACGAATTTCTCATATTACACAG
CAGGTTTTCTT-AAAAAAAGAACATTATCTCAGTA-TTATATTAAGAAGAGAACAAAATA
TGGTTCTATCGAAAAACTCCT----------------------------ACTGACACCAT
--CTAGTTTGCAACGGTCCAGTCA--GAGTGTAGAACATAACTCGGGACTCGAGAGAGAG
CAGACGGAGCACAGACGGAGCACTG-TGAGAGAA--TTTTTTTTAATCAAGCCTAAAATT
CACCTGGAGACAAATTGAACCTGGAAT-----------GGGTGCTACTCATATAAATATT
AACCATGAGACCTTTTCGCCGCAGCAGGTTTTCTATCGGCCGTTAG--------------
-----------------------------------------------ATTTTAGTGACGA
TGAAAATGATAGAACGCAACGTGCCGCATGCATCCATTCCCATTCG-TTTTCCACAGTAC
ATGTAGGAGTACTGTGCAAGTAGGGTCCGTACATTCAGTCTCTCTCACTAGTTGGACTCT
TCTACTGCTAC-AAAGACATGAGCTGCCTGCAATGGGAACCGGAG-GAGCGAGCGAGCCC
GAACCAGAGCCTCTGA--------------------------------------------
------------------CGGTCT--CACACACAGTCACAC-------TCCCAAGCCAAT
TATTATAAGAGGCGAGATGAGCAACTCCAGCTC-TTAACCAATCCACT--CCTCCTCCCT
CTCCACCTCCTCTGC-TTTGCTCTGCCACTCTGCTGAGGTGGGGGGCAGAGGAGCTCCCC
CTCCCTCCTCTCCCC-TCCTCGCCATGTCTAGCAGCGACCCGGAGGAGATCAGGGCGCGC
GTCGTCGTTCTCGGTTCGCCCCATGCCGACGGCGGCGACGAGTGGGCCCGGCCCGAGCTC
GAGGCCTTCCATCTGCCGTCTCCCGCCCACCAGCCTCCTGGCTTCCTAGCCGGGCAACCG
GAAGCAGCAGAGCAA-CCCACGCTCCCTGCTCATGCTGGCC-----GCAGCAGCAGCAGC
AACACGCCTACTACATCTGCCGGTGGCGGCGCTGCTCCTCCTCTTCCTTCTTCGCCT-CC
CCCTCCGTCGGCTTCTCTGGAGACCGAGCAGCCGCCCAATGCCAGGCCAGCCTCCGCCGG
CGCCAATGACAGCAAGAAGCCCACCCCGCCCGCCGCCCTGCGCGACCTCTTCCGCTTCGC
CGACGGCCTCGACTGCGCGCTCATGCTCATCGGCACCCTCGGTGCGCTCGTCCACGGGTG
CTCGCTCCCCGTCTTCCTCCGCTTCTTCGCCGACCTCGTCGACTCCTTCGGCTCCCACGC
CGACGACCCGGACACCATGGTCCGCCTCGTCGTCAAGTATGCCTTCTACTTCCTCGTCGT
CGGAGCGGCAATCTGGGCATCCTCGTGGGCAGGTACGCTATCCCTCCTCCTCTTGCCGCC
CCAGCTT--GTGTGCGTCGCGAATTGGCGGTCAATTTGGATTGGATGACAAATCACGTCG
GTCAGTCAATAGCCATGG--CTACAAACGAGATGTTCAAATCGTTCGCCCCGCTCGCAGA
GATCTCTTGCTGGATGTGGACCGGCGAGCGGCAGTCGACGCGGATGCGGATCCGGTACCT
GGACGCGGCGCTGCGGCAGGACGTGTCCTTCTTCGACACCGACGTGCGGGCCTCGGACGT
GATCTACGCCATCAACGCGGACGCAGTGGTGGTGCAGGACGCCATCAGCGAGAAGCTGGG
CAACCTCATCCACTACATGGCCACCTTCGTGGCCGGCTTCGTCGTGGGGTTCACGGCCGC
GTGGCAGCTGGCGCTGGTCACGCTGGCCGTGGTGCCGCTCATCGCCGTCATCGGCGGGCT
GAGCGCCGCCGCGCTCGCCAAGCTCTCGTCCCGCAGCCAGGACGCGCTCTCGGGCGCCAG
CGGCATCGCGGAGCAGGCGCTCGCGCAGATACGGATCGTGCAGGCGTTCGTTGGCGAGGA
GCGCGAGATGCGGGCCTACTCGGCGGCGCTGGCCGTGGCGCAGAGGATCGGCTACCGCAG
CGGCTTCGCCAAGGGGCTCGGCCTCGGCGGCACCTACTTCACCGTCTTCTGCTGCTACGG
GCTCCTGCTCTGGTACGGCGGCCACCTCGTGCGCGCCCAGCACACCAACGGCGGGCTCGC
CATCGCCACCATGTTCTCCGTCATGATCGGCGGACTGTAAGGCCCACCACAC------CA
CTCTCTCCTTCTCCTGCTCCTCGGCCCG--CCCGTCGTCATTGCTGCTGACGGTGTCTGT
GGATCGCGTGCAGGGCCCTCGGGCAGTCGGCGCCGAGCATGGCCGCGTTCGCCAAGGCGC
GTGTGGCGGCTGCCAAGATCTTCCGCATCATCGACCACAGGCCGGGCATCTCGTCGCGCG
A---------CGGCGCGGAGCCAGAGTCGGTGACGGGGCGGGTGGAGATGCGGGGCGTGG
ACTTCGCGTACCCGTCGCGGCCGGACGTCCCCATCCTGCGCGGCTTCTCGCTGAGCGTGC
CCGCCGGGAAGACCATCGCGCTGGTGGGCAGCTCCGGCTCCGGGAAGAGCACGGTGGTTT
CGCTCATCGAGAGGTTCTACGACCCCAGCGCAG-------GTA---TACCTAGTACTGTT
ACTACTTTTAGCGCATTAATCTGAGGATGTCCAGTTCGCTTGCTTGCCAATCGCCATTGC
CATCGCAACAACAATACA--TTGCCAACTGCCATTGCTGGGT--AC--------TAGTAC
AGTAGCAGTTAGAAGAAGCCTCCACTGTACATTGCGTTGCCAAACAAAAGTGAATTGTGC
AGTAACTGTGTACCACCACATTGACATGGAAATGAAGTGAATGCTTGGAGCATGCAGAGC
TGGCCGGCCTCATGGGCTGCTGCTACCTGCTAGCTAGCCAACCAGAACCAGCCATCCTCT
TTCTTGCTTTTC--TTTTTACTTTCTTT-GGTCGTGGCTGTTTGTGGTCATACATACATT
CA--CGCAGAGCAGAAGAGCTA-GCTAAGCTAGGTGG--GTGCCTGCAACG-CGGGACAA
AGAAAACTATTTGTTGCCTGGCAAGATGCTACTGTTGCCTAG--CACATGCCTGCCATTG
ACCGACTGCTCAGTGAGAAGTGGTTCAGTTGTGCTGTTGACAGTATAGATAG--ATATAT
ATAGTAGCCCTGTAGATTTTTTTTTCAGAC-AAAAAAAGAAGAAGAACGAGATGAAGTCT
GCAATTCGGTTTTGGCAGGGCAAATCCTGCTGGACGGGCACGACCTCAGGTCGCTGAAGC
TGCGATGGCTGCGGCGGCAGATCGGGCTGGTGAGCCAGGAGCCGGCGCTGTTCGCGACGA
GCATCAGGGAGAACCTGCTGCTGGGGCGGGACAGCCAGAGCGCGACGCTGGCGGAGATGG
AGGAGGCGGCCAGGGTGGCCAACGCCCACTCCTTCATCATCAAACTCCCCGACGGCTACG
ACACGCAG------GTCCGTC--------CCGTATGGCCGTATAGC-TCACTAA------
----CTG-CACTGCCACTTCTCTCGCTATCTTGCTCCCCACCGTTGCTGCGCCTGCCTGT
TTGCTCTCCAATCCACTTGTCGGTGTCTGGACCACACGTGCCTGCTTGCGTAGCTGCTCC
ACATCTGCTTTCCCTGTCCAACCTTATGCAACTCACTC------TAT-ATACTATATCAA
ATACTCCACATTTCTAGAGTTTAAAGCTTATCTTAGAATAAATGCATC-TTTAGCTACGA
GACAACCTAACTT--GTTGTT----------TTTTTTTTTACTTTCTCTCTTCTCAAAAA
TACATTGATTACGTCTTTACAGCGATC---TTTTTATTCCAAACCT--AAAAATGTATGC
ACTCACTCTAAAAAGCGCAAAGGGA-GCATC---TTTTTTTCCCCATCATCTGCACGCAG
CCTTTTCTTTTCCTCATGTCACGAGGGACTGAAGGTGTGTATGCAGCGTCAAGTCATCCA
TCCGT-----TCCACTCACTCATGCGTCGCGCACTCTGCGCTCGTGCCTGCCCGGG-GCT
AAAGC-TTTAGTAGCTAGCCTCAGATCAGATACTGTTCGTGTTTGTTAGGCCGCGGCAGC
GGCACATGAGCTCATGACAGGCGGCACCAACGCCA-TGTCACCATGGAAGA------GGG
GTCGGGGTCCATCACATAGACATAGATGCCTGTTGTAGACTAGGG-ACGGGAGGGCAATT
GTTAGGCGCCTGTTGCCATCGCATTTGCTGCTGTGGGTTGCCAACAAGTAACATGCCAGG
ATGCTTTGCTAT-CACGCACAGGACAGGAGGAGAGGTCC--TTTTTCTCGACACAAG---
-ACAGCATCTACTAAACTAGCACTTGCTGTT-GAGTGCA-TAGGATGAATGGATGATGAA
CATCTAGAGTGAGAGAGAGA-AAATATGTTAATAATAATAAAGAGTAGTAATAGTAGTAG
TAGGATTAAGA-ATCAACCTGGGGT-ACGTAGGAAGAGGTACAATCCCTA-GGAATCTAG
AGTATGAGAAGTATGGGAGGAGTT--GTGAGTGAAACGGAACAAATTCCGAGTTGGTATT
TTGTCGGGAATGTCAAGTTGATTTTTGATCCTAGTGCAGGCAAGAATTATCAATC-----
--ACTCAGCCTGTCTGTGT-CTGTCCACCCCAGCTCTTGCTACTCTTACTTACTACTGTG
CTACT-AGTGGTAGGGTAGGTATCTTCCATAAACTGTTATTATAAACTGTCATATGAGAA
AGAGAGCCAGTCAAACCCATGCTGCTGCTTATTTTTAATCACTGTCAGAT----GGCAGG
CAGGCAGTCTGGTTAGTTAATAACATCTGGGAAGGGTTTAATCAAACCAAATCAAATCAT
ACGAAATCTAGAGGCCACATGGGATGGGGCCATATGTACTGTACTAGCATAAGTAGCGGC
TAGATTTTATTAGAACACGGACTCACACTCCCATAACTATAACTGACTTTGATCATGATT
CC-TTGCCAAGCAATGCTCGCATGCCCA-TGCATGCATCATCCCTGGTCAAACTCAAACA
CTCTCCACCGTCAGGGAATAAGACTTATTATTTTATTAACAATTCCATTTTTATTTATTA
ATTACGGCTGGACGAGGAGTACTAGTTTATTTGATGAGAGACATGGCAGTCCAAGTCAAA
CTCGTTTGTCT--GACCATGGCGGTGATGGCCGGTTGCAGGTTGGGGAGCGCGGCCTGCA
GCTCTCCGGTGGGCAGAAGCAGCGCATCGCCATCGCCCGCGCCATGCTCAAGAACCCCGC
CATCCTGCTGCTGGACGAGGCCACCAGCGCGCTGGACTCCGAGTCTGAGAAGCTCGTGCA
GGAGGCGCTGGACCGCTTCATGATCGGGCGCACCACCCTGGTGATCGCGCACAGGCTGTC
CACCATCCGAAAGGCCGACGTGGTGGCCGTGCTGCAGGGCGGCGCCGTCTCCGAGATGGG
CGCGCACGACGAGCTGATGGCCAAGGGCGAGAACGGCACCTACGCCAAGCTCATCCGCAT
GCAGGAGCAGGCGCACGAGGCGGCGCTCGTCAACGCCCGCCGCAGCAGCGCCAGGCCCTC
CAGCGCCCGCAACTCCGTCAGCTCGCCCATCATGACGCGCAACTCCTCCTACGGCCGCTC
CCCCTACTCCCGCCGCCTCTCCGACTTCTCCACCTCCGACTTCACCCTCTCCATCCACGA
CCCGCACCACCACCACCGGACCATGGCGGACAAGCAGCTGGCGTTCCGCGCCGGCGCCAG
CTCCTTCCTGCGCCTCGCCAGGATGAACTCGCCCGAGTGGGCCTACGCGCTCGCCGGCTC
CATCGGCTCCATGGTCTGCGGCTCCTTCAGCGCCATCTTCGCCTACATCCTCAGCGCCGT
GCTCAGCGTGTACTACGCGCCGGACCCGCGGTACATGAAGCGCGAGATCGCCAAATACTG
CTACCTGCTCATCGGCATGTCCTCCGCTGCGCTGCTGTTCAACACGGTGCAGCACGTGTT
CTGGGACACGGTGGGCGAGAACCTGACCAAGCGGGTGCGCGAGAAGATGTTCGCCGCCGT
GCTCCGCAACGAGATCGCCTGGTTCGACGCGGACGAGAACGCCAGCGCGCGCGTGGCCGC
CAGGCTCGCGCTGGACGCCCAGAACGTGCGCTCCGCCATC-GGGGACCGCATCTCCGTCA
TCGTCCAGAACTCGGCGCTGATGCTGGTGGCCTGCACCGCGGGGTTCGTCCTCCAGTGGC
GCCTCGCGCTCGTGCTCCTCGCCGTGTTCCCGCTCGTCGTGGGCGCCACCGTGCTGCAGA
AGATGTTCATGAAGGGCTTCTCGGGGGACCTGGAGGCCGCGCACGCCAGGGCGACGCAGA
TCGCGGGCGAGGCCGTGGCCAACCTGCGCACCGTGGCCGCGTTCAACGCGGAGCGCAAGA
TCACGGGGCTGTTCGAGGCCAACCTGCGCGGCCCGCTCCGGCGCTGCTTCTGGAAGGGGC
AGATCGCCGGCAGCGGCTACGGCGTGGCGCAGTTCCTGCTGTACGCGTCCTACGCGCTGG
GGCTGTGGTACGCGGCGTGGCTGGTGAAGCACGGCGTGTCGGACTTCTCGCGCACCATCC
GCGTGTTCATGGTGCTGATGGTGTCCGCGAACGGCGCCGCCGAGACGCTGACGCTGGCGC
CGGACTTCATCAAGGGCGGGCGCGCGATGCGGTCGGTGTTCGAGACGATCGACCGCAAGA
CGGAGGTGGAGCCCGACGACGTGGACGCGGCGCCGGTGCCGGAGCGGCCGAGGGGCGAGG
TGGAGCTGAAGCACGTGGACTTCTCGTACCCGTCGCGGCCGGACATCCAGGTGTTCCGCG
ACCTGAGCCTCCGTGCGCGCGCCGGGAAGACGCTGGCGCTGGTGGGGCCGAGCGGGTGCG
GCAAGAGCTCGGTGCTGGCGCTGGTGCAGCGGTTCTACGAGCCCACGTCCGGGCGCGTGC
TCCTGGACGGCAAGGACGTGCGCAAGTACAACCTGCGGGCGCTGCGGCGCGTGGTGGCGG
TGGTGCCGCAGGAGCCGTTCCTGTTCGCGGCGAGCATCCACGAGAACATCGCGTACGGGC
GCGAGGGCGCGACGGAGGCGGAGGTGGTGGAGGCGGCGGCGCAGGCGAACGCGCACCGGT
TCATCGCGGCGCTGCCGGAGGGGTACCGGACGCAGGTGGGCGAGCGCGGGGTGCAGCTGT
CGGGAGGGCAGCGGCAGCGNNNNNNNNNNNNNNNNNNNNNNNNNNNNNNNNNNNNNNNNN
NNNNNNNNNNNNNNNNNNNNNNNNNNNNNNNNNNNNNNNNNNNNNNNNNNNNNNNNNNNN
NNNNNNNNNNNNNGGGGTCCGGGCGCACCACCATCGTGGTGGCGCACCGGCTGGCCACGG
TGCGCGGCGCGCACACCATCGCGGTCATCGACGACGGCAAGGTGGCGGAGCAGGGATCGC
ACTCGCACCTGCTCAAGCACCATCCCGACGGGTGCTACGCGCGGATGCTGCAGCTGCAGC
GGCTGACGGGCGCGGCGGCCGGGCCCGGGCCCGGGCCGTCGTCCTCGTGCAACGGTGCCG
CGTAGGACGGA--------ATCGGATGGGTTTGGTTCCTC--GAGAGATTGATGGGTGAG
GAAGCTGAAGCTCCGGGATCAAATGG------TGGTACTCCATGATCGCAACAATGA-GG
GGG-AAAAAAAGAAAGGAGAAAATACGGTGGTTCATATGATTGTACAATTTGACGATCTG
TTTGAGTCGGGGTTTTAGGATGATGTAAACCTTCACTCGCCTT-TTTTT-----------
-TACTCTTGTTTCTCATCCGCATCAGTATCATCTATCTACATACAGTGTCAGAGATGGGA
ACTGATCCGCATCATCATCTACCTCCCAAGGCA--CCCCATATTGTATTAA--------T
GTACTTAGTTAGCCTGTTTTATATATACT--TATAAGTACCAAATAGCAGAATTTTACTC
CTTATCTGCAGTAGC--ACGAAAGAAGAAACGGCAAGCTACACCTATCTCTGG-AAGCAA
AAGAATCTCCCCATTCTCTCTCTTCCTACGA--------GGACA-CCCCATCCTTTTCAG
ACAGACAGACAGACGGACCAAACTG---CACCACCCAAGAACCGATCGAGAGC------A
GAGG-----TAGCATTCTCTGCACTGTAGAGTGTAGACCATACTACGCTGCTCTCGAGAC
ATGATCCCGGGAATATCTACCGAATTGTTTGTCAGTGGCATAGCCGCATAGCTCTCAGCT
GCCTAATGAATTGTTTGGTGCCAACCGCGCTGCAGGCTTGCAGACGACCCGGGAAGGGTC
AGGGATTGCACAACT-------ACTAGCATCAGTGGAGAGCGAAAGGCCAGAACGGCAGG
CTTGCAGGAAAACAGGGACCGTGAGTTTGACCTGGCCTTG-G-----GGGTGGGGAGTCA
GTCAGTCAC-----ATGCGATGCGATGCAGTGGAGGAACCCATCTTCCAA
>A033
GAAACAGATATACGATTTACTCTAAAATTCGTACTAATTTACAATGTTTTGGTTCACGTT
TTACGCTAAAATCCATTCGAGCCAGAACCCGCGCTCAATCGGCCGCACGCGATTTTCAAG
CCGTAATTTCTGGGTCCATTTGCTGTTACGAAACAGATATACGACTTACGCTAAATTTCG
TAATCATTTATGTTGTTTTAGCTCACGTTTTACACTAAAATTCATTCGAACCAGAACCCG
CGTACGATCAGCCGCACGCGATTTTTATGCCGTAATTTCAGGCCCCATTTGCTGTTACGA
AACAGATATACAATTTACGCTAAATTTCGTAATCATTTATGATG-TTTTAGCTCACGTTT
TACGCTAAAATCCATTCGAGCCAGAACCCGCGTACGATCGGACGCACGCGATTTACACGC
CGTAA-TTTCGGGGCCCATTTGCTGTTACGAAA-C-AGATATACGATTTACGCTAAATTT
CGTACTTATTTATGTTGTTTTAGCTCATGTT-TTACGCTAGAATTCGCCTGAACCAGAAC
TAGCACACGATCGGACGCACATGG----ACCTGGTTGGGGTTTCCTGTACTAATGAAAGC
CCTGGACTTTCATTACCTCCTCTCTCTCTCTCTCTCTCTCTC--------------TCTA
TATATATATATATAT-ATATATGGTGCCTTTCTTTCAAAACATATTATGCAACGCGTACC
GTATCTCAACAAACACCTTCAATA-AGTTGAGTN--NNGGTAGATCTCAAGGCTACATAA
AATAG--TTTTTTTTCTAGAATGGATGCATTTGTTTTAAGAGAAAAATGATGCACTTGG-
----AATGCATCAAGCGAAGGGATGCAAGAATGTTGGAAAAACACATGAACCCGTATCGC
GAGATGCTTATTTAGCCATTCTTTTATCACAGTGGATGCATATGCAACAAAACCAAAACA
GATGGTTAGCGAGTGACAG--TATATAGAGATCTAAAGAT-TCCGACACTTCATCGGT--
--AAAAAAAGCAGCATTAACCGAGTGAATGGAAGAAAAACGAATTTCTCATATTACACAA
CAGGTTTTCTTAAAAAAAAAAACGTTACCTCGGTATTTATATTAAGAAGAGACTAAAATA
TGGTCCCGTCGAGAAAATTTCTAAACACTAG--TCTTCATCACTAGTGAGCCGTCACCAT
--CTAGTTTGCAACGGTCCAGTCA--GAGTGCAGGACATAACTCAGGACTCAAGAG----
-----------CAGACGGAGCACGG-TGAGAGAA--TTTTTTTTAATCAAGCCTAAAATT
CACCTCCGGACAAATTGAACCTGGAAC-----------GGGTGCTACTC--ATAAATATT
AACCATGAGACCTTTTCGCCGCAGCAGGTTTTCTATCGGCAGTTAG--------------
-----------------------------------------------ATTTTAGTGACGA
TGAAAATGATAGAACGCAACATGCCGCATACATCCATTCCCATTCG-TTTTCCACAGTAC
ATGTAGGAGTACTGTGCAAGTAGGGTCCGTACATTCAGTCTCTCTCACCCGTTGGACTCT
TCTACTGCTAC-AAAGACATGAGCTGCCTGGAATGGGAACCGGAG-GAGCGAGCGAGCCT
GA----------------------------------------------------------
------------------CGGTCTCACACACACAGTCACACTCCCAAGTCCCAAGCCAAT
TATTATAAGAGGCGAGATGAGCAACTCCAGCTC-TTAACCAATCCACT--CCTCCTCCCT
CTCCACTTCCTCTGC-TTTGCTCTGCCACTCTGCTGAGGTGGGGGGCAGAGGAGCTCCCC
CTCCCTCCTCTCCCC-TCCTCGCCATGTCTAGCAGCGACCCAGAGGAGATCAGGGCGCGC
GTCGTCGTTCTCGGTTCGCCCCATGCCGACGGCGGCGACGAGTGGGCCCGGCCCGAGCTC
GAGGCCTTCCATCTGCCGTCTCCCGCCCACCAGCCTCCTGGCTTCCTAGCCGGGCAACCG
GAAGCAGCAGAGCAA-CCCACGCTCCCTGCTCCTGCTGGCC-----GCAGCAGCAGCAGC
AACACGCCTACTACATCTGCCGGTGGCGGCGCTGCTCCTCCTCTTCCTTCTTCGCCT-CC
CCCTCCGCCGGCTTCTCTGGAGACCGAGCAGCCGCCCAATGCCAGGCCAGCCTCCGCCGG
CGCCAATGACAGCAAGAAGCCCACCCCGCCCGCCGCCCTGCGCGACCTCTTCCGCTTCGC
CGACGGCCTCGACTGCGCGCTCATGCTCATCGGCACCCTCGGCGCGCTCGTCCACGGCTG
CTCGCTCCCCGTCTTCCTCCGCTTCTTCGCCGACCTCGTCGACTCCTTCGGCTCCCACGC
CGACGACCCGGACACCATGGTCCGCCTCGTCGTCAAGTACGCCTTCTACTTCCTCGTCGT
CGGAGCGGCAATCTGGGCATCCTCGTGGGCAGGTACGCTATCCCTCCTCCTCCTGCCGCC
CCAGCT------TGCGTCGCGAATTGCCGGTCAATTTGGATTGGTTGACAAATCACATCG
GTCAGCCAATCGCCATGG--CTACAAACGAGATGTTCAAATCGTTCGCCCCGCTCGCAGA
GATCTCTTGCTGGATGTGGACCGGCGAGCGGCAGTCGACGCGGATGCGGATCCGGTACCT
GGACGCGGCGCTGCGGCAGGACGTGTCCTTCTTCGACACCGACGTGCGGGCCTCGGACGT
GATCTACGCCATCAACGCGGACGCAGTGGTGGTGCAGGACGCCATCAGCGAGAAGCTGGG
CAACCTCATCCACTACATGGCCACCTTCGTGGCCGGCTTCGTCGTGGGGTTCACGGCCGC
GTGGCAGCTGGCGCTGGTCACGCTGGCCGTGGTGCCGCTCATCGCCGTCATCGGCGGGCT
GAGCGCCGCCGCGCTCGCCAAGCTCTCGTCCCGCAGCCAGGACGCGCTCTCCGGCGCCAG
CGGCATCGCGGAGCAGGCGCTCGCGCAGATACGGATCGTGCAGGCGTTCGTCGGCGAGGA
GCGCGAGATGCGGGCCTACTCGGCGGCGCTGGCCGTGGCGCAGAGGATCGGCTACCGCAG
CGGCTTCGCCAAGGGTCTCGGCCTCGGCGGCACCTACTTCACCGTCTTCTGCTGCTACGG
GCTCCTGCTCTGGTACGGCGGCCACCTCGTGCGCGCCCAGCACACCAACGGCGGGCTCGC
CATCGCCACCATGTTCTCCGTCATGATCGGCGGACTGTAAGGCCCACCACAC------CA
CTCTCTCCTTCTCCTGCTCCTCGGCCCG--CCCGTCGTCATTGCTGCTGACGGTGTCCGT
GGATCGCGTGCAGGGCCCTCGGGCAGTCGGCGCCGAGCATGGCCGCGTTCGCCAAGGCGC
GTGTGGCGGCTGCCAAGATCTTCCGCATCATCGACCACAGGCCGGGCATCTCGTCGCGCG
A---------CGGCGCGGAGCCAGAGTCGGTGACGGGGCGGGTGGAGATGCGGGGCGTGG
ACTTCGCGTACCCGTCGCGGCCGGACGTCCCCATCCTGCGCGGCTTCTCGCTCAGCGTGC
CCGCCGGGAAGACCATCGCGCTGGTGGGCAGCTCCGGCTCCGGGAAGAGCACGGTGGTTT
CGCTCATCGAGAGGTTCTACGACCCCAGCGCAG-------GTATACTACCTAGTACTGTT
ACTACTTTTAGCGCATTAATCTGAGGATGTCCAGTTCGCTTGCTTGCCAATCGCCATTGC
CATCG---CAACAATACA--TTGCCAACTGCCATTGCTGGGTAGACTAGTACTGTAGTAC
AGTAGCAGTTAGAAGAAGCCTCCACTGTACATTGCATTGCCAAACAAAAGTGAATTGTGC
AGTAACTATGTACCACCACATTGACATGGAAATGAAGTGAATGCTTGGAGCATGCAGAGC
TGGCCGGCCTCATGGGCTGCTGCTACCTGCTAGCTAGCCAACCAGAACCAGCCATCCTCT
TTCTTGCTTTTC--TTTTTACTTTCTTT-GGTCGTGGCTGTTTGTGGTCATACATACATT
CACGCGCAGAGCAGAAGAGCTA-GCTAAGCTAGGTGGGTGTGCCTGCAACG-CGGGACAA
AGAAAACTATTTGTTGCCTGGCAAGATGCTACTGTTGCCTAG--CACATGCCTGCCATTG
ACCGACTGCTCAGTGAGAAGTGGTTCAGTTGTGCTGTTGACAGTATAGATAGATATATAT
ATAGTAGCCCTGTATATTTTTTTTTCAGAC-AAGAAAAAAAGAAGAACGAGATGAAGTCT
GCAATTCGGTTTTGGCAGGGCAAATCCTGCTGGACGGGCACGACCTCAGGTCGCTGAAGC
TGCGATGGCTGCGGCGGCAGATCGGGCTGGTGAGCCAGGAGCCGGCGCTGTTCGCGACGA
GCATCAGGGAGAACCTGCTGCTGGGGCGGGACAGCCAGAGCGCGACGCTGGCGGAGATGG
AGGAGGCGGCCAGGGTGGCCAACGCCCACTCCTTCATCATCAAACTCCCCGACGGCTACG
ACACGCAG------GTCCGTC--------CCGTATAGC----TAGC-TCACTAG------
----CTG-CACTGCCACTTCTCTCG----CTTGCTCCCCACCGTTGCTG-------CCTG
TTGCTCTCCAATCCACTTGTCGGTGTCTGGACCACACGTGCCTGCTTGCCTAGCTGCTCC
ACATCTGCTTTCCCTGTCCAACCTTATGCAACTCACTC------TAT-ATACTATATCAA
AT-----ACATTTCTAGAGTTTAAAGCTTATCTTAGAATAAATGCATC-TTTAGCTACGA
GACAACCTAACTTCAGTTGTT----------GTTTTTTTTACTTTCTCTCTTCTCAAAAA
TACATTGATTACGTCTTTACAGCGATC---TTTTTATTCCAAACCT--AAAAATGCATGC
ACTCACTCT-AAAAGCGCAAAGGGA-GCATC----TTTTTTCCCCATCATCTGCACGCAG
CCTTTTCTTTTCCTCATGTCACGAGGGACTGAAGGTGTGTATGCAGCGTCAAGTCATCCA
TCCGTTCCACTCCACTCACTCATGCGTCGCGCACTCTGCGCTCGTGCCTGCCCGGG-GCT
AAAGC-TTTAGTAGCTAGCCTCAGATCAGATACTGTTCGTGTTTGTTAGGCCGCGGCAGC
GGCACATGAGCTCATGACAGCCGGCAGCACCACCACCAACACCATGGAAGAGGGGTCGGG
GTCGGGGTCCATCACATAGACATAGATGCCTGTTGTAGACTAGGG-ACGGGAGGGCAATT
GTTAGGCGCCTGTTGCCATCGCATTTGCTGCTGTGGGTTGCCAACAAGTAACATGCCAGG
ATGCTTTGCTAT-CACGCACAGGACAGGAGGAGAGGTCC--TTTTTCTCGACACAAG---
------ATCTACTAAACTAGCACTTGCTGAT-GAGTGCA-TAGGATGAATGGATGATGAA
CATCTAGAGTGAGAGAGAGA-AAATATGTTAATAATAATAAAGAGTAGTAATAGTAGTAG
TAGGATTAAGA-ATCAACCTGGGGT-ACGTAGGAAGAGGTACAATCCCTA-GGAATCTAG
AGTATGAGAAGTATGGGAGGAGTT--GTGAGTGAAACGGAACAAATTCCGAGTTGGTATT
TTGTCGGGAATGTCAAGTTGATTTTTGATCCTAGTGCAAGCAAGAATTATCAATCACTCA
-GACTCAGCCTGTCTGTGT-CTGTCCACCCCAGCTCTTGCTACTC-TACTTACTACTGTG
CTACT-AGTGGTAGGGTAGGTATCTTCCATAAACTGTTATTATAAACTGTCATCTGAGAA
AGAGAGCCAGTCAAACCCATGCTGCTGCTTATTTTTAATCACTGTCAAATGGCAGGCAGG
CAGGCAGTCTGGTTAGTTAATAACATCTGGGAAGGGTTTAATCAAACCAAATCAAATCAT
ACGAAATCTAGAGGCCACATGGGATGGGGCCATATGTACTGTACTAGCATAAGTAGCGGC
TAGATTTTATTAGAACACGGACTCACACTCCCATAACTATAACTGACTTTGATCATGATT
CC-TTGCCAAGCAATGCTCGCATGCCCA-TGCATGCATCATCCCTGGTCAAACTCAAACA
CTCTCCACCGTCAGGGAATAAGACTTATTATTTTATTAACAATTCCATTTTTATTTATTA
ATTACGGCTGGACGAGGAGTACTAGTTTATTTGATGAGAGACATGGCAGTCCAAGTCAAA
CTCGTTTGTCT--GACCATGGCGGTGATGGCCGGTTGCAGGTTGGGGAGCGCGGCCTGCA
GCTCTCCGGTGGGCAGAAGCAGCGCATCGCCATCGCCCGCGCCATGCTCAAGAACCCCGC
CATCCTGCTGCTGGACGAGGCCACCAGCGCGCTGGACTCCGAGTCTGAGAAGCTCGTGCA
GGAGGCGCTGGACCGCTTCATGATCGGGCGCACCACCCTGGTGATCGCGCACAGGCTGTC
CACCATCCGCAAGGCCGACGTGGTGGCCGTGCTGCAGGGCGGCGCCGTCTCCGAGATGGG
CGCGCACGACGAGCTGATGGCCAAGGGCGAGAACGGCACCTACGCCAAGCTCATCCGCAT
GCAGGAGCAGGCGCACGAGGCGGCGCTCGTCAACGCCCGCCGCAGCAGCGCCAGGCCCTC
CAGCGCCCGCAACTCCGTCAGCTCGCCCATCATGACGCGCAACTCCTCCTACGGCCGCTC
CCCCTACTCCCGCCGCCTCTCCGACTTCTCCACCTCCGACTTCACCCTCTCCATCCACGA
CCCGCACCACCACCACCGGACCATGGCGGACAAGCAGCTGGCGTTCCGCGCCGGCGCCAG
CTCCTTCCTGCGCCTCGCTAGGATGAACTCGCCCGAGTGGGCCTACGCGCTCGCCGGCTC
CATCGGCTCCATGGTCTGCGGCTCCTTCAGCGCCATCTTCGCCTACATCCTCAGCGCCGT
GCTCAGCGTGTACTACGCGCCGGACCCGCGGTACATGAAGCGCGAGATCGCCAAATACTG
CTACCTGCTCATCGGCATGTCCTCCGCGGCGCTGCTGTTCAACACGGTGCAGCACGTGTT
CTGGGACACGGTGGGCGAGAACCTGACCAAGCGGGTGCGCGAGAAGATGTTCGCCGCCGT
GCTCCGCAACGAGATCGCCTGGTTCGACGCGGACGAGAACGCCAGCGCGCGCGTGGCCGC
CAGGCTCGCGCTGGACGCCCAGAACGTGCGCTCCGCCATC-GGGGACCGCATCTCCGTCA
TCGTCCAGAACTCGGCGCTGATGCTGGTGGCCTGCACCGCGGGGTTCGTCCTCCAGTGGC
GCCTCGCGCTCGTGCTCCTCGCCGTGTTCCCGCTCGTCGTGGGCGCCACCGTGCTGCAGA
AGATGTTCATGAAGGGCTTCTCGGGGGACCTGGAGGCCGCGCACGCCAGGGCGACGCAGA
TCGCGGGCGAGGCCGTGGCCAACCTGCGCACCGTGGCCGCGTTCAACGCGGAGCGCAAGA
TCACGGGGCTGTTCGAGGCCAACCTGCGCGGCCCGCTCCGGCGCTGCTTCTGGAAGGGGC
AGATCGCCGGCAGCGGCTACGGCGTGGCGCAGTTCCTGCTGTACGCGTCCTACGCGCTGG
GGCTGTGGTACGCGGCGTGGCTGGTGAAGCACGGCGTGTCCGACTTCTCGCGCACCATCC
GCGTGTTCATGGTGCTGATGGTGTCCGCGAACGGCGCCGCCGAGACGCTGACGCTGGCGC
CGGACTTCATCAAGGGCGGGCGCGCGATGCGGTCGGTGTTCGAGACGATCGACCGCAAGA
CGGAGGTGGAGCCCGACGACGTGGACGCGGCGCCGGTGCCGGAGCGGCCGAGGGGCGAGG
TGGAGCTGAAGCACGTGGACTTCTCGTACCCGTCGCGGCCGGACATCCAGGTGTTCCGCG
ACCTGAGCCTCCGTGCGCGGGCCGGGAAGACGCTGGCGCTGGTGGGGCCGAGCGGGTGCG
GCAAGAGCTCGGTGCTGGCGCTGGTGCAGCGGTTCTACGAGCCCACGTCCGGGCGCGTGC
TCCTGGACGGCAAGGACGTGCGCAAGTACAACCTGCGGGCGCTGCGGCGCGTGGTGGCGG
TGGTGCCGCAGGAGCCGTTCCTGTTCGCGGCGAGCATCCACGAGAACATCGCGTACGGGC
GCGAGGGCGCGACGGAGGCGGAGGTGGTGGAGGCGGCGGCGCAGGCGAACGCGCACCGGT
TCATCGCGGCGCTGCCGGAGGGGTACCNNNNNNNNNNNNNNNNNNNNNNNNNNNNNNNNN
NNNNNNNNNNNNNNNNNNNNNNNNNNNNNNNNNNNNNNNNNNNNNNNNNNNNNNNNNNNN
NNNNNNNNNNNNNNNNNNNNNNNNNNNNNNNNNNNNNNNNNNNNNNNNNNNNNNNNNNNN
NNNNNNNNNNNNNNNNNNCCGGGCGCACCACCATCGTGGTGGCGCACCGGCTGGCCACGG
TGCGCGGCGCGCACACCATCGCGGTCATCGACGACGGCAAGGTGGCGGAGCAGGGGTCGC
ACTCGCACCTGCTCAAGCACCATCCCGACGGGTGCTACGCGCGGATGCTGCAGCTGCAGC
GGCTGACGGGCGCGGCGGCCGGGCCCGGGCCCGGGCCGTCGTCCTCGTGCAACGGGGCCG
CGTAGGACGGAATGGATGGAT-GGATGGGTTTGGTTCCTCGGGAGAGATTGATGGGTGAG
GAAGCTGAAGCTCC-GGATCAAATGG------TGGTACTCCATGATCGCAACAATGA-GG
GGGAAAAAAAGGAAAGGAGAAAATACGGTGGTTCATATGATTGTACAATTTGACGATCTG
TTTGAGTCGGGGTTTTAGGATGATGTAAACCTTCACTTGCCTC-TTTTTTTTTTCTTTGA
CTCTTCTTGTTTCTCATCCGCATCAGTATCATCTATCTACATACAGTGTCAGAGATGGGA
ACTGATCCGCATCATCATCTAGCTCCCAAGGCACCCCCCAGATTGTACTAATGTACTTCT
GTACTTAGTTAGCCTGCTTTATATATACTTATATAAGTACTAAATTGCAGAATTTTACTC
CTTATCTGCAGTAGC--ATGAAAGAAGAAACGGCAAGCTACACCTATCTCTGG-GAACAA
AAGGATCTCCCCATTCTCTCTCTTCCTACGA--------GGACACCCCCATCCTTTTCAG
ACAGACAGACAGACGGACCAAACTGCACCACCACCCAAGAACCGATCGA----------A
AGAA-CTACTAGCATTCTCTGCACAGTAGAGTGTAGACCATACTACGCTGCTCTC--GAC
AGGATCCCGGGAATATCTAACGAATTGTTTGTCAGTGGCATAGCCGCATAGCTCTCAGCT
GCCTAATGAATTGTTTGGTGCCAACCGCGCTGCAGGCTTGCAGACGACCCGGGAAGGGTC
AGGGATTGCACAACT-------ACTAGCATCAGTGGAGAGCGAAAGGCCAGAACGGCAGG
CTTGCAGGAAAACAGGGACCAGGAGTTTGACCTGGCCTTGTG-----GGGTGGGGAGTCA
GTCAGTCAC----------ATGCGATGCAGTGGAGGAACCCATCTTCCAA
>A034
GAAACAGATATACGATTTACTCTAAAATTCGTACTAATTTACAATGTTTTGGTTCACGTT
TTACGCTAAAATCCATTCGAGCCAGAACCCGCGCTCAATCGGCCGCACGCGATTTTCAAG
CCGTAATTTCTGGGTCCATTTGCTGTTACGAAACAAATATACGACTTACGCTAAATTTTG
TAATCATTTATGTTGTTTTAGCTCACGTTTTACACTAAAATTCATTCGAACCAGAACCCG
CGTACGATCAGCCGCACGCGATTTTTACGCCGTAATTTCAGGCCCCATTTGTTGTTACGA
AACAGATATACGATTTACGCTAAATTTCGTAATCATTTATGATG-TTTTAGCTCACGTTT
TACGCTAAAATCCATTCGAGCCAGAACCCGCGTACGATCGGACGCACGCGATTTACACGC
CGTAA-TTTCGGGGCCCATTTGCTGTTACGAAA-C-AGATATACGATTTACGCTAAATTT
CGTACTCATTTATGTTGTTTTAGCTCACGTT-TTACGCTAGAATTCGCCCGAGCCAGAAC
TAGCACACGATCGGACACGCATGGATATACCTGGCTGGGGTTTCCTGTACTAATGGAAGT
CCTGAACTTTCATTACCTC-TCTCTCTCTCTCTC------------------------TA
TATATATATATATAT-GTGTGTGGTGCCTTTCTTTCAAAACATATTATGCAACGCGTACC
GTATCTCAACAAACACCTTCAATA-AGTTGAGTC--GGGGTAGATCTCAAGGCTACATAA
AATAG---TTTTTTTCTAGAATGGATGCATTTGTTTTAAGAGAAAAATGATGCACTTGG-
----AATGCATCAAGCAAAGGGATGCAAGAATGTTGGAAAAACACATGAACCCGTATCGC
GAGATGCTTATTTATCCATTC-TTTATCACAGTGGATGCATATGCAACAAAACCAAAACA
GATGGTTAGCGAGTGACAGTATATATAGAGATCTAAAGATGTCCGACACTTCATCGGT--
--AAAAAAAGCAGCA-TAACCGAGTGAACGGAAGAAAAACGAATTTCTCATATTACACAG
CAGGTTTTCTT-AAAAAAAGAACATTATATCAGTA-TTATATTAAGAAGAGAACAAAATA
TGGTCCTATCGAAAAAATTTCTAAACATTAG--TTCTCATCACCAGTGAGCCGTCACCAT
--CTAGTTTGCAACGGTCCAGTCA--GAGTTCAGGACATAACTCAGGACTCGAGAG----
-----------CAGACGGAGCACAG-TGAGAGAA--TTTTTTTTAATCAAGCCTAAAATT
CACCTTCGGACAAATTGAACCTGGAAT-----------GGGTGCTACTC--ATAAATATT
AACCATGAGGCCTTTTCGCCGCAGCAGGTTTTCTATCGGCCGTTAG--------------
-----------------------------------------------ATTTTAGTGACGA
TGAAAATGATAGAACGCAACGTGCCGCATGCATCCATTCCCATTCG-TTTTCCACAGTAC
ATGTAGGAGTACTGTGCAAGTAGGGTCCGTACATTCAGTCTCTCTCACTAGTTGGACTCT
TCTACTGCTAC-AAAGACATGAGCTGCCTGGAATGGGAACCGGAG-GAGCGAGCGAGCCC
GAACCAGAGCCTCTGAGGCTATCCGCAACCGTTACCCCTAAATTTTTCCCCCTATAT-CA
CTTTTTCCCTCTA-TTTTCGGTCT--CACACACAGTCACACTCCCAAGTCCCAAGCCAAT
TATTATAAGAGGCGAGATGAGCAACTCCAGCTC-TTAACCAATCCACT--CCTCCTCCCT
CTCCACCTCCTCTGC-TTTGCTCTGCCACTGTGCTGAGGTGGGGGGCAGAGGAGCTCCCC
CTCCCTCCTCTCCCC-TCCTCGCCATGTCTAGCAGCGACCCGGAGGAGATCAGGGCGCGC
GTCGTCGTTCTCGGTTCGCCCCATGCCGACGGCGGCGACGAGTGGGCCCGGCCCGAGCTC
GAGGCCTTCCATCTGCCGTCTCCCGCCCACCAGCCTCCTGGCTTCCTAGCCGGGCAACCG
GAAGCAGCAGAGCAA-CCCACGCTCCCTGCTCATGCTGGCC-----GCAGCAGCAGCAGC
AACACGCCTACTACATCTGCCGGTGGCGGCGCTGCTCCTCCTCTTCCTTCTTCGCCT-CC
CCCTCCGTCGGCTTCTCTGGAGACCGAGCAGCCGCCCAATGCCAGGCCAGCCTCCGCCGG
CGCCAATGACAGCAAGAAGCCCACCCCGCCCGCCGCCCTGCGCGACCTCTTCCGCTTCGC
CGACGGCCTCGACTGCGCGCTCATGCTCATCGGCACCCTCGGCGCGCTCGTCCACGGCTG
CTCGCTCCCCGTCTTCCTCCGCTTCTTCGCCGACCTCGTCGACTCCTTCGGCTCCCACGC
CGACGACCCGGACACCATGGTCCGCCTCGTCGTCAAGTACGCCTTCTACTTCCTCGTCGT
CGGAGCGGCAATCTGGGCATCCTCGTGGGCAGGTACGCTATCCCTCCTCCTCCTGCCGCC
CCAGCTT--GTGTGCGTCGCGAATTGGCGGTCCATTTGGATTGGATGACAAATCACGTCG
GTCAGTCAATCGCCATGG--CTACAAACGAGATGTTCAAATCGTTCGCCCCGCTCGCAGA
GATCTCTTGCTGGATGTGGACCGGCGAGCGGCAGTCGACGCGGATGCGGATCCGGTACCT
GGACGCGGCGCTGCGGCAGGACGTGTCCTTCTTCGACACCGACGTGCGGGCCTCGGACGT
GATCTACGCCATCAACGCGGACGCCGTGGTGGTGCAGGACGCCATCAGCGAGAAGCTGGG
CAACCTCATCCACTACATGGCCACCTTCGTGGCCGGCTTCGTCGTGGGGTTCACGGCCGC
GTGGCAGCTGGCGCTGGTCACGCTGGCCGTGGTGCCGCTCATCGCCGTCATCGGCGGGCT
GAGCGCCGCCGCGCTCGCCAAGCTCTCGTCCCGCAGCCAGGACGCGCTCTCGGGCGCCAG
CGGCATCGCGGAGCAGGCGCTCGCGCAGATACGGATCGTGCAGGCGTTCGTGGGCGAGGA
GCGCGAGATGCGGGCCTACTCGGCGGCGCTGGCCGTGGCGCAGAGGATCGGCTACCGCAG
CGGCTTCGCCAAGGGGCTCGGCCTCGGCGGCACCTACTTCACCGTCTTCTGCTGCTACGG
GCTCCTGCTCTGGTACGGCGGCCACCTCGTGCGCGCCCAGCACACCAACGGCGGGCTCGC
CATCGCCACCATGTTCTCCGTCATGATCGGCGGACTGTAAGGCCCACCACAC------CA
CTCTCTCCTCCTCCTGCTCCTCGG------CCCGTCGTCATTGCTGCTGACGGTGTCTGT
GGATCGCGTGCAGGGCCCTCGGGCAGTCGGCGCCGAGCATGGCCGCGTTCGCCAAGGCGC
GCGTGGCGGCCGCCAAGATCTTCCGCATCATCGACCACAGGCCGGGCATCTCGTCGCGCG
ACGGCGAGGACGGCGCGGAGCCAGAGTCGGTGACGGGGCGGGTGGAGATGCGGGGCGTGG
ACTTCGCGTACCCGTCGCGGCCGGACGTCCCCATCCTGCGCGGCTTCTCGCTGAGCGTGC
CCGCCGGGAAGACCATCGCGCTGGTGGGCAGCTCCGGCTCCGGGAAGAGCACGGTGGTGT
CGCTCATCGAGAGGTTCTACGACCCCAGCGCAG-------GTATACTACCTAGTACTGTT
ACTACTTTTAGCGCATTAATCTGAGGATGTCCAGTTCGCTTGCTTGCCAATCGCCATTGC
CATCGCAACAACAATACA--TTGCCAACTGCCATTGCTGGGTAGAC--------TAGTAC
AGTAGCAGTTAGAAGAAGCCTCCACTGTACATTGCATTGCCAAACAAAAGTGAATTGTGC
AGTAACTGTGTACCACCACATTGACATGGAAATGAAGTGAATGCTTGGAGCATGCAGAGC
TGGCCGGCCTCATGGGCTGCTGCTACCTGCTAGCTAGCCAACCAGAACCAGCCATCCTCT
TTCTTGCTTTTC--TTTTTACTTTCTTT-GGTCGTGGCTGTTTGTGGTCATACATACATT
CA--CGCAGAGCAGAAGAGCTA-GCTAAGCTAGGTGG--GTGCCTGCAACG-CGGGACAA
AGAAAACTATTTGTTGCCTGGCAAGATGCTACTGTTGCCTAG--CACATGCCTGCCATTG
ACCGACTGCTCAGTGAGAAGTGGTTCAGTTGTGCTGTTGACAGTATAGATAG--ATATAT
ATAGTAGCCCTGTAGATTTTTTTTTCAGAC-AAAAAAAGAAGAAGAACGAGATGAAGTCT
GCAATTCGGTTTTGGCAGGGCAAATCCTGCTGGACGGGCACGACCTCAGGTCGCTGGAGC
TGCGGTGGCTGCGGCGGCAGATCGGGCTGGTGAGCCAGGAGCCGGCGCTGTTCGCGACGA
GCATCAGGGAGAACCTGCTGCTGGGGCGGGACAGCCAGAGCGCGACGCTGGCGGAGATGG
AGGAGGCGGCCAGGGTGGCCAACGCCCACTCCTTCATCATCAAACTCCCCGACGGCTACG
ACACGCAG------GTCCGTC--------CCGTATAGC----TAGC-TCACTAG------
----CTG-CACTGCCACTTCTCTCG----CTTGCTCCCCACCGTTGCTG-------CCTG
TTGCTCTCCAATCCACTTGTCGGTGTCTGGACCACACGTGCCTGCTTGCCTAGCTGCTCC
ACATCTGCTTTCCCTGTCCAACCTTATGCAACTCACTC--------T-ATACTATATCAA
AT-----ACATTTCTAGAGTTTAAAGCTTATCTTAGAATAAATGCATC-TTTAGCTACGA
GACAACCTAACTTCAGTTGTTGTTG--TTT-TTTTTTTTTACTTTCTCTCTTCTCAAAAA
TACTATGATTACGTCTTTACAGCGATC---TTTTTATTCCAAACCT--AAAAATGCATGC
ACTCACTCT-AAAAGCGCAAAGGGA-GCATCTTTTTTTTTTCCCCATCATCTGCACGCAG
CCTTTTCTTTTCCTCATGTCACGAGGGACTGAAGGTGTGTATGCAGCGTCAAGTCATCCA
TCCGTTCCACTCCACTCACTCATGCGTCGCGCACTCTGCGCTCGTGCCTGCCCGGG-GCT
AAAGC-TTTAGTAGCTAGCCTCAGATCAGATACTGTTCGTGTTTGTTAGGCCGCGGCAGC
GGCACATGAGCTCATGACAGCCGGCAGCACCACCACCAACACCATGGAAGA------GGG
GTCGGGGTCCATCACATAGACATAGATGCCTGTTGTAGACTAGGG-ACGGGAGGGCAATT
GTTAGGCGCCTGTTGCCATCGCATTTGCTGCTGTGGGTTGCCAACAAGTAACATGCCAGG
ATGCTTTGCTAT-CACGCACAGGACAGGAGGAGAGGTCC--TTTTTCTCGACACAAG---
------ATCTACTAAACTAGCACTTGCTGAT-GAGTGCA-TAGGATGAATGGATGATGAA
CATCTAGAGTGAGAGAGAGA-AAATATGTTAATAATAATAAAGAGTAGTAATAGTAGTAG
TAGGATTAAGA-ATCAACCTGGGGT-ACGTAGGAAGAGGTACAATCCCTA-GGAATCTAG
AGTATGAGAAGTATGGGAGGAGTT--GTGAGTGAAACGGAACAAATTCCGAGTTGGTATT
TTGTCGGGAATGTCAAGTTGATTTTTGATCCTAGTGCAAGCAAGAATTATCAATCACTCA
-GACTCAGCCTGTCTGTGT-CTGTCCACCCCAGCTCTTGCTACTC-TACTTACTACTGTG
CTACT-AGTGGTAGGGTAGGTATCTTCCATAAACTGTTATTATAAACTGTCATCTGAGAA
AGAGAGCCAGTCAAACCCATGCTGCTGCTTA-TTTTAATCACTGTCAAATGGCAGGCAGG
CATGCAGTCTGGTTAGTTAATAACATCTGGGAAGGGTTTAATCAAACCAAATCAAATCAT
ACGAAATCTAGAGGCCACATGGGATGGGGCCATATGTACTGTACTAGCATAAGTAGCGGC
TAGATTTTATTAGAACACGGACTCACACTCCCATAACTATAACTGACTTTGATCATGATT
CC-TTGCCAAGCAATGCTCGCATGCCCA-TGCATGCATCATCCCTGGTCAAACTCAAACA
CTCTCCACCGTCAGGGAATAAGACTTATTATTTTATTAACAATTCCATTTTTATTTATTA
ATTACGGCTGGACGAGGAGTACTAGTTTATTTGATGAGAGACATGGCAGTCCAAGTCAAA
CTCGTTTGTCT--GACCATGGCGGTGATGGCCGGTTGCAGGTTGGGGAGCGCGGCCTGCA
GCTCTCCGGTGGGCAGAAGCAGCGCATCGCCATCGCCCGCGCCATGCTCAAGAACCCCGC
CATCCTGCTGCTGGACGAGGCCACCAGCGCGCTGGACTCCGAGTCTGAGAAGCTCGTGCA
GGAGGCGCTGGACCGCTTCATGATCGGGCGCACCACCCTGGTGATCGCGCACAGGCTGTC
CACCATCCGCAAGGCCGACGTGGTGGCCGTGCTGCAGGGCGGCGCCGTCTCCGAGATGGG
CGCGCACGACGAGCTGATGGCCAAGGGCGAGAACGGCACCTACGCCAAGCTCATCCGCAT
GCAGGAGCAGGCGCACGAGGCGGCGCTCGTCAACGCCCGCCGCAGCAGCGCCAGGCCCTC
CAGCGCCCGCAACTCCGTCAGCTCGCCCATCATGACGCGCAACTCCTCCTACGGCCGCTC
CCCCTACTCCCGCCGCCTCTCCGACTTCTCCACCTCCGACTTCACCCTCTCCATCCACGA
CCCGCACCACCACCACCGGACCATGGCGGACAAGCAGCTGGCGTTCCGCGCCGGCGCCAG
CTCCTTCCTGCGCCTCGCCAGGATGAACTCGCCCGAGTGGGCCTACGCGCTCGCCGGCTC
CATCGGCTCCATGGTCTGCGGCTCCTTCAGCGCCATCTTCGCCTACATCCTCAGCGCCGT
GCTCAGCGTGTACTACGCGCCGGACCCGCGGTACATGAAGCGCGAGATCGCCAAATACTG
CTACCTGCTCATCGGCATGTCCTCCGCGGCGCTGCTGTTCAACACGGTGCAGCACGTGTT
CTGGGACACGGTGGGCGAGAACCTGACCAAGCGGGTGCGCGAGAAGATGTTCGCCGCCGT
GCTCCGCAACGAGATCGCCTGGTTCGACGCGGACGAGAACGCCAGCGCGCGCGTGGCCGC
CAGGCTCGCGCTGGACGCCCAGAACGTGCGCTCCGCCATC-GGGGACCGCATCTCCGTCA
TCGTCCAGAACTCGGCGCTGATGCTGGTGGCCTGCACCGCGGGGTTCGTCCTCCAGTGGC
GCCTCGCGCTCGTGCTCCTCGCCGTGTTCCCGCTCGTCGTGGGCGCCACCGTGCTGCAGA
AGATGTTCATGAAGGGCTTCTCGGGGGACCTGGAGGCCGCGCACGCCAGGGCGACGCAGA
TCGCGGGCGAGGCCGTGGCCAACCTGCGCACCGTGGCCGCGTTCAACGCGGAGCGCAAGA
TCACGGGGCTGTTCGAGGCCAACCTGCGCGGCCCGCTCCGGCGCTGCTTCTGGAAGGGGC
AGATCGCCGGCAGCGGCTACGGCGTGGCGCAGTTCCTGCTGTACGCGTCCTACGCGCTGG
GGCTGTGGTACGCGGCGTGGCTGGTGAAGCACGGCGTGTCCGACTTCTCGCGCACCATCC
GCGTGTTCATGGTGCTGATGGTGTCCGCGAACGGCGCCGCCGAGACGCTGACGCTGGCGC
CGGACTTCATCAAGGGCGGGCGCGCGATGCGGTCGGTGTTCGAGACGATCGACCGCAAGA
CGGAGGTGGAGCCCGACGACGTGGACGCGGCGCCGGTGCCGGAGCGGCCGAGGGGCGAGG
TGGAGCTGAAGCACGTGGACTTCTCGTACCCGTCGCGGCCGGACATCCAGGTGTTCCGCG
ACCTGAGCCTCCGTGCGCGCGCCGGGAAGACGCTGGCGCTGGTGGGGCCGAGCGGGTGCG
GCAAGAGCTCGGTGCTGGCTCTGGTGCAGCGGTTCTACGAGCCCACGTCCGGGCGCGTGC
TCCTGGACGGCAAGGACGTGCGCAAGTACAACCTGCGGGCGCTGCGGCGCGTGGTGGCGG
TGGTGCCGCAGGAGCCGTTCCTGTTCGCGGCGAGCATCCACGAGAACATCGCGTACGGGC
GCGAGGGCGCGACGGAGGCGGAGGTGGTGGAGGCGGCGGCGCAGGCGAACGCGCACCGGT
TCATCGCGGCGCTGCCGGAGGGGTANCGGACGCAGGTGGGCGAGCGCGGGGTGCAGCTGT
CGGGAGGGCAGCGGCAGCGGATCGCGATCGCGCGCGCGCTGGTNNNNNNNNNNNNNNNNN
NNNNNNNNNNNNNNNNNNNNNNNNNNNNNNNNNNCGAGTCGGAGCGGTGCGTGCAGGAGG
CGCTGGAGCGCGCGGGGTCCGGGCGCACCACCATCGTGGTGGCGCACCGGCTGGCCACGG
TGCGCGGCGCGCACACCATCGCGGTCATCGACGACGGCAAGGTGGCGGAGCAGGGGTCGC
ACTCGCACCTGCTCAAGCACCATCCCGACGGGTGCTACGCGCGGATGCTGCAGCTGCAGC
GGCTGACGGGCGCGGCGG------CCGGGCCCGGGCCGTCGTCCTCGTGCAACGGGGCCG
CGTAGGACGGA--------AT-GGATGGGTTTGGTTCCTC--GAGAGATTGATGGGTGAG
GAAGCTGAAGCTCCGGGATCAAATGG------TGGTACTCCATGATCGCAACAATGA-GG
GGG-AAAAAAAGAAAGGAGAAAATACGGTGGTTCATATGATTGTACAATTTGACGATCTG
TTTGAGTCGGGGTTTTAGGATGATGTAAACCTTCACTCGCCTT-TTTTT-----------
-TACTCTTGTTTCTCATCCGCATCAGTATCATCTATCTACATACAGTGTCAGAGATGGGA
ACTGATCCGCATCATCATCTACCTCCCAAGGCA--CCCCAGATTGTATTAA--------T
GTACTTAGTTAGCCTGTTTTATATATACT--TATAAGTACCAAATAGCAGAATTTTACTC
CTTATCTGCAGTAGC--ATGAAAGAAGAAACGGCAAGCTACACCTATCTCTGG-AAGCAA
AAGAATCTCCCCATTCTCTCTCTTCCTACGA--------GGACACCCCCATCCTTTTCAG
ACAGACAGACAGACGGACCAAACTGCACCACCACCCAAGAACCGATCGAGAGA------A
AAGAACTACTAGCATTCTCTGCAC-------TGTAGACCATACTACGCTGCTCTCGAGAC
AGGATCCCGGGAATATCTACCGAATTGTTTGTCAGTGGCATAGCCGCATAGCTCTCAGCT
GCCTAAGGCCTTGTTCAGTGCCAACCGCGCTGCAGGCTTGCAGACGACCCGGGAAGGGTC
AGGGATTGCACTACTCTAACAGTCTAGCAGCAGTGGAGAGCGAAAGGCCAGAACGGCAGG
CTTGCAGGAAAACGGGGACCATGAGTTTGACCTGGCCTTGTGGGG-AGGGGGAGGAGTCA
GTCAGTCAC-----ATGCGATGCGACGCAGTGGAGGAACCCATCTTCCAA
>A035
GAAACAGATATACGATTTACTCTAAAATTCGTACTAATTTACAATGTTTTGGTTCACGTT
TTACGCTAAAATCCATTCGAGCCAGAACCCGCGCTCAATCGGCCGCACGCGATTTTCAAG
TCGTAATTTCTGGGTCCATTTGCTGTTACGAAACAAATATACGACTTACGCTAAATTTTG
TAATCATTTATGTTGTTTTAGCTCACGTTTTACACTAAAATTCATTCGAACCAGAACCCG
CGTACGATCAGCCGCACGCGATTTTTACGCCGTAATTTCAGGCCCCATTTGTTGTTACGA
AACAGATATACAATTTACGCTAAATTTCGTAATCATTTATGATG-TTTTAGCTCACGTTT
TACGCTAAAATCCATTCGAGCCAGAACCCGCGTACGATCGGACGCACGCGATTTACACGC
CGTAA-TTTCGGGGCCCATTTGCTGTTACGAAACC-AGATATACGATTTACGCTAAATTT
CGTACTTATTTATGTTGTTTTAGCTCATGTT-TTACGCTAGAATTCGCCTGAACCAGAAC
TAGCACACGATCGGACACGCATGGATATACCTGGTTGGGGTTTCCTGTACTAATGAAAGT
CCTGAACTTTCATTAACTCCTCTCTCTCTATATATATATATA--------------TATA
TATATATATATATAT-ATATATGGTGCCTTTCTTTTAAAACATATTATGCAACGCGTACC
GTATCTCAACAAACACCTTCAATA-AGTTGAGTC--GGGGTAGATCTCAAGGCTACATAA
AATAG---TTTTTTTCTAGAATGGATGCATTTGTTTTAAGAGAAAAATGATGCACTTGG-
----AATGCATCAAGCGAAGGGATGCAAGAATGTTGGAAAAACACATGAACCCGTATCGC
GAGATGCTTATTTAGCCATTCTTTTATCACAGTGGATGCATATGCAACAAAACCAAAACA
GATGGTTAGCGAGTGACAGTATATATAGAGATCTAAAGAT-TCCGACACTTCATCGGT--
--AAAAAAAGCAGCATTAACCGAGTGAACGGAAGAAAAACGAATTTCTCATATTACACAA
CAGGTTTTCTT-AAAAAAAGAACATTACCTCAGTATTTATATTAAGAAGAGAATAAAATA
TGGTCCCATCGAAAAAATTTCTAAACACTAG--TCTTCATCACTAGTGAGCCGTCACCAT
--CTAGTTTGCAACGGTCCAGTCA--GAGTTCAGGACATAACTCAGGACTCAAGAGAGAG
CAGACGGAGCACAGACGGAGCACGG-TGAGAGAA--TTTTTTTTAATCAAGCCTAAAATT
CACCTCCGGACAAATTGAACCTGGAAC-----------GGGTGCTACTC--ATAAATATT
AACCATGAGACCTTTTCGCCGCAGCAGGTTTTCTATCGGCAGTTAG--------------
-----------------------------------------------ATTTTAGTGACGA
TGAAAATGATAGAACGCAACGTGCCGCATGCATCCATTCCCATTCG-TTTTCCACAGTAC
ATGTAGGAGTACTGTGCAAGTAGGGTCCGTACATTCAGTCTCTCTCACCAGTTGGACTCT
TCTACTGCTAC-AAAGACATGAGCTGCCTGGAATGGGAACCGGAG-GAGCGAGCGAGCCC
GAACCAGAGCCTCTGAGGCTATCCGCAACCGTTACCCCTAAATTTTTCCCCCTATAT-CA
CTT------------TGACGGTCTCACACACACAGTCACAC-------TCCCAAGCCAAT
TATTATAAGAGGCGAGATGAGCAACTCCAGCTC-TTAACCAATCCACT--CCTCCTCCCT
CTCCACCTCCTCTGC-TTTGCTCTGCCACTGTGCTGAGGTGGGGGGCAGAGGAGCTCCCC
CTCCCTCCTCTCCCC-TCCTCGCCATGTCTAGCAGCGACCCGGAGGAGATCAGGGCGCGC
GTCGTCGTTCTCGGTTCGCCCCATGCCGACGGCGGCGACGAGTGGGCCCGGCCCGAGCTC
GAGGCCTTCCATCTGCCGTCTCCCGCCCACCAGCCTCCTGGCTTCCTAGCCGGGCAACCG
GAAGCAGCAGAGCAA-CCCACGCTCCCTGCTCATGCTGGCC-----GCAGCAGCAGCAGC
AACACGCCTACTACATCTGCCGGTGGCGGCGCTGCTCCTCCTCTTCCTTCTTCGCCT-CC
CCCTCCGTCGGCTTCTCTGGAGACCGAGCAGCCGCCCAATGCCAGGCCAGCCTCCGCCGG
CGCCAATGACAGCAAGAAGCCCACCCCGCCCGCCGCCCTGCGCGACCTCTTCCGCTTCGC
CGACGGACTCGACTGCGCGCTCATGCTCATCGGCACCCTCGGCGCGCTCGTCCACGGCTG
CTCGCTCCCCGTCTTCCTCCGCTTCTTCGCCGACCTCGTCGACTCCTTCGGCTCCCACGC
CGACGACCCGGACACCATGGTCCGCCTCGTCGTCAAGTACGCCTTCTACTTCCTCGTCGT
CGGAGCGGCAATCTGGGCATCCTCGTGGGCAGGTACGGTATCCCTCCTCCTCCTGCCGCC
CCAGCTT--GTGTGCGTCGCGAATTGGCGGTCCATTTGGATTGGATGACAAATCACGTCG
GTCAGTCAATCGCCATGG--CTACAAACGAGATGTTCAAATCGTTCGCCCCGCTCGCAGA
GATCTCTTGCTGGATGTGGACCGGCGAGCGGCAGTCGACGCGGATGCGGATCCGGTACCT
GGACGCGGCGCTGCGGCAGGACGTGTCCTTCTTCGACACCGACGTGCGGGCCTCGGACGT
GATCTACGCCATCAACGCGGACGCCGTGGTGGTGCAGGACGCCATCAGCGAGAAGCTGGG
CAACCTCATCCACTACATGGCCACCTTCGTGGCCGGCTTCGTCGTGGGGTTCACGGCCGC
GTGGCAGCTGGCGCTGGTCACGCTGGCCGTGGTGCCGCTCATCGCCGTCATCGGCGGGCT
GAGCGCCGCCGCGCTCGCCAAGCTCTCGTCCCGCAGCCAGGACGCGCTCTCCGGCGCCAG
CGGCATCGCGGAGCAGGCGCTCGCGCAGATACGGATCGTGCAGGCGTTCGTNGGCGAGGA
GCGCGAGATGCGGGCCTACTCGGCGGCGCTGGCCGTGGCGCAGAGGATCGGCTACCGCAG
CGGCTTCGCCAAGGGGCTCGGCCTCGGCGGCACCTACTTCACCGTCTTCTGCTGCTACGG
GCTCCTGCTCTGGTACGGCGGCCACCTCGTGCGCGCCCAGCACACCAACGGCGGGCTCGC
CATCGCCACCATGTTCTCCGTCATGATCGGCGGACTGTAAGGCCCACCACAC------CA
CTCTCTCCTCCTCCTGCTCCTCGG------CCCGTCGTCATTGCTGCTGACGGTGTCTGT
GGATCGCGTGCAGGGCCCTCGGGCAGTCGGCGCCGAGCATGGCCGCGTTCGCCAAGGCGC
GCGTGGCGGCCGCCAAGATCTTCCGCATCATCGACCACAGGCCGGGCATCTCGTCGCGCG
ACGGCGAGGACGGCGCGGAGCCAGAGTCGGTGACGGGGCGGGTGGAGATGCGGGGCGTGG
ACTTCGCGTACCCGTCGCGGCCGGACGTCCCCATCCTGCGCGGCTTCTCGCTGAGCGTGC
CCGCCGGGAAGACCATCGCGCTGGTGGGCAGCTCCGGCTCCGGGAAGAGCACGGTGGTGT
CGCTCATCGAGAGGTTCTACGACCCCAGCGCAG-------GTATACTACCTAGTACTGTT
ACTACTTTTAGCGCATTAATCTGAGGATGTCCAGTTCGCTTGCTTGCCAATCGCCATTGC
CATCGCAACAACAATACA--TTGCCAACTGCCATTGCTGGGTAGAC--------TAGTAC
AGTAGCAGTTAGAAGAAGCCTCCACTGTACATTGCATTGCCAAACAAAAGTGAATTGTGC
AGTAACTGTGTACCACCACATTGACATGGAAATGAAGTGAATGCTTGGAGCATGCAGAGC
TGGCCGGCCTCATGGGCTGCTGCTACCTGCTAGCTAGCCAACCAGAACCAGCCATCCTCT
TTCTTGCTTTTC--TTTTTACTTTCTTT-GGTCGTGGCTGTTTGTGGTCATACATACATT
CACGCGCAGAGCAGAAGAGCTA-GCTAAGCTAGGTGG--GTGCCTGCAACG-CGGGACAA
AGAAAACTATTTGTTGCCTGGCAAGATGCTACTGTTGCCTAG--CACATGCCTGCCATTG
ACCGACTGCTCAGTGAGAAGTGGTTCAGTTGTGCTGTTGACAGTATAGATAG--ATATAT
ATAGTAGCCCTGTAGATTTTTTTTTCAGAC-AAAAAAAGAAGAAGAACGGGATGAAGTCT
GCAAATCGGTTTTGGCAGGGCAAATCCTGCTGGACGGGCACGACCTCAGGTCGCTGAAGC
TGCGGTGGCTGCGGCGGCAGATCGGGCTGGTGAGCCAGGAGCCGGCGCTGTTCGCGACGA
GCATCAGGGAGAACCTGCTGCTGGGGCGGGACAGCCAGAGCGCGACGCTGGCGGAGATGG
AGGAGGCGGCCAGGGTGGCCAACGCCCACTCCTTCATCATCAAACTCCCCGACGGCTACG
ACACGCAGGTCCGTGTCCGTC--------CCGTATAGCGGTATAGC-TAACTAG------
----CTG-CACTGCCACTTCTCTCG----CTTGCTCCCCACCGTTGCTG-------CCTG
TTGCTCTCCAATCCACTTGTCGGTGTCTGGACCACACGTGCCTGCTTGCCTAGCTGCTCC
ACATCTGCTTTCCCTGTCCAACCTTATGCAACTCACTC------TAT-ATACTATATCAA
AT-----ACATTTCTAGAGTTTAAAGCTTATCTTAGAATAAATGCATC-TTTAGCTACGA
GACAACCTAACTTCAGTTGTTT---------TTTTTTTTTACTTTCTCTCTTCTCAAAAA
TACATTGATTACGTCTTTACAGCGATC---TTTTTATTCCAAACCT--AAAAATGCATGC
ACTCACTCT-AAAAGCGCAAAGGGA-GCATCTTTTTTTTTTCCCCATCATCTGCACGCAG
CCTTTTCTTTTCCTCATGTCACGAGGGACTGAAGGTGTGTATGCAGCGTCAAGTCATCCA
TCCGT-----TCCACTCACTCATGCGTCGCGCACTCTGCGCTCGTGCCTGCCCGGG-GCT
AAAGC-TTTAGTAGCTAGCCTCAGATCAGATACTGTTCGTGTTTGTTAGGCCGCGGCAGC
GGCACATGAGCTCATGACAGCCGGCAGCACCACCACCAACACCATGGAAGA------GGG
GTCGGGGTCCATCACATAGACATAGATGCCTGTTGTAGACTAGGG-ACGGGAGGGCAATT
GTTAGGCGCCTGTTGCCATCGCATTTGCTGCTGTGGGTTGCCAACAAGTAACATGCCAGG
ATGCTTTGCTAT-CACGCACAGGACAGGAGGAGAGGTCC--TTTTTCTCGACACAAG---
------ATCTACTAAACTAGCACTTGCTGAT-GAGTGCA-TAGGATGAATGGATGATGAA
CATCTAGAGTGAGAGAGAGA-AAATATGTTAATAATAATAAAGAGTAGTAATAGTAGTAG
TAGGATTAAGA-ATCAACCTGGGGT-ACGTAGGAAGAGGTACAATCCCTA-GGAATCTAG
AGTATGAGAAGTATGGGAGGAGTT--GTGAGTGAAACGGAACAAATTCCGAGTTGGTATT
TTGTCGGGAATGTCAAGTTGATTTTTGATCCTAGTGCAGGCAAGAATTATCAATC-----
-----------------------TCCACCCCAGCTCTTGCTACTCTTACTTACTACTGTG
CTACT-AGTGGTAGGGTAGGTATCTTCTATAAACTGTTATTATCAACTGTCATCTGAGAA
AGAGAGCCAGTCAAACCCATGCTGCTGCTTA-TTTTAATCACTGTCAAAT--------GG
CATGCAGTCTGGTTAGTTAATAACATCTGGGAAGGGTTTAATCAAACCAAATCAAATCAT
ACGAAATCTAGAGGCCACATGGGATGGGGCCATATGTACTGTACTAGCATAAGTAGCGGC
TAGATTTTATTAGAACACGGACTCACACTCCCATAACTATAACTGACTTTGATCATGATT
CC-TTGCCAAGCAATGCTCGCATGCCCA-TGCATGCATCATCCCTGGTCAAACTCAAACA
CTCTCCACCGTCAGGGAATAAGACTTATTATTTTATTAACAATTCCATTTTTATTTATTA
ATTACGGCTGGACGAGGAGTACTAGTTTATTTGATGAGAGACATGGCAGTCCAAGTCAAA
CTCGTTTGTCT--GACCATGGCGGTGATGGCCGGTTGCAGGTTGGGGAGCGCGGCCTGCA
GCTCTCCGGTGGGCAGAAGCAGCGCATCGCCATCGCCCGCGCCATGCTCAAGAACCCCGC
CATCCTGCTGCTGGACGAGGCCACCAGCGCGCTGGACTCCGAGTCTGAGAAGCTCGTGCA
GGAGGCGCTGGACCGCTTCATGATCGGGCGCACCACCCTGGTGATCGCGCACAGGCTGTC
CACCATCCGCAAGGCCGACGTGGTGGCCGTGCTGCAGGGCGGCGCCGTCTCCGAGATGGG
CGCGCACGACGAGCTGATGGCCAAGGGCGAGAACGGCACCTACGCCAAGCTCATCCGCAT
GCAGGAGCAGGCGCACGAGGCGGCGCTCGTCAACGCCCGCCGCAGCAGCGCCAGGCCCTC
CAGCGCCCGCAACTCCGTCAGCTCGCCCATCATGACGCGCAACTCCTCCTACGGCCGCTC
CCCCTACTCCCGCCGCCTCTCCGACTTCTCCACCTCCGACTTCACCCTCTCCATCCACGA
CCCGCACCACCACCACCGGACCATGGCGGACAAGCAGCTGGCGTTCCGCGCCGGCGCCAG
CTCCTTCCTGCGCCTCGCTAGGATGAACTCGCCCGAGTGGGCCTACGCGCTCGCCGGCTC
CATCGGCTCCATGGTCTGCGGCTCCTTCAGCGCCATCTTCGCCTACATCCTCAGCGCCGT
GCTCAGCGTGTACTACGCGCCGGACCCGCGGTACATGAAGCGCGAGATCGCCAAATACTG
CTACCTGCTCATCGGCATGTCCTCCGCGGCGCTGCTGTTCAACACGGTGCAGCACGTGTT
CTGGGACACGGTGGGCGAGAACCTGACCAAGCGGGTGCGCGAGAAGATGTTCGCCGCCGT
GCTCCGCAACGAGATCGCCTGGTTCGACGCGGACGAGAACGCCAGCGCGCGCGTGGCCGC
CAGGCTCGCGCTGGACGCCCAGAACGTGCGCTCCGCCATC-GGGGACCGCATCTCCGTCA
TCGTCCAGAACTCGGCGCTGATGCTGGTGGCCTGCACCGCGGGGTTCGTCCTCCAGTGGC
GCCTCGCGCTCGTGCTCCTCGCCGTGTTCCCGCTCGTCGTGGGCGCCACCGTGCTGCAGA
AGATGTTCATGAAGGGCTTCTCGGGGGACCTGGAGGCCGCGCACGCCAGGGCGACGCAGA
TCGCGGGCGAGGCCGTGGCCAACCTGCGCACCGTGGCCGCGTTCAACGCGGAGCGCAAGA
TCACGGGGCTGTTCGAGGCCAACCTGCGCGGCCCGCTCCGGCGCTGCTTCTGGAAGGGGC
AGATCGCCGGCAGCGGCTACGGCGTGGCGCAGTTCCTGCTGTACGCGTCCTACGCGCTGG
GGCTGTGGTACGCGGCGTGGCTGGTGAAGCACGGCGTGTCCGACTTCTCGCGCACCATCC
GCGTGTTCATGGTGCTGATGGTGTCCGCGAACGGCGCCGCCGAGACGCTGACGCTGGCGC
CGGACTTCATCAAGGGCGGGCGCGCGATGCGGTCGGTGTTCGAGACGATCGACCGCAAGA
CGGAGGTGGAGCCCGACGACGTGGACGCGGCGCCGGTGCCGGAGCGGCCGAGGGGCGAGG
TGGAGCTGAAGCACGTGGACTTCTCGTACCCGTCGCGGCCGGACATCCAGGTGTTCCGCG
ACCTGAGCCTCCGTGCGCGCGCCGGGAAGACGCTGGCGCTGGTGGGGCCGAGCGGGTGCG
GCAAGAGCTCGGTGCTGGCGCTGGTGCAGCGGTTCTACGAGCCCACGTCCGGGCGCGTGC
TCCTGGACGGCAAGGACGTGCGCAAGTACAACCTGCGGGCGCTGCGGCGCGTGGTGGCGG
TGGTGCCGCAGGAGCCGTTCCTGTTCGCGGCGAGCATCCACGAGAACATCGCGTACGGGC
GCGAGGGCGCGACGGAGGCGGAGGTGGTGGAGGCGGCGGCGCAGGCGAACGCGCACCGGT
TCATCGCGGCGCTGCCGGAGGGGTACCGGACGCAGGTGGGCGAGCGCGGGGTGCAGCTGT
CGGGAGGGCAGCGGCNGCGGATCGCGATCGCGCGCGNGCTGGTGAAGCAGGCGGCNATCG
TGCTGCTGGACGAGGCGACCANCGCGCTGGACGCCGAGTCGGAGCGGTGCGTGCAGGAGG
CGCTNGAGCGCGCGGGGTCCGGGCGCACCACCATCGTGGTGGCGCACCGGCTGGCCACGG
TGCGCGGCGCGCACACCATCGCGGTCATCGACGACGGCAAGGTGGCGGAGCAGGGATCGC
ACTCGCACCTGCTCAAGCACCATCCCGACGGGTGCTACGCGCGGATGCTGCAGCTGCAGC
GGCTGACGGGCGCGGCGGCCGGGCCCGGGCCCGGGCCGTCGTCCTCGTGCAACGGTGCCG
CGTAGGACGGA--------ATCGGATGGGTTTGGTTCCTC--GAGAGATTGATGGGTGAG
GAAGCTGAAGCTCCGGGATCAAATGG------TGGTACTCCATGATCGCAACAATGA-GG
GGG-AAAAAAAGAAAGGAGAAAATACGGTGGTTCATATGATTGTACAATTTGACGATCTG
TTTGAGTCGGGGTTTTAGGATGATGTAAACCTTCACTCGCCTT-TTTTT-----------
-TACTCTTGTTTCTCATCCGCATCAGTATCATCTATCTACATACAGTGTCAGAGATGGGA
ACTGATCCGCATCATCATCTAGCTCCCAAGGCA--CCCCAGATTGTACTAATGTACTTCT
GTACTTAGTTAGCCTGCTTTATATATACT--TATAAGTACCAAGTAGCAGAATTTTACTC
CTTATCTGCAGTAGC--ATGAAAGAAGAAACGGCAAGCTACACCTATCTCTGG-AAGCAA
AAGAATCTCCCCATTCTCTCTCTTCCTACGA--------GGACACCCCCATCCTTTTCAG
ACAGACAGACAGACGGACCAAACTGCACCACCACCCAAGAACCGATCGAGAGAA-----A
AGAA-CTACTAGCATTCTCTGCAC-------TGTAGACCATACTACGCTGCTCTCGAGAC
AGGATCCCGGGAATATCTACCGAATTGTTTGTCAGTGGCATAGCCGCATAGCTCTCAGCT
GCCTAATGAATTGTTTGGTGCCAACCGCGCTGCAGGCTTGCAGACGACCCGGGAAGGGTC
AGGGATTGCACTACTCTAACAGTCTAGCAGCAGTGGAGAGCGAAAGGCCAGAACGGCAGG
CTTGCAGGAAAACGGGGACCATGAGTTTGACCTGGCCTTGTGGGG-AGGGGGAGGAGTCA
GTCAGTCAC-----ATGCGATGCGACGCAGTGGAGGAACCCATCTTCCAA
>A037
GAAACAGATATACGATTTACTCTAAAATTCGTACTAATTTACAATGTTTTGGTTCACGTT
TTACGCTAAAATCCATTCGAGCCAGAACCCGCGCTCAATCGGCCGCACACGATTTTCAAG
CCGTAATTTCTGGGTCCATTTGCTGTTACGAAACAGATATACGACTTACGCTAAATTTCG
TAATCATTTATGTTGTTTTAGCTCACGTTTTACACTAAAATTCATTCGAACCAGAACCCG
CGTACGATCAGCCGCACGCGATTTTTACGCCGTAATTTCAGGCCTCATTTGCTGTTACGA
AACAGATATACGATTTACGCTAAATTTCGTAATCATTTATGATG-TTTTAGCTCACGTTT
TACGCTAAAATCCATTCGAGCCAGAACCCGCGTACGATCGGACGCACGCGATTTACACGC
CGTAA-TTTCGGGGCCCATTTGCTGTTACGAAA-C-AGATATACGATTTACGCTAAATTT
CGTACTCATTTATGTTGTTTTAGCTCACGTT-TTACGCTAGAATTCGCCCGAGCCAGAAC
TAGCACACGATCGGACGCGCATGG----ACCTGGCTGGGGTTTCCTGTACTAATGGAAGC
CCTGGACTTTCATTAACTCCTCTCTCTCTCTCTCTCTCTCTC--------------TCTA
TATATATATATATAT-GTGTGTGGTGCCTTTCTTTCAAAACATATTATGCAACGCGTACC
GTATCTCAACAAACACCTTCAATA-AGTTGAGTC--GGGGTAGATCTCAAGGCTACATAA
AATAG--TTTTTTTTCTAGAATGGATGCATTTGTTTTAAGAGAAAAATGATGCACTTGG-
----AATGCATCAAGCAAAGGGATGTAAGAATGTTGGAAAAACACATGAACCCGTATCGC
GAGATGCTTATTTATCCATTC-TTTATCACAGTGGATGCATATGCAACAAAACCAAAACA
GATGGTTAGCGAGTGACAG--TATATAGAGATCTAAAGTTGTCCGACACTTCATCGGT--
--AAAAAAAGCAGCA-TAACCGAGTGAATGGAAGAAAAACGAATTTCTCATA-TACACAG
CAGGTTTTCTT-AAAA----AACGTTATATCGGTA-TTATATTAAGAAGAGACCAAAATA
TGGTCCTGTCGAGAAAATTTCTAAACATTAG--TTCTCATCACCAGTGAGCCGTCACCAT
--CTAGTTTGCAACGGTCCAGTTA--GAGTGC--------ACTCAGGACT----------
--------------------CGCAG-CGAGAGAA---TTTTTTTAATCAAGCCTAAAATT
CACTTTCGGACAAATCGAA------------------------CTACTC--ATAAATATT
AACCATGAGACCTTTTCGCCGCAGCAGGTTTTCTATCGGCCGTTAG--------------
-----------------------------------------------ATTTTAGTGACGA
TGAAAATGATAGAACGCAACGTGCCGCATGCATCCATTCCCATTCG-TTTTCCACAGTAC
ATGTAGGAGTACTGTGCAAGTAGGGTCCGTACATTCAGTCTCTCTCACTAGTTGGACTCT
TCTACTGCTAC-AAAGACATGAGCTGCCGGGAATGGGAACCGGAG-GAGCGAGCGAGCCT
GA----------------------------------------------------------
------------------CGGTCTCACACACACAGTCACAC-------TCCCAAGCCAAT
TATTATAAGAGGCGAGATGAGCAACTCCAGCTC-TTAACCAATCCACT--CCTCCTCCCT
CTCCACCTCCTCTGC-TTTGCTCTGCCACTCTGCTGAGGTGGGGGGCAGAGGAGCTCCCC
CTCCCTCCTCTCCCC-TCCTCGCCATGTCTAGCAGCGACCCGGAGGAGATCAGGGCGCGC
GTCGTCGTTCTCGGTTCGCCCCATGCCGACGGCGGCGACGAGTGGGCCCGGCCCGAGCTC
GAGGCCTTCCATCTGCCGTCTCCCGCCCACCAGCCTCCTGGCTTCCTAGCCGGGCAACCG
GAAGCAGCAGAGCAA-CCCACGCTCCCTGCTCCTGCTGGCCGC--AGCAGCAGCAGCAGC
AACACGCCTACTACATCTGCCGGTGGCGGCGCTGCTCCTCCTCCTCCTTCTTCGCCT-CC
CCCTCCGCCGGCTTCTCTGGAGACCGAGCAGCCGCCCAATGCCAGGCCAGCCTCCGCCGG
CGCCAATGACAGCAAGAAGCCCACCCCGCCCGCCGCCCTGCGCGACCTCTTCCGCTTCGC
CGACGGCCTCGACTGCGCGCTCATGCTCATCGGCACCCTCGGCGCGCTCGTCCACGGCTG
CTCGCTCCCCGTCTTCCTCCGCTTCTTCGCCGACCTCGTCGACTCCTTCGGCTCCCACGC
CGACGACCCGGACACCATGGTCCGCCTCGTCGTCAAGTACGCCTTCTACTTCCTCGTCGT
CGGAGCGGCAATCTGGGCATCCTCGTGGGCAGGTACGCTATCCCTCCTCCTCCTGCCGCC
CCAGCTT--GTGTGCGTCGCGAATTGGCGGTCAATTTGGATTGGATGACAAATCACGTCG
GTCAGCCAATCGCCGTGG--CTACAAACGAGATGTTCAAATCGTTCGCCCCGCTCGCAGA
GATCTCTTGCTGGATGTGGACCGGCGAGCGGCAGTCGACGCGGATGCGGATCCGGTACCT
GGACGCGGCGCTGCGGCAGGACGTGTCCTTCTTCGACACCGACGTGCGGGCCTCGGACGT
GATCTACGCCATCAACGCGGACGCCGTGGTGGTGCAGGACGCCATCAGCGAGAAGCTGGG
CAACCTCATCCACTACATGGCCACCTTCGTGGCCGGCTTCGTCGTGGGGTTCACGGCCGC
GTGGCAGCTGGCGCTGGTCACGCTGGCCGTGGTGCCGCTCATCGCCGTCATCGGCGGGCT
GAGCGCCGCCGCGCTCGCCAAGCTCTCGTCCCGCAGCCAGGACGCGCTCTCGGGCGCCAG
CGGCATCGCGGAGCAGGCGCTCGCGCAGATACGGATCGTGCAGGCGTTCGTTGGCGAGGA
GCGCGAGATGCGGGCCTACTCGGCGGCGCTGGCCGTGGCGCAGAGGATCGGCTACCGCAG
CGGCTTCGCCAAGGGGCTCGGCCTCGGCGGCACCTACTTCACCGTCTTCTGCTGCTACGG
GCTCCTGCTCTGGTACGGCGGCCACCTCGTGCGCGCCCAGCACACCAACGGCGGGCTCGC
CATCGCCACCATGTTCTCCGTCATGATCGGCGGACTGTAAGGCCCACCACACCACG--CA
CTCTCTCCTTCTGCTGCTCCTCGGCCCGCCCCCGTCGTCATTGCTGCTGACGGTATCTGT
GGATCGCGTGCAGGGCCCTCGGGCAGTCGGCGCCGAGCATGGCCGCGTTCGCCAAGGCGC
GTGTGGCGGCTGCCAAGATCTTCCGCATCATCGACCACAGGCCGGGCATCTCCTCGCGC-
--------GACGGCGCGGAGCCAGAGTCGGTGACGGGGCGGGTGGAGATGCGGGGCGTGG
ACTTCGCGTACCCGTCGCGGCCGGACGTCCCCATCCTGCGCGGCTTCTCGCTGAGCGTGC
CCGCCGGGAAGACCATCGCGCTGGTGGGCAGCTCCGGCTCCGGGAAGAGCACGGTGGTGT
CGCTCATCGAGAGATTCTACGACCCCAGCGCAG-------GTA---TACCTAGTACTGTT
ACTACTTTTAGCGCATTAATCTGAGGATGTCCAGTTCGCTTGCTTGCCAATCGCCATTGC
CATCGCAACAACAATACT--TCGCCAACTGCCATTGCTGGGTAGAC--------TAGTAC
AGTAGCAGTTAGAAGAAGCCTCCACTGTACATTGCATTGCCAAACAAAAGTGAATTGTGC
AGTAACTCTGTACCACCACATTGACATGGAAATGAAGTGAATGCTTGGAGCATGCAGAGC
TGGCCGGCCTCATGGGCTGCTGCTACCTGCTAGCTAGCCAACCAGAACCAGCCATCCTCT
TTCTTGCTTTTC--TTTTTACTTTCTTT-GGTCGTGGCTGTTTGTGGTCATACATACATT
CA--CGCAGAGCAGAAGAGCTA-GCTAAGCTAGGTGGGTGTGCCTGCAACG-CGGGACAA
AGAAAACTATTTGTTGCCTGGCAAGATGCTACTGTTGCCTAG--CACATGCCTGCCATTG
ACCGACTGCTCAGTGAGAAGTGGTTCAGTTGTGCTGTTGACAGTATAGATAG--ATATAT
ATAGTAGCCCTGTAGATTTTTTTTTCAGAC-AAAAAAAGAAGAAGAACGAGATGAAGTCT
GCAATTCGGTTTTGGCAGGGCAAATCCTGCTGGACGGGCACGACCTCAGGTCGCTGGAGC
TGCGGTGGCTGCGGCGGCAGATCGGGCTGGTGAGCCAGGAGCCGGCGCTGTTCGCGACGA
GCATCAGGGAGAACCTGCTGCTGGGGCGGGACAGCCAGAGCGCGACGCTGGCGGAGATGG
AGGAGGCGGCCAGGGTGGCCAACGCCCACTCCTTCATCATCAAACTCCCCGACGGCTACG
ACACGCAG------GTCCGTC--------CCGTATAGC----TAGC-TCACTAG------
----CTG-CACTGCCACTTCTCTCG----CTTGCTCCCCACCGTTGCTG-------CCTG
TTGCTCTCCAATCCACTTGTCGGTGTCTGGACCACACGTGCCTGCTTGCCTAGCTGCTCC
ACATCTGCTTTCCCTGTCCAACCTTATGCAACTCACTC--------TAATACTATATCAA
AT-----ACATTTCTAGAGTTTAAAGCTTATCTTAGAATAAATGCATC-TTTAGCTACGA
GACAACCTAACTTCAGTTGTTGTTG---TT-GTTTTTTTTACTTTCTCTCTTCTCACAAA
TACTATGATTACGTCTTTACAGCGATC--TTTTTTATTCCAAACCT--AAAAATGCATGC
ACTCACTCT-AAAAGCGCAAAGGGA-GCATC--TTTTTTTCCCCCATCATCTGCACGCAG
CCTTTTCTTTTCCTCATGTCACGAGGGACTGAAGGTGTGTATGCAGCGTCAAGTCATCCA
TCCGTTCCACTCCACTCACTCATGCGTCGCGCACTCTGCGCTCGTGCCTGCCCGGG-GCT
AAAGC-TTTAGTAGCTAGCCTCAGATCAGATACTGTTCGTGTTTGTTAGGCCGCGGCAGC
TGCACATGAGCTCATGACAGCCGGCAGCACCACCACCAACGCCATGGAAGA------GGG
GTCGGGGTCCATCACATAGACATAGATGCCTGTTGTAGACTA-GG-ACGGGAGGGCAATT
GTTAGGCGCCTGTTGCCATCGCATTTGCTGCTGTGGGTTGCCAACAAGTAACATGCCAGG
ATGCTTTGCTAT-CACGCACAGGAC---AGGAGAGGTCC--TTTTTCTCGACACAAGCTC
TACAGCCTCTACTAAACTAGCACTTGCTGAT-GAGTGCA-GAGGATGAATGGACGATGAA
CATCTAGAGTGAGAGAGAAA-AAA-ATGTTAATAATAATAAAA---------AGTAGTAG
CAGGATTAAGA-ATCAACCTGGGGT-ACGTAGGAAGAGGTACAATCCCTA-GGAATCTAG
AGTATGAGAAGTATGGGAGGAGTTGGGGGAGTGAAACGGAACAAATTCCGAGTTGGTATT
TTGTCGGGAATGTCAAGTTGATTTTTGATCCTAGTGCAAGCAAGAATTATCAATCACTCA
-GACTCAGCCTGTCTGTGT-CTGTCCACCCCAGCTCTTGCTACTC-TACTTACTACTGTG
CTACT-AGTGGTAGGGTAGGTATCTTACATAAACTGTTATTATAAACTGTCATCTGAGAA
AGAGAGCCAGTCAAACCCATGCTGCTGCTTA-TTTTAATCACTGTCAAATGGCAGGCAGG
CAGGCAGTCTGGTTAGTTAATAACATCTGGGAAGGGTTTAATCAAACCAAATCAAATCAG
ACGAAATCTAGAGGCCACATGGGATGGGGCCATATGTACTGTACTAGCATAACTAGCGGC
TAGATTTTATTAGAACACGGACTCACACTCCCATAACTATAACTGAC-TTGATCATGATT
CC-TTGCCAAGCAATGCTCGCATGCCCA-TGCATGCATCATCCCTGGTCAAACTCAAACA
CTCTCCACCGTCAGGGAATAAGACTTATTATTTTATTAACAATTCAATTTTTATTTATTA
ATTACGTCTGGACGAGGAGTACTGGTTTATTTGATGAGAGACATGGCAGTCCAAGTCAAA
CTCGTTTGTCT--GACCATGGCGGTGATGGCCGG-TGCAGGTTGGGGAGCGCGGCCTGCA
GCTCTCCGGTGGGCAGAAGCAGCGCATCGCCATCGCCCGCGCCATGCTCAAGAACCCCGC
CATCCTGCTGCTGGACGAGGCCACCAGCGCGCTGGACTCCGAGTCTGAGAAGCTCGTGCA
GGAGGCGCTGGACCGCTTCATGATCGGGCGCACCACCCTGGTGATCGCGCACAGGCTGTC
CACCATCCGCAAGGCCGACGTGGTGGCCGTGCTGCAGGGCGGCGCCGTCTCCGAGATGGG
CGCGCACGACGAGCTGATGGCCAAGGGCGAGAACGGCACCTACGCCAAGCTCATCCGCAT
GCAGGAGCAGGCGCACGAGGCGGCGCTCGTCAACGCCCGCCGCAGCAGCGCCAGGCCCTC
CAGCGCCCGCAACTCCGTCAGCTCGCCCATCATGACGCGCAACTCCTCCTACGGCCGCTC
CCCCTACTCCCGCCGCCTCTCCGACTTCTCCACCTCCGACTTCACCCTCTCCATCCACGA
CCCGCACCACCACCACCGGACCATGGCGGACAAGCAGCTGGCGTTCCGCGCCGGCGCCAG
CTCCTTCCTGCGCCTCGCCAGGATGAACTCGCCCGAGTGGGCCTACGCGCTCGCCGGCTC
CATCGGCTCCATGGTCTGCGGCTCCTTCAGCGCCATCTTCGCCTACATCCTCAGCGCCGT
GCTCAGCGTCTACTACGCGCCGGACCCGCGGTACATGAAGCGCGAGATCGCAAAATACTG
CTACCTGCTCATCGGCATGTCCTCCGCGGCGCTGCTGTTCAACACGGTGCAGCACGTGTT
CTGGGACACGGTGGGCGAGAACCTGACCAAGCGGGTGCGCGAGAAGATGTTCGCCGCCGT
GCTCCGCAACGAGATCGCCTGGTTCGACGCGGACGAGAACGCCAGCGCGCGCGTGGCCGC
CAGGCTAGCGCTGGACGCCCAGAACGTGCGCTCCGCCATC-GGGGACCGCATCTCCGTCA
TCGTCCAGAACTCGGCGCTGATGCTGGTGGCCTGCACCGCGGGGTTCGTCCTCCAGTGGC
GCCTCGCGCTCGTGCTCCTCGCCGTGTTCCCGCTCGTCGTGGGCGCCACCGTGCTGCAGA
AGATGTTCATGAAGGGCTTCTCGGGGGACCTGGAGGCCGCGCACGCCAGGGCCACGCAGA
TCGCGGGCGAGGCCGTGGCCAACCTGCGCACCGTGGCCGCGTTCAACGCGGAGCGCAAGA
TCACGGGGCTGTTCGAGGCCAACCTGCGCGGCCCGCTCCGGCGCTGCTTCTGGAAGGGGC
AGATCGCCGGCAGCGGCTACGGCGTGGCGCAGTTCCTGCTGTACGCGTCCTACGCGCTGG
GGCTGTGGTACGCGGCGTGGCTGGTGAAGCACGGCGTGTCCGACTTCTCGCGCACCATCC
GCGTGTTCATGGTGCTGATGGTGTCCGCGAACGGCGCCGCCGAGACGCTGACGCTGGCGC
CGGACTTCATCAAGGGCGGGCGCGCGATGCGGTCGGTGTTCGAGACGATCGACCGCAAGA
CGGAGGTGGAGCCCGACGACGTGGACGCGGCGCCGGTGCCGGAGCGGCCGAGGGGCGAGG
TGGAGCTGAAGCACGTGGACTTCTCGTACCCGTCGCGGCCGGACATCCAGGTGTTCCGCG
ACCTGAGCCTCCGTGCGCGCGCCGGGAAGACGCTGGCGCTGGTGGGGCCGAGCGGGTGCG
GCAAGAGCTCGGTGCTGGCTCTGGTGCAGCGGTTCTACGAGCCCACGTCCGGGCGCGTGC
TCCTGGACGGCAAGGACGTGCGCAAGTACAACCTGCGGGCGCTGCGGCGCGTGGTGGCGG
TGGTACCGCAGGAGCCGTTCCTGTTCGCGGCGAGCATCCACGAGAACATCGCGTACGGGC
GCGAGGGCGCGACGGAGGCGGAGGTGGTGGAGGCGGCGGCGCAGGCGAACGCGCACCGGT
TCATCGCGGCGCTGCCGGAGGGGTACCGGACGCAGGTGGGCGAGCGCGGGGTGCAGCTGT
CGGGGGGGCAGCGGCAGCGGATCGCGATCGCGCGCGCGCTGGTGAAGCAGGCGGCCATCG
TGCTGCTGGACGAGGCGACCAGCGCGCTGGACGCCGAGTCGGAGCNNNNNNNNNNNNNNN
NNNNNNNNNNNNNNNNNNNCGGGCGCACCACCATCGTGGTGGCGCACCGGCTGGCCACGG
TGCGCGGCGCGCACACCATCGCGGTCATCGACGACGGCAAGGTGGCGGAGCAGGGGTCGC
ACTCGCACCTGCTCAAGCACCATCCCGACGGGTGCTACGCGCGGATGCTGCAGCTGCAGC
GGCTGACGGGCGCGGCGG------CCGGGCCCGGGCCGTCGACCTCGTGCAACGGGGCCG
CGTAGGACGGAATGGATGGAT-GGATGGGTTTGGTTCCTC--GAGAGATTGATGGGTGAG
GAAGCTGAAGCTCC-GGATCAAATGG------TGGTACTCCATGATCGCAACAATGA-GG
GG--AAAAAAAGAAAGGAGAAAATACGGTGGTTCATATGATTGTACAATTTGACGATCTG
TTTGAGTCGGGGTTTTAGGATGATGTAAACCTTCACTCGCCTT-TTTTT-----------
-TACTCTTGTTTCTCATCCGCATCAGTATCATCTATCTACATACAGTGTCAGAGATGGGA
ACTGATCCGCATCATCATCTACCTCCCAAGGCA--CCCCAGATTGTATTAA--------T
GTACTTAGTTAGCCTGTTTTATATATACT--TATAAGTACCAAATAGCAGAATTTTACTC
CTTATCTGCAGTAGC--ACGAAAGAAGAAACGGCAAGCTACACCTATCTCTGG-AAGCAA
AAGAATCTCCCCATTCTCTCTCTTCCTACGA--------GGACA-CCCCATCCTTTTCAG
ACAGACAGACAGACGGACCAAACTG---CACCACCCAAGAACCGATCGAGAGC------A
GAGG-----TAGCATTCTCTGCACTGTAGAGTGTAGACCATACTACGCTGCTCTCGAGAC
ATGATCCCGGGAATATCTACCGAATTGTTTGTCAGTGGCATAGCCGCATAGCTCTCAGCT
GCCTAATGAATTGTTTGGTGCCAACCGCGCTGCAGGCTTGCAGACGACCCGGGAAGGGTC
AGGGATTGCACAACT-------ACTAGCATCAGTGGAGAGCGAAAGGCCAGAACGGCAGG
CTTGCAGGAAAACAGGGACCGTGAGTTTGACCTGGCCTTG-G-----GGGTGGGGAGTCA
GTCAGTCAC-----ATGCGATGCGATGCAGTGGAGGAACCCATCTTCCAA
>A038
GAAACAGATATACGATTTACTCTAAAATTCGTACTAATTTACAATGTTTTGGTTCACGTT
TTACGCTAAAATCCATTCGAGCCAGAACCCGCGCTCAATCGGCCGCACGCGATTTTCAAG
CCGTAATTTCTGGGTCCATTTGCTGTTACGAAACAGATATACGACTTACGCTAAATTTCG
TAATCATTTATGTTGTTTTAGCTCACGTTTTACACTAAAATTCATTCGAACCAGAACCCG
CGTACGATCAGCCGCACGCGATTTTTATGCCGTAATTTCAGGCCCCATTTGCTGTTACGA
AACAGATATACAATTTACGCTAAATTTCGTAATCATTTATGATG-TTTTAGCTCACGTTT
TACGCTAAAATCCATTCGAGCCAGAACCCGCGTACGATCGGACGCACGCGATTTACACGC
CGTAA-TTTCGGGGCCCATTTGCTGTTACGAAA-C-AGATATACGATTTACGCTAAATTT
CGTACTTATTTATGTTGTTTTAGCTCATGTT-TTACGCTAGAATTCGCCTGAACCAGAAC
TAGCACACGATCGGACGCACATGG----ACCTGGTTGGGGTTTCCTGTACTAATGAAAGC
CCTGGACTTTCATTACCTCCCTCCCTCCTCTCTCTCTCTCTCTCTCTA--TATATATATA
TATATATATATATAT-ATATATGGTGCCTTTCTTTCAAAACATATTATGCAACGCGTACC
GTATCTCAACAAACACCTTCAATA-AGTTGAGTC--GGGGTAGATCTCAAGGCTACATAA
AATAG--TTTTTTTTCTAGAATGGATGCATTTGTTTTAAGAGAAAAATGATGCACTTGG-
----AATGCATCAAGCGAAGGGATGCAAGAATGTTGGAAAAACACATGAACCCGTATCGC
GAGATGCTTATTTAGCCATTCTTTTATCACAGTGGATGCATATGCAACAAAACCAAAACA
GATGGTTAGCGAGTGACAG--TATATAGAGATCTAAAGAT-TCCGACACTTCATCGGT--
--AAAAAAAGCAGCATTAACCGAGTGAATGGAAGAAAAACGAATTTCTCATATTACACAA
CAGGTTTTCTTAAAAAAAAAAACGTTACCTCGGTATTTATATTAAGAAGAGACTAAAATA
TGGTCCCGTCGAGAAAATTTCTAAACACTAG--TCTTCATCACCAGTGAGCCGTCACCAT
--CTAGTTTGCAACGGTCCAGTCA--GAGTGCAGGACATAACTCAGGACTCAAGAG----
-----------CAGACGGAGCACGG-TGAGAGAA--TTTTTTTTAATCAAGCCTAAAATT
CACCTCCGGACAAATTGAACCTGGAAC-----------GGGTGCTACTC--ATAAATATT
AACCATGAGACCTTTTCGCCGCAGCAGGTTTTCTATCGGCAGTTAG--------------
-----------------------------------------------ATTTTAGTGACGA
TGAAAATGATAGAACGCAACGTGCCGCATGCATCCATTCCCATTCG-TTTTCCACAGTAC
ATGTAGGAGTACTGTGCAAGTAGGGTCCGTACATTCAGTCTCTCTCACCAGTTGGACTCT
TCTACTGCTAC-AAAGACATGAGCTGCCTGGAATGGGAACCGGAG-GAGCGAGCGAGCCT
GA----------------------------------------------------------
------------------CGGTCTCACACACACAGTCACAC-------TCCCAAGCCAAT
TATTATAAGAGGCGAGATGAGCAACTCCAGCTC-TTAACCAATCCACT--CCTCCTCCCT
CTCCACCTCCTCTGC-TTTGCTCTGCCACTCTGCTGAGGTGGGGGGCAGAGGAGCTCCCC
CTCCCTCCTCTCCCC-TCCTCGCCATGTCTAGCAGCGACCCGGAGGAGATCAGGGCGCGC
GTCGTCGTTCTCGGTTCGCCCCATGCCGACGGCGGCGACGAGTGGGCCCGGCCCGAGCTC
GAGGCCTTCCATCTGCCGTCTCCCGCCCACCAGCCTCCTGGCTTCCTAGCCGGGCAACCG
GAAGCAGCAGAGCAA-CCCACGCTCCCTGCTCCTGCTGGCCGC--AGCAGCAGCAGCAGC
AACACGCCTACTACATCTGCCGGTGGCGGCGCTGCTCCTCCTCCTCCTTCTTCGCCT-CC
CCCTCCGCCGGCTTCTCTGGAGACCGAGCAGCCGCCCAATGCCAGGCCAGCCTCCGCCGG
CGCCAATGACAGCAAGAAGCCCACCCCGCCCGCCGCCCTGCGCGACCTCTTCCGCTTCGC
CGACGGCCTCGACTGCGCGCTCATGCTCATCGGCACCCTCGGCGCGCTCGTCCACGGCTG
CTCGCTCCCCGTCTTCCTCCGCTTCTTCGCCGACCTCGTCGACTCCTTCGGCTCCCACGC
CGACGACCCGGACACCATGGTCCGCCTCGTCGTCAAGTACGCCTTCTACTTCCTCGTCGT
CGGAGCGGCAATCTGGGCATCCTCGTGGGCAGGTACGCTATCCCTCCTCCTCCTGCCGCC
CCAGCTT--GTGTGCGTCGCGAATTGGCGGTCAATTTGGATTGGATGACAAATCACGTCG
GTCAGCCAATCGCCGTGG--CTACAAACGAGATGTTCAAATCGTTCGCCCCGCTCGCAGA
GATCTCTTGCTGGATGTGGACCGGCGAGCGGCAGTCGACGCGGATGCGGATCCGGTACCT
GGACGCGGCGCTGCGGCAGGACGTGTCCTTCTTCGACACCGACGTGCGGGCCTCGGACGT
GATCTACGCCATCAACGCGGACGCAGTGGTGGTGCAGGACGCCATCAGCGAGAAGCTGGG
CAACCTCATCCACTACATGGCCACCTTCGTGGCCGGCTTCGTCGTGGGGTTCACGGCCGC
GTGGCAGCTGGCGCTGGTCACGCTGGCCGTGGTGCCGCTCATCGCCGTCATCGGCGGGCT
GAGCGCCGCCGCGCTCGCCAAGCTCTCGTCCCGCAGCCAGGACGCGCTCTCCGGCGCCAG
CGGCATCGCGGAGCAGGCGCTCGCGCAGATACGGATCGTGCAGGCGTTCGTCGGCGAGGA
GCGCGAGATGCGGGCCTACTCGGCGGCGCTGGCCGTGGCGCAGAGGATCGGCTACCGCAG
CGGCTTCGCCAAGGGTCTCGGCCTCGGCGGCACCTACTTCACCGTCTTCTGCTGCTACGG
GCTCCTGCTCTGGTACGGCGGCCACCTCGTGCGCGCCCAGCACACCAACGGCGGGCTCGC
CATCGCCACCATGTTCTCCGTCATGATCGGCGGACTGTAAGGCCCACCACAC------CA
CTCTCTCCTTCTCCTGCTCCTCGGCCCG--CCCGTCGTCATTGCTGCTGACGGTGTCTGT
GGATCGCGTGCAGGGCCCTCGGGCAGTCGGCGCCGAGCATGGCCGCGTTCGCCAAGGCGC
GTGTGGCGGCTGCCAAGATCTTCCGCATCATCGACCACAGGCCGGGCATCTCCTCGCGC-
--------GACGGCGCGGAGCCAGAGTCGGTGACGGGGCGGGTGGAGATGCGGGGCGTGG
ACTTCGCGTACCCGTCGCGGCCGGACGTCCCCATCCTGCGCGGCTTCTCGCTGAGCGTGC
CCGCCGGGAAGACCATCGCGCTGGTGGGCAGCTCCGGCTCCGGGAAGAGCACGGTGGTTT
CGCTCATCGAGAGGTTCTACGACCCCAGCGCAG-------GTATACTACCTAGTACTGTT
ACTACTTTTAGCGCATTAATCTGAGGATGTCCAGTTCGCTTGCTTGCCAATCGCCATTGC
CATCG---CAACAATACA--TTGCCAACTGCCATTGCTGGGTAGACTAGTACTGTAGTAC
AGTAGCAGTTAGAAGAAGCCTCCACTGTACATTGCATTGCCAAACAAAAGTGAATTGTGC
AGTAACTCTGTACCACCACATTGACATGGAAATGAAGTGAATGCTTGGAGCATGCAGAGC
TGGCCGGCCTCATGGGCTGCTGCTACCTGCTAGCTAGCCAACCAGAACCAGCCATCCTCT
TTCTTGCTTTTC--TTTTTACTTTCTTT-GGTCGTGGCTGTTTGTGGTCATACATACATT
CACGCGCAGAGCAGAAGAGCTA-GCTAAGCTAGGTGGGTGTGCCTGCAACG-CGGGACAA
AGAAAACTATTTGTTGCCTGGCAAGATGCTACTGTTGCCTAG--CACATGCCTGCCATTG
ACCGACTGCTCAGTGAGAAGTGGTTCAGTTGTGCTGTTGACAGTATAGATAGATATATAT
ATAGTAGCCCTGTATATTTTTTTTTCAGAC-AAGAAAAAAAGAAGAACGAGATGAAGTCT
GCAATTCGGTTTTGGCAGGGCAAATCCTGCTGGACGGGCACGACCTCAGGTCGCTGAAGC
TGCGATGGCTGCGGCGGCAGATCGGGCTGGTGAGCCAGGAGCCGGCGCTGTTCGCGACGA
GCATCAGGGAGAACCTGCTGCTGGGGCGGGACAGCCAGAGCGCGACGCTGGCGGAGATGG
AGGAGGCGGCCAGGGTGGCCAACGCCCACTCCTTCATCATCAAACTCCCCGACGGCTACG
ACACGCAG------GTCCGTC--------CCGTATAGC----TAGC-TCACTAG------
----CTG-CACTGCCACTTCTCTCG----CTTGCTCCCCACCGTTGCTG-------CCTG
TTGCTCTCCAATCCACTTGTCGGTGTCTGGACCACACGTGCCTGCTTGCCTAGCTGCTCC
ACATCTGCTTTCCCTGTCCAACCTTATGCAACTCACTCAGTCACTCT-ATACTATATCAA
AT-----ACATTTCTAGAGTTTAAAGCTTATCTTAGAATAAATGCATC-TTTAGCTACGA
GACAACCTAACTTCAGTTGTTGTTG-------TTTTTTTTACTTTCTCTCTTCTCAAAAA
TACATTGATTACGTCTTTACAGCGATC---TTTTTATTCCAAACCT--AAAAATGCATGC
ACTCACTCT-AAAAGCGCAAAGGGA-GCATC----TTTTTTCCCCATCATCTGCACGCAG
CCTTTTCTTTTCCTCATGTCACGAGGGACTGAAGGTGTGTATGCAGCGTCAAGTCATCCA
TCCGTTCCACTCCACTCACTCATGCGTCGCGCACTCTGCGCTCGTGCCTGCCCGGG-GCT
AAAGC-TTTAGTAGCTAGCCTCAGATCAGATACTGTTCGTGTTTGTTAGGCCGCGGCAGC
GGCACATGAGCTCATGACAGCCGGCAGCACCACCACCAACACCATGGAAGA------GGG
GTCGGGGTCCATCACATAGACATAGATGCCTGTTGTAGACTAGGG-ACGGGAGGGCAATT
GTTAGGCGCCTGTTGCCATCGCATTTGCTGCTGTGGGTTGCCAACAAGTAACATGCCAGG
ATGCTTTGCTAT-CACGCACAGGACAGGAGGAGAGGTCC--TTTTTCTCGACACAAG---
------ATCTACTAAACTAGCACTTGCTGAT-GAGTGCA-TAGGATGAATGGATGATGAA
CATCTAGAGTGAGAGAGAGA-AAATATGTTAATAATAATAAAGAGTAGTAATAGTAGTAG
TAGGATTAAGA-ATCAACCTGGGGT-ACGTAGGAAGAGGTACAATCCCTA-GGAATCTAG
AGTATGAGAAGTATGGGAGGAGTT--GTGAGTGAAACGGAACAAATTCCGAGTTGGTATT
TTGTCGGGAATGTCAAGTTGATTTTTGATCCTAGTGCAAGCAAGAATTATCAATCACTCA
-GACTCAGCCTGTCTGTGT-CTGTCCACCCCAGCTCTTGCTACTC-TACTTACTACTGTG
CTACT-AGTGGTAGGGTAGGTATCTTCCATAAACTGTTATTATAAACTGTCATCTGAGAA
AGAGAGCCAGTCAAACCCATGCTGCTGCTTATTTTTAATCACTGTCAAATGGCAGGCAGG
CAGGCAGTCTGGTTAGTTAATAACATCTGGGAAGGGTTTAATCAAACCAAATCAAATCAT
ACGAAATCTAGAGGCCACATGGGATGGGGCCATATGTACTGTACTAGCATAAGTAGCGGC
TAGATTTTATTAGAACACGGACTCACACTCCCATAACTATAACTGACTTTGATCATGATT
CC-TTGCCAAGCAATGCTCGCATGCCCA-TGCATGCATCATCCCTGGTCAAACTCAAACA
CTCTCCACCGTCAGGGAATAAGACTTATTATTTTATTAACAATTCCATTTTTATTTATTA
ATTACGGCTGGACGAGGAGTACTAGTTTATTTGATGAGAGACATGGCAGTCCAAGTCAAA
CTCGTTTGTCT--GACCATGGCGGTGATGGCCGGTTGCAGGTTGGGGAGCGCGGCCTGCA
GCTCTCCGGTGGGCAGAAGCAGCGCATCGCCATCGCCCGCGCCATGCTCAAGAACCCCGC
CATCCTGCTGCTGGACGAGGCCACCAGCGCGCTGGACTCCGAGTCTGAGAAGCTCGTGCA
GGAGGCGCTGGACCGCTTCATGATCGGGCGCACCACCCTGGTGATCGCGCACAGGCTGTC
CACCATCCGCAAGGCCGACGTGGTGGCCGTGCTGCAGGGCGGCGCCGTCTCCGAGATGGG
CGCGCACGACGAGCTGATGGCCAAGGGCGAGAACGGCACCTACGCCAAGCTCATCCGCAT
GCAGGAGCAGGCGCACGAGGCGGCGCTCGTCAACGCCCGCCGCAGCAGCGCCAGGCCCTC
CAGCGCCCGCAACTCCGTCAGCTCGCCCATCATGACGCGCAACTCCTCCTACGGCCGCTC
CCCCTACTCCCGCCGCCTCTCCGACTTCTCCACCTCCGACTTCACCCTCTCCATCCACGA
CCCGCACCACCACCACCGGACCATGGCGGACAAGCAGCTGGCGTTCCGCGCCGGCGCCAG
CTCCTTCCTGCGCCTCGCCAGGATGAACTCGCCCGAGTGGGCCTACGCGCTCGCCGGCTC
CATCGGCTCCATGGTCTGCGGCTCCTTCAGCGCCATCTTCGCCTACATCCTCAGCGCCGT
GCTCAGCGTCTACTACGCGCCGGACCCGCGGTACATGAAGCGCGAGATCGCAAAATACTG
CTACCTGCTCATCGGCATGTCCTCCGCGGCGCTGCTGTTCAACACGGTGCAGCACGTGTT
CTGGGACACGGTGGGCGAGAACCTGACCAAGCGGGTGCGCGAGAAGATGTTCGCCGCCGT
GCTCCGCAACGAGATCGCCTGGTTCGACGCGGACGAGAACGCCAGCGCGCGCGTGGCCGC
CAGGCTAGCGCTGGACGCCCAGAACGTGCGCTCCGCCATC-GGGGACCGCATCTCCGTCA
TCGTCCAGAACTCGGCGCTGATGCTGGTGGCCTGCACCGCGGGGTTCGTCCTCCAGTGGC
GCCTCGCGCTCGTGCTCCTCGCCGTGTTCCCGCTCGTCGTGGGCGCCACCGTGCTGCAGA
AGATGTTCATGAAGGGCTTCTCGGGGGACCTGGAGGCCGCGCACGCCAGGGCGACGCAGA
TCGCGGGCGAGGCCGTGGCCAACCTGCGCACCGTGGCCGCGTTCAACGCGGAGCGCAAGA
TCACGGGGCTGTTCGAGGCCAACCTGCGCGGCCCGCTCCGGCGCTGCTTCTGGAAGGGGC
AGATCGCCGGCAGCGGCTACGGCGTGGCGCAGTTCCTGCTGTACGCGTCCTACGCGCTGG
GGCTGTGGTACGCGGCGTGGCTGGTGAAGCACGGCGTGTCCGACTTCTCGCGCACCATCC
GCGTGTTCATGGTGCTGATGGTGTCCGCGAACGGCGCCGCCGAGACGCTGACGCTGGCGC
CGGACTTCATCAAGGGCGGGCGCGCGATGCGGTCGGTGTTCGAGACGATCGACCGCAAGA
CGGAGGTGGAGCCCGACGACGTGGACGCGGCGCCGGTGCCGGAGCGGCCGAGGGGCGAGG
TGGAGCTGAAGCACGTGGACTTCTCGTACCCGTCGCGGCCGGACATCCAGGTGTTCCGCG
ACCTGAGCCTCCGTGCGCGGGCCGGGAAGACGCTGGCGCTGGTGGGGCCGAGCGGGTGCG
GCAAGAGCTCGGTGCTGGCGCTGGTGCAGCGGTTCTACGAGCCCACGTCCGGGCGCGTGC
TCCTGGACGGCAAGGACGTGCGCAAGTACAACCTGCGGGCGCTGCGGCGCGTGGTGGCGG
TGGTGCCGCAGGAGCCGTTCCTGTTCGCGGCGAGCATCCACGAGAACATCGCGTACGGGC
GCGAGGGCGCGACGGAGGCGGAGGTGGTGGAGGCGGCGGCGCAGGCGAACGCGCACCGGT
TCATCGCGGCGCTGCCGGAGGGGTACCGGACGCAGGTGGGCGAGCGCGGGGTGCAGCTGT
CGGGAGGGCAGCGGCAGCGGATCGCGATCGCGCGCGCGCTGGTGAAGCAGGCGGCCATCG
TGCTGCTGGACGAGGCGACCAGCGCGCTGGACGCCGAGTCGGAGCGGTGCGTGCAGGAGG
CGCTGGAGCGCGCGGGGTCCGGGCGCACCACCATCGTGGTGGCGCACCGGCTGGCCACGG
TGCGCGGCGCGCACACCATCGCGGTCATCGACGACGGCAAGGTGGCGGAGCAGGGGTCGC
ACTCGCACCTGCTCAAGCACCATCCCGACGGGTGCTACGCGCGGATGCTGCAGCTGCAGC
GGCTGACGGGCGCGGCGG------CCGGGCCCGGGCCGTCGACCTCGTGCAACGGGGCCG
CGTAGGACGGAATGGATGGAT-GGATGGGTTTGGTTCCTC--GAGAGATTGATGGGTGAG
GAAGCTGAAGCTCC-GGATCAAATGG------TGGTACTCCATGATCGCAACAATGA-GG
GG--AAAAAAAGAAAGGAGAAAATACGGTGGTTCATATGATTGTACAATTTGACGATCTG
TTTGAGTCGGGGTTTTAGGATGATGTAAACCTTCACTCGCCTT-TTTTT-----------
-TACTCTTGTTTCTCATCCGCATCAGTATCATCTATCTACATACAGTGTCAGAGATGGGA
ACTGATCCGCATCATCATCTACCTCCCAAGGCA--CCCCAGATTGTATTAA--------T
GTACTTAGTTAGCCTGTTTTATATATACT--TATAAGTACCAAATAGCAGAATTTTACTC
CTTATCTGCAGTAGC--ACGAAAGAAGAAACGGCAAGCTACACCTATCTCTGG-AAGCAA
AAGAATCTCCCCATTCTCTCTCTTCCTACGA--------GGACA-CCCCATCCTTTTCAG
ACAGACAGACAGACGGACCAAACTG---CACCACCCAAGAACCGATCGAGAGC------A
GAGG-----TAGCATTCTCTGCACTGTAGAGTGTAGACCATACTACGCTGCTCTCGAGAC
ATGATCCCGGGAATATCTACCGAATTGTTTGTCAGTGGCATAGCCGCATAGCTCTCAGCT
GCCTAATGAATTGTTTGGTGCCAACCGCGCTGCAGGCTTGCAGACGACCCGGGAAGGGTC
AGGGATTGCACAACT-------ACTAGCATCAGTGGAGAGCGAAAGGCCAGAACGGCAGG
CTTGCAGGAAAACAGGGACCGTGAGTTTGACCTGGCCTTG-G-----GGGTGGGGAGTCA
GTCAGTCAC-----ATGCGATGCGATGCAGTGGAGGAACCCATCTTCCAA
>A039
GAAACAAATATACGACTTACGCTAAATTTTGTAATCATTTATGTTGTTTTAGCTCACGTT
TTACACTAAAATTCATTCGAACCAGAACCCGCGTACGATCAGCCGCACGCGATTTTTACG
CCGTAATTTCAGGCCTCATTTGCTGTTACGAAACAGATATACGATTTACGCTAAATTTCG
TAATCATTTATGATGTTTTAGCTCACGTTTTACGCTAAAATCCATTCGAGCCAGAACCCG
CGTACGATCGGACGCACGCGATTTACACGCCGTAATTTCGGGGCCCATTTGTTGTTACGA
AACAGATATACGATTTACGCTAAATTTCGTAATCATTTATGATG-TTTTAGCTCACGTTT
TACGCTAAAATCCATTCGAGCCAGAACCCGCGTACGATCGGACGCACGCGATTTACACGC
CGTAA-TTTCGGGGCCCATTTGCTGTTACGAAA-C-AGATATACGATTTACGCTAAATTT
CGTACTCATTTATGTTGTTTTAGCTCACGTT-TTACGCTAGAATTCGCCCGAGCCAGAAC
TAGCACACGATCGGACACGCATGGATATACCTGGCTGGGGTTTCCTGTACTAATGGAAGT
CCTGAACTTTCATTAACTCTCTTCTCTCTCTCTCTNTATATA--------------TATA
TATATATATATATAT-ATATATGGTGCCTTTCTTTCAAAACATATTATGCAACGCGTACC
GTATCTCAACAAACACCTTCAATA-AGTTGAGTC--GGGGTAGATCTCAAGGCTACATAA
AATAG---TTTTTTTCTAGAATGGATGCATTTGTTTTAAGAGAAAAATGATGCACTTGG-
----AATGCATCAAGCAAAGGGATGCAAGAATGTTGGAAAAACACATGAACCCGTATCGC
GAGATGCTTATTTATCCATTC-TTTATCACAGTGGATGCATATGCAACAAAACCAAAACA
GATGGTTAGCGAGTGACAGTATATATAGAGATCTAAAGATGTCCGACACTTCATCGGT--
--AAAAAAAGCAGCA-TAACCGAGTGAATGGAAGAAAAACGAATTTCTCATA-TACACAG
CAGGTTTTCTT-AAAA----AACGTTATATCGGTA-TTATATTAAGAAGAGACCAAAATA
TGGTCCTGTCGAGAAAATTTCTAAACATTAG--TTCTCATCACCAGTGAGCCGTCACCAT
--CTAGTTTGCAACGGTCCAGTTA--GAGTGC--------ACTCAGGACT----------
--------------------CGCAG-CGAGAGAA---TTTTTTTAATCAAGCCTAAAATT
CACTTTCGGACAAATCGAA------------------------CTACTC--ATAAATATT
AACCATGAGACCTTTTCGCCGCAGCAGGTTTTCTATCGGCCGTTAG--------------
-----------------------------------------------ATTTTAGTGACGA
TGAAAATGATAGAACGCAACGTGCCGCATGCATCCATTCCCATTCG-TTTTCCACAGTAC
ATGTAGGAGTACTGTGCAAGTAGGGTCCGTACATTCAGTCTCTCTCACTAGTTGGACTCT
TCTACTGCTAC-AAAGACATGAGCTGCCTGGAATGGGAACCGGAG-GAGCGAGCGAGCCC
GAACCAGAGCCTCTGAGGCTATCCGCAACCGTTACCCCTAAATTTTTCCCCCTATAT-CA
CTTTTTCCCTCTA-----CGGTCTCACACACACAGTCACAC-------TCCCAAGCCAAT
TATTATAAGAGGCGAGATGAGCAACTCCAGCTC-TTAACCAATCCACT--CCTCCTCCCT
CTCCACCTCCTCTGC-TTTGCTCTGCCACTGTGCTGAGGTGGGGGGCAGAGGAGCTCCCC
CTCCCTCCTCTCCCC-TCCTCGCCATGTCTAGCAGCGACCCGGAGGAGATCAGGGCGCGC
GTCGTCGTTCTCGGTTCGCCCCATGCCGACGGCGGCGACGAGTGGGCCCGGCCCGAGCTC
GAGGCCTTCCATCTGCCGTCTCCCGCCCACCAGCCTCCTGGCTTCCTAGCCGGGCAACCG
GAAGCAGCAGAGCAA-CCCACGCTCCCTGCTCATGCTGGCC-----GCAGCAGCAGCAGC
AACACGCCTACTACATCTGCCGGTGGCGGCGCTGCTCCTCCTCTTCCTTCTTCGCCT-CC
CCCTCCGTCGGCTTCTCTGGAGACCGAGCAGCCGCCCAATGCCAGGCCAGCCTCCGCCGG
CGCCAATGACAGCAAGAAGCCCACCCCGCCCGCCGCCCTGCGCGACCTCTTCCGCTTCGC
CGACGGCCTCGACTGCGCGCTCATGCTCATCGGCACCCTCGGCGCGCTCGTCCACGGCTG
CTCGCTCCCCGTCTTCCTCCGCTTCTTCGCCGACCTCGTCGACTCCTTCGGCTCCCACGC
CGACGACCCGGACACCATGGTCCGCCTCGTCGTCAAGTACGCCTTCTACTTCCTCGTCGT
CGGAGCGGCAATCTGGGCATCCTCGTGGGCAGGTACGCTATCCCTCCTCCTCCTGCCGCC
CCAGCTT--GTGTGCGTCGCGAATTGGCGGTCCATTTGGATTGGATGACAAATCACGTCG
GTCAGTCAATCGCCATGG--CTACAAACGAGATGTTCAAATCGTTCGCCCCGCTCGCAGA
GATCTCTTGCTGGATGTGGACCGGCGAGCGGCAGTCGACGCGGATGCGGATCCGGTACCT
GGACGCGGCGCTGCGGCAGGACGTGTCCTTCTTCGACACCGACGTGCGGGCCTCGGACGT
GATCTACGCCATCAACGCGGACGCCGTGGTGGTGCAGGACGCCATCAGCGAGAAGCTGGG
CAACCTCATCCACTACATGGCCACCTTCGTGGCCGGCTTCGTCGTGGGGTTCACGGCCGC
GTGGCAGCTGGCGCTGGTCACGCTGGCCGTGGTGCCGCTCATCGCCGTCATCGGCGGGCT
GAGCGCCGCCGCGCTCGCCAAGCTCTCGTCCCGCAGCCAGGACGCGCTCTCGGGCGCCAG
CGGCATCGCGGAGCAGGCGCTCGCGCAGATACGGATCGTGCAGGCGTTCGTGGGCGAGGA
GCGCGAGATGCGGGCCTACTCGGCGGCGCTGGCCGTGGCGCAGAGGATCGGCTACCGCAG
CGGCTTCGCCAAGGGGCTCGGCCTCGGCGGCACCTACTTCACCGTCTTCTGCTGCTACGG
GCTCCTGCTCTGGTACGGCGGCCACCTCGTGCGCGCCCAGCACACCAACGGCGGGCTCGC
CATCGCCACCATGTTCTCCGTCATGATCGGCGGACTGTAAGGCCCACCACAC------CA
CTCTCTCCTCCTCCTGCTCCTCGG------CCCGTCGTCATTGCTGCTGACGGTGTCTGT
GGATCGCGTGCAGGGCCCTCGGGCAGTCGGCGCCGAGCATGGCCGCGTTCGCCAAGGCGC
GCGTGGCGGCCGCCAAGATCTTCCGCATCATCGACCACAGGCCGGGCATCTCGTCGCGCG
ACGGCGAGGACGGCGCGGAGCCAGAGTCGGTGACGGGGCGGGTGGAGATGCGGGGCGTGG
ACTTCGCGTACCCGTCGCGGCCGGACGTCCCCATCCTGCGCGGCTTCTCGCTGAGCGTGC
CCGCCGGGAAGACCATCGCGCTGGTGGGCAGCTCCGGCTCCGGGAAGAGCACGGTGGTGT
CGCTCATCGAGAGGTTCTACGACCCCAGCGCAG-------GTATACTACCTAGTACTGTT
ACTACTTTTAGCGCATTAATCTGAGGATGTCCAGTTCGCTTGCTTGCCAATCGCCATTGC
CATCGCAACAACAATACA--TTGCCAACTGCCATTGCTGGGTAGAC--------TAGTAC
AGTAGCAGTTAGAAGAAGCCTCCACTGTACATTGCATTGCCAAACAAAAGTGAATTGTGC
AGTAACTGTGTACCACCACATTGACATGGAAATGAAGTGAATGCTTGGAGCATGCAGAGC
TGGCCGGCCTCATGGGCTGCTGCTACCTGCTAGCTAGCCAACCAGAACCAGCCATCCTCT
TTCTTGCTTTTC--TTTTTACTTTCTTT-GGTCGTGGCTGTTTGTGGTCATACATACATT
CA--CGCAGAGCAGAAGAGCTA-GCTAAGCTAGGTGG--GTGCCTGCAACG-CGGGACAA
AGAAAACTATTTGTTGCCTGGCAAGATGCTACTGTTGCCTAG--CACATGCCTGCCATTG
ACCGACTGCTCAGTGAGAAGTGGTTCAGTTGTGCTGTTGACAGTATAGATAG--ATATAT
ATAGTAGCCCTGTAGATTTTTTTTTCAGAC-AAAAAAAGAAGAAGAACGAGATGAAGTCT
GCAATTCGGTTTTGGCAGGGCAAATCCTGCTGGACGGGCACGACCTCAGGTCGCTGGAGC
TGCGGTGGCTGCGGCGGCAGATCGGGCTGGTGAGCCAGGAGCCGGCGCTGTTCGCGACGA
GCATCAGGGAGAACCTGCTGCTGGGGCGGGACAGCCAGAGCGCGACGCTGGCGGAGATGG
AGGAGGCGGCCAGGGTGGCCAACGCCCACTCCTTCATCATCAAACTCCCCGACGGCTACG
ACACGCAG------GTCCGTC--------CCGTATAGC----TAGC-TCACTAG------
----CTG-CACTGCCACTTCTCTCG----CTTGCTCCCCACCGTTGCTG-------CCTG
TTGCTCTCCAATCCACTTGTCGGTGTCTGGACCACACGTGCCTGCTTGCCTAGCTGCTCC
ACATCTGCTTTCCCTGTCCAACCTTATGCAACTCACTC--------T-ATACTATATCAA
AT-----ACATTTCTAGAGTTTAAAGCTTATCTTAGAATAAATGCATC-TTTAGCTACGA
GACAACCTAACTTCAGTTGTTGTTG---TT-TTTTTTTTTACTTTCTCTCTTCTCAAAAA
TACTATGATTACGTCTTTACAGCGATC---TTTTTATTCCAAACCT--AAAAATGCATGC
ACTCACTCT-AAAAGCGCAAAGGGA-GCATCTTTTTTTTTTCCCCATCATCTGCACGCAG
CCTTTTCTTTTCCTCATGTCACGAGGGACTGAAGGTGTGTATGCAGCGTCAAGTCATCCA
TCCGTTCCACTCCACTCACTCATGCGTCGCGCACTCTGCGCTCGTGCCTGCCCGGG-GCT
AAAGC-TTTAGTAGCTAGCCTCAGATCAGATACTGTTCGTGTTTGTTAGGCCGCGGCAGC
GGCACATGAGCTCATGACAGCCGGCAGCACCACCACCAACACCATGGAAGA------GGG
GTCGGGGTCCATCACATAGACATAGATGCCTGTTGTAGACTAGGG-ACGGGAGGGCAATT
GTTAGGCGCCTGTTGCCATCGCATTTGCTGCTGTGGGTTGCCAACAAGTAACATGCCAGG
ATGCTTTGCTAT-CACGCACAGGACAGGAGGAGAGGTCC--TTTTTCTCGACACAAG---
------ATCTACTAAACTAGCACTTGCTGAT-GAGTGCA-TAGGATGAATGGATGATGAA
CATCTAGAGTGAGAGAGAGA-AAATATGTTAATAATAATAAAGAGTAGTAATAGTAGTAG
TAGGATTAAGA-ATCAACCTGGGGT-ACGTAGGAAGAGGTACAATCCCTA-GGAATCTAG
AGTATGAGAAGTATGGGAGGAGTT--GTGAGTGAAACGGAACAAATTCCGAGTTGGTATT
TTGTCGGGAATGTCAAGTTGATTTTTGATCCTAGTGCAAGCAAGAATTATCAATCACTCA
-GACTCAGCCTGTCTGTGT-CTGTCCACCCCAGCTCTTGCTACTC-TACTTACTACTGTG
CTACT-AGTGGTAGGGTAGGTATCTTCCATAAACTGTTATTATAAACTGTCATCTGAGAA
AGAGAGCCAGTCAAACCCATGCTGCTGCTTATTTTTAAACACTGTCAAATGGCAGGCAGG
CATGCAGTCTGGTTAGTTAATAACATCTGGGAAGGGTTTAATCAAACCAAATCAAATCAT
ACGAAATCTAGAGGCCACATGGGATGGGGCCATATGTACTGTACTAGCATAAGTAGCGGC
TAGATTTTATTAGAACACGGACTCACACTCCCATAACTATAACTGACTTTGATCATGATT
CC-TTGCCAAGCAATGCTCGCATGCCCA-TGCATGCATCATCCCTGGTCAAACTCAAACA
CTCTCCACCGTCAGGGAATAAGACTTATTATTTTATTAACAATTCCATTTTTATTTATTA
ATTACGGCTGGACGAGGAGTACTAGTTTATTTGATGAGAGACATGGCAGTCCAAGTCAAA
CTCGTTTGTCT--GACCATGGCGGTGATGGCCGGTTGCAGGTTGGGGAGCGCGGCCTGCA
GCTCTCCGGTGGGCAGAAGCAGCGCATCGCCATCGCCCGCGCCATGCTCAAGAACCCCGC
CATCCTGCTGCTGGACGAGGCCACCAGCGCGCTGGACTCCGAGTCTGAGAAGCTCGTGCA
GGAGGCGCTGGACCGCTTCATGATCGGGCGCACCACCCTGGTGATCGCGCACAGGCTGTC
CACCATCCGCAAGGCCGACGTGGTGGCCGTGCTGCAGGGCGGCGCCGTCTCCGAGATGGG
CGCGCACGACGAGCTGATGGCCAAGGGCGAGAACGGCACCTACGCCAAGCTCATCCGCAT
GCAGGAGCAGGCGCACGAGGCGGCGCTCGTCAACGCCCGCCGCAGCAGCGCCAGGCCCTC
CAGCGCCCGCAACTCCGTCAGCTCGCCCATCATGACGCGCAACTCCTCCTACGGCCGCTC
CCCCTACTCCCGCCGCCTCTCCGACTTCTCCACCTCCGACTTCACCCTCTCCATCCACGA
CCCGCACCACCACCACCGGACCATGGCGGACAAGCAGCTGGCGTTCCGCGCCGGCGCCAG
CTCCTTCCTGCGCCTCGCCAGGATGAACTCGCCCGAGTGGGCCTACGCGCTCGCCGGCTC
CATCGGCTCCATGGTCTGCGGCTCCTTCAGCGCCATCTTCGCCTACATCCTCAGCGCCGT
GCTCAGCGTGTACTACGCGCCGGACCCGCGGTACATGAAGCGCGAGATCGCCAAATACTG
CTACCTGCTCATCGGCATGTCCTCCGCGGCGCTGCTGTTCAACACGGTGCAGCACGTGTT
CTGGGACACGGTGGGCGAGAACCTGACCAAGCGGGTGCGCGAGAAGATGTTCGCCGCCGT
GCTCCGCAACGAGATCGCCTGGTTCGACGCGGACGAGAACGCCAGCGCGCGCGTGGCCGC
CAGGCTCGCGCTGGACGCCCAGAACGTGCGCTCCGCCATC-GGGGACCGCATCTCCGTCA
TCGTCCAGAACTCGGCGCTGATGCTGGTGGCCTGCACCGCGGGGTTCGTCCTCCAGTGGC
GCCTCGCGCTCGTGCTCCTCGCCGTGTTCCCGCTCGTCGTGGGCGCCACCGTGCTGCAGA
AGATGTTCATGAAGGGCTTCTCGGGGGACCTGGAGGCCGCGCACGCCAGGGCGACGCAGA
TCGCGGGCGAGGCCGTGGCCAACCTGCGCACCGTGGCCGCGTTCAACGCGGAGCGCAAGA
TCACGGGGCTGTTCGAGGCCAACCTGCGCGGCCCGCTCCGGCGCTGCTTCTGGAAGGGGC
AGATCGCCGGCAGCGGCTACGGCGTGGCGCAGTTCCTGCTGTACGCGTCCTACGCGCTGG
GGCTGTGGTACGCGGCGTGGCTGGTGAAGCACGGCGTGTCCGACTTCTCGCGCACCATCC
GCGTGTTCATGGTGCTGATGGTGTCCGCGAACGGCGCCGCCGAGACGCTGACGCTGGCGC
CGGACTTCATCAAGGGCGGGCGCGCGATGCGGTCGGTGTTCGAGACGATCGACCGCAAGA
CGGAGGTGGAGCCCGACGACGTGGACGCGGCGCCGGTGCCGGAGCGGCCGAGGGGCGAGG
TGGAGCTGAAGCACGTGGACTTCTCGTACCCGTCGCGGCCGGACATCCAGGTGTTCCGCG
ACCTGAGCCTCCGTGCGCGCGCCGGGAAGACGCTGGCGCTGGTGGGGCCGAGCGGGTGCG
GCAAGAGCTCGGTGCTGGCTCTGGTGCAGCGGTTCTACGAGCCCACGTCCGGGCGCGTGC
TCCTGGACGGCAAGGACGTGCGCAAGTACAACCTGCGGGCGCTGCGGCGCGTGGTGGCGG
TGGTGCCGCAGGAGCCGTTCCTGTTCGCGGCGAGCATCCACGAGAACATCGCGTACGGGC
GCGAGGGCGCGACGGAGGCGGAGGTGGTGGAGGCGGCGGCGCAGGCGAACGCGCACCGGT
TCATCGCGGCGCTGCCGGAGGGGTACCGGACGCAGGTGGGCGAGCGCGGGGTGCAGCNNN
NNNNNNNNNNNNNNNNNNNNNNNNNNNNNNNNNNNNNNNNNNNNNNNNNNNNNNNNNNNN
NNNNNNNNNNNNNNNNNNNNNNNNNNNNNNNNNNNNNNNNNNNNNNNNNNNNNNNNNNNN
NNNNNNNNNNCGCGGGGTCCGGGCGCACCACCATCGTGGTGGCGCACCGGCTGGCCACGG
TGCGCGGCGCGCACACCATCGCGGTCATCGACGACGGCAAGGTGGCGGAGCAGGGGTCGC
ACTCGCACCTGCTCAAGCACCATCCCGACGGGTGCTACGCGCGGATGCTGCAGCTGCAGC
GGCTGACGGGCGCGGCGG------CCGGGCCCGGGCCGTCGTCCTCGTGCAACGGGGCCG
CGTAGGACGGA--------AT-GGATGGGTTTGGTTCCTC--GAGAGATTGATGGGTGAG
GAAGCTGAAGCTCCGGGATCAAATGG------TGGTACTCCATGATCGCAACAATGA-GG
GGG-AAAAAAAGAAAGGAGAAAATACGGTGGTTCATATGATTGTACAATTTGACGATCTG
TTTGAGTCGGGGTTTTAGGATGATGTAAACCTTCACTCGCCTT-TTTTT-----------
-TACTCTTGTTTCTCATCCGCATCAGTATCATCTATCTACATACAGTGTCAGAGATGGGA
ACTGATCCGCATCATCATCTACCTCCCAAGGCA--CCCCAGATTGTATTAA--------T
GTACTTAGTTAGCCTGTTTTATATATACT--TATAAGTACCAAATAGCAGAATTTTACTC
CTTATCTGCAGTAGC--ATGAAAGAAGAAACGGCAAGCTACACCTATCTCTGG-AAGCAA
AAGAATCTCCCCATTCTCTCTCTTCCTACGA--------GGACACCCCCATCCTTTTCAG
ACAGACAGACAGACGGACCAAACTGCACCACCACCCAAGAACCGATCGAGAGA------A
AAGAACTACTAGCATTCTCTGCAC-------TGTAGACCATACTACGCTGCTCTCGAGAC
AGGATCCCGGGAATATCTACCGAATTGTTTGTCAGTGGCATAGCCGCATAGCTCTCAGCT
GCCTAAGGCCTTGTTCAGTGCCAACCGCGCTGCAGGCTTGCAGACGACCCGGGAAGGGTC
AGGGATTGCACTACTCTAACAGTCTAGCAGCAGTGGAGAGCGAAAGGCCAGAACGGCAGG
CTTGCAGGAAAACGGGGACCATGAGTTTGACCTGGCCTTGTGGGGTAGGGGGAGGAGTCA
GTCAGTCAC-----ATGCGATGCGACGCAGTGGAGGAACCCATCTTCCAA
>A040
NNNNNNNNNNNNNNNNNNNNNNNNNNNNNNNNNNNNNNNNNNNNNNNNNNNNNNNNNNNN
NNNNNNNNNNNNNNNNNNNNNNNNNNNNNNNNNNNNNNNNNNNNNNNNNNNNTTTTCAAG
CCGTAATTTCTGGGTCCATTTGCTGTTACGAAACAGATATACGACTTACGCTAAATTTCG
TAATCATTTATGTTGTTNTANCNCACGTTNTACACTAAAATNNNTTCGNACCAGAACCCG
CGTNCGATCAGCCGCACGCGATTTTTACGCCGTAATTTCAGGCCTCATTTGCTGTTACGA
AACAGATATACGATTTACGCTAAATTTCGTAATCATTTATGATG-TTTTAGCTCACGTTT
TACGCTAAAATCCATTCGAGCCAGAACCCGCGTACGATCGGACGCACGCGATTTACACGC
CGTAA-TTTCGGGGCCCATTTGCTGTTACGAAA-C-AGATATACGATTTACGCTAAATTT
CGTACTCATTTATGTTGTTTTAGCTCACGNN-NNNNNNNNNNNNNNNNNNNNNNNNNNNN
NNNNNNNNNNNNNNNNNNNNNNNN----NNNNNNNNNNNNNNNNNNNNNNNNNNNNNNNN
NNNNNNNNNNNNNNNNNNNNNNNNNNNNNNNNNNNNNNNNTC--------------TCTA
TATATATATATATAT-GTGTGTGGTGCCTTTCTTTCAAAACATATTATGCAACCCATACC
CTATCTCAACAAACGCCTTCAATA-AGTTGAGTC--GGGGTAGATCTCAAGGCTACATAA
AATAT--ATTTTTTTTTAGAATGGATGCATTTGTTTTAAGAGAAAAATGATGCACTTGG-
----AATGCATCAAGCAAAGGGATGCAAGAATGTTGGAAAAACACATGAACCCGTATCGC
GAGATGCTTATTTAGCCATTC-TTTATCACAGTGTATGCATATGCAACAAAACCAAAACA
GATGGTTAGCGAG--------TATATAGAGATCTAAAGATGTCCGACACTTCATCGTT--
-AAAAAAAAGCAGCA-TAATCGAGTGAATGGAAGAAAAACGAATTTCTCATATTACACAG
CAGGTTTTCTT-AAAAAAAGAACGTTATCTCGGTA-TTATATTAAGAAGAGACCAAAATA
TGGTTCTGTCGAGAAA----------------------------------CCGTCACCAC
--CTAGTTTGCAANGGTCCAGTCA--GAGTGTAGAACATAACTCGGGACTCGAGAG----
-----------CAGACGGAGCACTG-CGAGAGAA---TTTTTTTAATCAAGCCTAAAATT
CACCTGGAGACAAATCGAACCTGGAAC-----------GGGTGCTACTCATATAAATATT
AACCATGAGACCTTTTCGCCGCAGCAGGTTTTCTATCGGCCGTTAG--------------
-----------------------------------------------ATTTTAGTGACGA
TGAAAATGATAGAACGCAACGTGCCGCATGCATCCATTCCCATTCG-TTTTCCACAGTAC
ATGTAGGAGTACTGTGCAAGTAGGGTCCGTACATTCAGTCTCTCTCACTAGTTGGACTCT
TCTACTGCTAC-AAAGACATGAGCTGCCGGCAATGGGAACCGGAG-GAGCGAGCGAGCCT
GA----------------------------------------------------------
------------------CGGTCTCACACACACAGTCACAC-------TCCCAAGCCAAT
TATTATAAGAGGCGAGATGAGCAACTCCAGCTC-TTAACCAATCCACT--CCTCCTCCCT
CTCCACCTCCTCTGC-TTTGCTCTGCCACTCTGCTGAGGTGGGGGGCAGAGGAGCTCCCC
CTCCCTCCTCTCCCC-TCCTCGCCATGTCTAGCAGCGACCCGGAGGAGATCAGGGCGCGC
GTCGTCGTTCTCGGTTCGCCCCATGCCGACGGCGGCGACGAGTGGGCCCGGCCCGAGCTC
GAGGCCTTCCATCTGCCGTCTCCCGCCCACCAGCCTCCTGGCTTCCTAGCCGGGCAACCG
GAAGCAGCAGAGCAA-CCCACGCTCCCTGCTCCTGCTGGCC-----GCAGCAGCAGCAGC
AACACGCCTACTACATCTGCCGGTGGCGGCGCTGCTCCTCCTCCTCCTTCTTCGCCT-CC
CCCTCCGCCGGCTTCTCTGGAGACCGAGCAGCCGCCCAATGCCAGGCCAGCCTCCGCCGG
CGCCAATGACAGCAAGAAGCCCACCCCGCCCGCCGCCCTGCGCGACCTCTTCCGCTTCGC
CGACGGCCTCGACTGCGCGCTCATGCTCATCGGCACCCTCGGCGCGCTCGTCCACGGCTG
CTCGCTCCCCGTCTTCCTCCGCTTCTTCGCCGACCTCGTCGACTCCTTCGGCTCCCACGC
CGACGACCCGGACACCATGGTCCGCCTCGTCGTCAAGTACGCCTTCTACTTCCTCGTCGT
CGGAGCGGCAATCTGGGCATCCTCGTGGGCAGGTACGCTATCCCTCCTCCTCCTGCCGCC
CCAGCTT--GTGTGCGTCGCGAATTGGCGGTCAATTTGGATTGGATGACAAATCACGTCG
GTCAGCCAATCGCCGTGG--CTACAAACGAGATGTTCAAATCGTTCGCCCCGCTCGCAGA
GATCTCTTGCTGGATGTGGACCGGCGAGCGGCAGTCGACGCGGATGCGGATCCGGTACCT
GGACGCGGCGCTGCGGCAGGACGTGTCCTTCTTCGACACCGACGTGCGGGCCTCGGACGT
GATCTACGCCATCAACGCGGACGCCGTGGTGGTGCAGGACGCCATCAGCGAGAAGCTGGG
CAACCTCATCCACTACATGGCCACCTTCGTGGCCGGCTTCGTCGTGGGGTTCACGGCCGC
GTGGCAGCTGGCGCTGGTCACGCTGGCCGTGGTGCCGCTCATCGCCGTCATCGGCGGGCT
GAGCGCCGCCGCGCTCGCCAAGCTCTCGTCCCGCAGCCAGGACGCGCTCTCGGGCGCCAG
CGGCATCGCGGAGCAGGCGCTCGCGCAGATACGGATCGTGCAGGCGTTCGTTGGCGAGGA
GCGCGAGATGCGGGCCTACTCGGCGGCGCTGGCCGTGGCGCAGAGGATCGGCTACCGCAG
CGGCTTCGCCAAGGGGCTCGGCCTCGGCGGCACCTACTTCACCGTCTTCTGCTGCTACGG
GCTCCTGCTCTGGTACGGCGGCCACCTCGTGCGCGCCCAGCACACCAACGGCGGGCTCGC
CATCGCCACCATGTTCTCCGTCATGATCGGCGGACTGTAAGGCCCACCACACCACG--CA
CTCTCTCCTTCTGCTGCTCCTCGGCCCGCCCCCGTCGTCATTGCTGCTGACGGTATCTGT
GGATCGCGTGCAGGGCCCTCGGGCAGTCGGCGCCGAGCATGGCCGCGTTCGCCAAGGCGC
GTGTGGCGGCTGCCAAGATCTTCCGCATCATCGACCACAGGCCGGGCATCTCCTCGCGC-
--------GACGGCGCGGAGCCAGAGTCGGTGACGGGGCGGGTGGAGATGCGGGGCGTGG
ACTTCGCGTACCCGTCGCGGCCGGACGTCCCCATCCTGCGCGGCTTCTCGCTGAGCGTGC
CCGCCGGGAAGACCATCGCGCTGGTGGGCAGCTCCGGCTCCGGGAAGAGCACGGTGGTGT
CGCTCATCGAGAGATTCTACGACCCCAGCGCAG-------GTA---TACCTAGTACTGTT
ACTACTTTTAGCGCATTAATCTGAGGATGTCCAGTTCGCTTGCTTGCCAATCGCCATTGC
CATCGCAACAACAATACT--TCGCCAACTGCCATTGCTGGGTAGAC--------TAGTAC
AGTAGCAGTTAGAAGAAGCCTCCACTGTACATTGCATTGCCAAACAAAAGTGAATTGTGC
AGTAACTCTGTACCACCACATTGACATGGAAATGAAGTGAATGCTTGGAGCATGCAGAGC
TGGCCGGCCTCATGGGCTGCTGCTACCTGCTAGCTAGCCAACCAGAACCAGCCATCCTCT
TTCTTGCTTTTC--TTTTTACTTTCTTT-GGTCGTGGCTGTTTGTGGTCATACATACATT
CA--CGCAGAGCAGAAGAGCTA-GCTAAGCTAGGTGGGTGTGCCTGCAACG-CGGGACAA
AGAAAACTATTTGTTGCCTGGCAAGATGCTACTGTTGCCTAG--CACATGCCTGCCATTG
ACCGACTGCTCAGTGAGAAGTGGTTCAGTTGTGCTGTTGACAGTATAGATAG--ATATAT
ATAGTAGCCCTGTAGATTTTTTTTTCAGAC-AAAAAAAGAAGAAGAACGAGATGAAGTCT
GCAATTCGGTTTTGGCAGGGCAAATCCTGCTGGACGGGCACGACCTCAGGTCGCTGGAGC
TGCGGTGGCTGCGGCGGCAGATCGGGCTGGTGAGCCAGGAGCCGGCGCTGTTCGCGACGA
GCATCAGGGAGAACCTGCTGCTGGGGCGGGACAGCCAGAGCGCGACGCTGGCGGAGATGG
AGGAGGCGGCCAGGGTGGCCAACGCCCACTCCTTCATCATCAAACTCCCCGACGGCTACG
ACACGCAG------GTCCGTCCCGTATGGCCGTATAGC----TAGC-TCACTAGCTGCAC
TCCACTG-CACTGCCACTTCTCTCGCTATCTTGCTCCCCACCGTTGCTGCGCCTGCCTGT
TTGCTCTCCAATCCACTTGTCGGTGTCTGGACCACACGTGCCTGCTTGCGTAGCTGCTCC
ACATCTGCTTTCCCTGTCCAACCTTATGCAACTCACTC--------T-ATACTATATCAA
ATACTCCACATTTCTAGAGTTTAAAGCTTATCTTAGAATAAATGCATC-TTTAGCTACGA
GACAACCTAACTT--GTTGT------------TTTTTTTTACTTTCTCTCTTCTCAAAAA
TACATTGATTACGTCTTTACAGCGATC--TTTTTTATTCCAAACCT--AAAAATGCATGC
ACTCACTCT-AAAAGCGCAAAGGGA-GCATC---TTTTTTCCCCCATCATCTGCACGCAG
CCTTTTCTTTTCCTCATGTCACGAGGGACTGAAGGTGTGTATGCAGCGTCAAGTCATCCA
TCCGT-----TCCACTCACTCATGCGTCGCGCACTCTGCGCTCGTGCCTGCCCGGG-GCT
AAAGC-TTTAGTAGCTAGCCTCAGATCAGATACTGTTCGTGTTTGTTAGGCCGCGGCAGC
TGCACATGAGCTCATGACAGGCGGCACCAACGCCA-TGTCGCCATGGAAGA------GGG
GTCGGGGTCCATCACATAGACATAGATGCCTGTTGTAGACTAGGG-ACGGGAGGGCAATT
GTTAGGCGCCTGTTGCCATCGCATTTGCTGCTGTGGGTTGCCAACAAGTAACATGCCAGG
ATGCTTTGCTAT-CACGCACAGGAC---AGGAGAGGTCC--TTTTTCTCGACACAAG---
------ATCTACTAAACTAGCACTTGCTGAT-GAGTGCA-GAGGATGAATGGACGATGAA
CATCTAGAGTGAGAGAGAAA-AAA-ATGTTAATAATAATAAAA---------AGTAGTAG
NAGGATTAAGA-ATCAACCTGGGGT-ACGTAGGAAGAGGTACAATCCCTA-GGAATCTAG
AGTATGAGAAGTATGGGAGGAGTT--GGGAGTGAAACGGAACAAATTCCGAGTTGGTATT
TTGTCGGGAATGTCAAGTTGATTTTTGATCCTAGTGCAGGCAAGAATTATCAATC-----
--ACTCAGCCTGTCTGTGT-CTGTCCACCCCAGCTCTTGCTACTCTTACTTACTACTGTG
CTACT-AGTGGTAGGGTAGGTATCTTCCATAAACTGTTATTATAAACTGTCATATGAGAA
AGAGAGCCAGTCAAACCCATGCTGCTGCTTA-TTTTAATCACTGTCAGAT----GGCAGG
CAGGCAGTCTGGTTAGTTAATAACATCTGGGAAGGGTTTAATCAAACCAAATCAAATCAG
ACGAAATCTAGAGGCCACATGGGATGGGGCCATATGTACTGTACTAGCATAAGTAGCGGC
TAGATTTTATTAGAACACGGACTCACACTCCCATAACTATAACTGAC-TTGATCATGATT
CC-TTGCCAAGCAATGCTCGCATGCCCA-TGCATGCATCATCCCTGGTCAAACTCAAACA
CTCTCCACCGTCAGGGAATAAGACTTATTATTTTATTAACAATTCAATTTTTATTTATTA
ATTACGTCTGGACGAGGAGTACTGGTTTATTTGATGAGAGACATGGCAGTCCAAGTCAAA
CTCGTTTGTCT--GACCATGGCGGTGATGGCCGGTTGCAGGTTGGGGAGCGCGGCCTGCA
GCTCTCCGGTGGGCAGAAGCAGCGCATCGCCATCGCCCGCGCCATGCTCAAGAACCCCGC
CATCCTGCTGCTGGACGAGGCCACCAGCGCGCTGGACTCCGAGTCTGAGAAGCTCGTGCA
GGAGGCGCTGGACCGCTTCATGATCGGGCGCACCACCCTGGTGATCGCGCACAGGCTGTC
CACCATCCGCAAGGCCGACGTGGTGGCCGTGCTGCAGGGCGGCGCCGTCTCCGAGATGGG
CGCGCACGACGAGCTGATGGCCAAGGGCGAGAACGGCACCTACGCCAAGCTCATCCGCAT
GCAGGAGCAGGCGCACGAGGCGGCGCTCGTCAACGCCCGCCGCAGCAGCGCCAGGCCCTC
CAGCGCCCGCAACTCCGTCAGCTCGCCCATCATGACGCGCAACTCCTCCTACGGCCGCTC
CCCCTACTCCCGCCGCCTCTCCGACTTCTCCACCTCCGACTTCACCCTCTCCATCCACGA
CCCGCACCACCACCACCGGACCATGGCCGACAAGCAGCTGGCGTTCCGCGCCGGCGCCAG
CTCCTTCCTGCGCCTCGCCAGGATGAACTCGCCCGAGTGGGCCTACGCGCTCGC------
---CGGCTCCATGGTCCGCGGCTCCTTCAGCGCCATCTTCGCCTACATCCTCAGCGCCGT
GCTCAGCGTGTACTACGCGCCGGACCCGCGGTACATGAAGCGCGAGATCGCCAAATACTG
CTACCTGCTCATCGGCATGTCCTCCGCGGCGCTGCTGTTCAACACGGTGCAGCACGTGTT
CTGGGACACGGTGGGCGAGAACCTGACCAAGCGGGTGCGCGAGAAGATGTTCGCCGCCGT
GCTCCGCAACGAGATCGCCTGGTTCGACACGGACGAGAACGCCAGCGCGCGCGTGGCCGC
CAGGCTCGCGCTGGACGCCCAGAACGTGCGCTCCGCCATC-GGGGACCGCATCTCCGTCA
TCGTCCAGAACTCGGCGCTGATGCTGGTGGCCTGCACCGCGGGGTTCGTCCTCCAGTGGC
GCCTCGCGCTCGTGCTCCTCGCCGTGTTCCCGCTCGTCGTGGGCGCCACCGTGCTGCAGA
AGATGTTCATGAAGGGCTTCTCGGGGGACCTGGAGGCCGCGCACGCCAGGGCGACGCAGA
TCGCGGGCGAGGCCGTGGCCAACCTGCGCACCGTGGCCGCGTTCAACGCGGAGCGCAAGA
TCACGGGGCTGTTCGAGGCCAACCTGCGCGGCCCGCTCCGGCGCTGCTTCTGGAAGGGGC
AGATCGCCGGCAGCGGCTACGGCGTGGCGCAGTTCCTGCTGTACGCGTCCTACGCGCTGG
GGCTGTGGTACGCGGCGTGGCTGGTGAAGCACGGCGTGTCGGACTTCTCGCGCACCATCC
GCGTGTTCATGGTGCTGATGGTGTCCGCGAACGGCGCCGCCGAGACGCTGACGCTGGCGC
CGGACTTCATCAAGGGCGGGCGCGCGATGCGGTCGGTGTTCGAGACGATCGACCGCAAGA
CGGAGGTGGAGCCCGACGACGTGGACGCGGCGCCGGTGCCGGAGCGGCCGAGGGGCGAGG
TGGAGCTGAAGCACGTGGACTTCTCGTACCCGTCGCGGCCGGACATCCAGGTGTTCCGCG
ACCTGAGCCTCCGTGCGCGCGCCGGGAAGACGCTGGCGCTGGTGGGGCCGAGCGGGTGCG
GCAAGAGCTCGGTGCTGGCGCTGGTGCAGCGGTTCTACGAGCCCACGTCCGGGCGCGTGC
TCCTGGACGGCAAGGACGTGCGCAAGTACAACCTGCGGGCGCTGCGGCGCGTGGTGGCGG
TGGTGCCGCAGGAGCCGTTCCTGTTCGCGGCGAGCATCCACGAGAACATCGCGTACGGGC
GCGAGGGCGCGACGGAGGCGGAGGTGGTGGAGGCGGCGGCGCAGGCGAACGCGCACCGGT
TCATCGCGGCGCTGCCGGAGGGGTACCGGACGCAGGTGGGCGANNNNNNNNNNNNNNNNN
NNNNNNNNNNNNNNNNNNNNNNNNNNNNNNNNNNNNNNNNNNNNNNNNNNNNNNNNNNNN
NNNNNNNNNNNNNNNNNNNNNNNNNNNNNNNNNNNNNNNNNNNNNNNNNNNNNNNNNNNN
NNNNNNNNNNNNNNNNNNNNNNNNNNNNNNNNNNNNNNNNNNNNNNNNNNNNNNNNNCGG
TGCGCGGCGCGCACACCATCGCGGTCATCGACGACGGCAAGGTGGCGGAGCAGGGATCGC
ACTCGCACCTGCTCAAGCACCATCCCGACGGGTGCTACGCGCGGATGCTGCAGCTGCAGC
GGCTGACGGGCGCGGCGGCCGGGCCCGGGCCCGGGCCGTCGTCCTCGTGCAACGGTGCCG
CGTAGGACGGAATGGATGGATCGGATGGGTTTGGTTCCTC--GAGAGATTGATGGGTGAG
GAAGCTGAAGCTCC-GGATCAAATGG------TGGTACTCCATGATCGCAACAATGA-GG
GG--AAAAAAAGAAAGGAGAAAATACGGTGGTTCATATGATTGTACAATTTGACGATCTG
TTTGAGTCGGGGTTTTAGGATGATGTAAACCTTCACTCGCCTT-TTTTT-----------
-TACTCTTGTTTCTCATCCGCATCAGTATCATCTATCTACATACAGTGTCAGAGATGGGA
ACTGATCCGCATCATCATCTACCTCCCAAGGCA--CCCCAGATTGTATTAA--------T
GTACTTAGTTAGCCTGTTTTATATATACT--TATAAGTACCAAATAGCAGAATTTTACTC
CTTATCTGCAGTAGC--ACGAAAGAAGAAACGGCAAGCTACACCTATCTCTGG-AAGCAA
AAGAATCTCCCCATTCTCTCTCTTCCTACGA--------GGACA-CCCCATCCTTTTCAG
ACAGACAGACAGACGGACCAAACTG---CACCACCCAAGAACCGATCGAGAGC------A
GAGG-----TAGCATTCTCTGCACTGTAGAGTGTAGACCATACTACGCTGCTCTCGAGAC
ATGATCCCGGGAATATCTACCGAATTGTTTGTCAGTGGCATAGCCGCATAGCTCTCAGCT
GCCTAATGAATTGTTTGGTGCCAACCGCGCTGCAGGCTTGCAGACGACCCGGGAAGGGTC
AGGGATTGCACAACT-------ACTAGCATCAGTGGAGAGCGAAAGGCCAGAACGGCAGG
CTTGCAGGAAAACAGGGACCGTGAGTTTGACCTGGCCTTG-G-----GGGTGGGGAGTCA
GTCAGTCAC-----ATGCGATGCGATGCAGTGGAGGAACCCATCTTCCAA
>A041
GAAACAGATATACGATTTACTCTAAAATTCGTACTAATTTACAATGTTTTGGTTCACGTT
TTACGCTAAAATCCATTCGAGCCAGAACCCGCGCTCAATCGGCCGCACGCGATTTTCAAG
CCGTAATTTCTGGGTCCATTTGCTGTTACGAAACAAATATACGACTTACGCTAAATTTTG
TAATCATTTATGTTGTTTTAGCTCACGTTTTACACTAAAATTCATTCGAACCAGAACCCG
CGTACGATCAGCCGCACGCGATTTTTACGCCGTAATTTCAGGCCCCATTTGTTGTTACGA
AACAGATATACGATTTACGCTAAATTTCGTAATCATTTATGATG-TTTTAGCTCACGTTT
TACGCTAAAATCCATTCGAGCCAGAACCCGCGTACGATCGGACGCACGCGATTTACACGC
CGTAA-TTTCGGGGCCCATTTGCTGTTACGAAA-C-AGATATACGATTTACGCTAAATTT
CGTACTCATTTATGTTGTTTTAGCTCACGTT-TTACGCTAGAATTCGCCCGAGCCAGAAC
TAGCACACGATCGGACACGCATGGATATACCTGGCTGGGGTTTCCTGTACTAATGGAAGT
CCTGAACTTTCATTAACTCTCTCTTCTCTCTCTCTNTATATA--------------TATA
TATATATATATATAT-ATATATGGTGCCTTTCTTTCAAAACATATTATGCAACGCGTACC
GTATCTCAACAAACACCTTCAATA-AGTTGAGTC--GGGGTAGATCTCAAGGCTACATAA
AATAG---TTTTTTTCTAGAATGGATGCATTTGTTTTAAGAGAAAAATGATGCACTTGG-
----AATGCATCAAGCAAAGGGATGCAAGAATGTTGGAAAAACACATGAACCCGTATCGC
GAGATGCTTATTTATCCATTC-TTTATCACAGTGGATGCATATGCAACAAAACCAAAACA
GATGGTTAGCGAGTGACAGTATATATAGAGATCTAAAGATGTCCGACACTTCATCGGT--
--AAAAAAAGCAGCA-TAACCGAGTGAACGGAAGAAAAACGAATTTCTCATATTACACAG
CAGGTTTTCTT-AAAAAAAGAACATTATATCAGTA-TTATATTAAGAAGAGAACAAAATA
TGGTCCTATCGAAAAAATTTCTAAACATTAG--TTCTCATCACCAGTGAGCCGTCACCAT
--CTAGTTTGCAACGGTCCAGTCA--GAGTTCAGGACATAACTCAGGACTCGAGAG----
-----------CAGACGGAGCACAG-TGAGAGAA--TTTTTTTTAATCAAGCCTAAAATT
CACCTTCGGACAAATTGAACCTGGAAT-----------GGGTGCTACTC--ATAAATATT
AACCATGAGGCCTTTTCGCCGCAGCAGGTTTTCTATCGGCAGTTAG--------------
-----------------------------------------------ATTTTAGTGACGA
TGAAAATGATAGAACGCAACGTGCCGCATGCATCCATTCCCATTCG-TTTTCCACAGTAC
ATGTAGGAGTACTGTGCAAGTAGGGTCCGTACATTCAGTCTCTCTCACTAGTTGGACTCT
TCTACTGCTAC-AAAGACATGAGCTGCCTGGAATGGGAACCGGAG-GAGCGAGCGAGCCC
GAACCAGAGCCTCTGAGGCTATCCGCAACCGTTACCCCTAAATTTTTCCCCCTATAT-CA
CTTTTTCCCTCTATTTGACGGTCTCACACACACAGTCACAC-------TCCCAAGCCAAT
TATTATAAGAGGCGAGATGAGCAACTCCAGCTC-TTAACCAATCCACT--CCTCCTCCCT
CTCCACCTCCTCTGC-TTTGCTCTGCCACTGTGCTGAGGTGGGGGGCAGAGGAGCTCCCC
CTCCCTCCTCTCCCC-TCCTCGCCATGTCTAGCAGCGACCCGGAGGAGATCAGGGCGCGC
GTCGTCGTTCTCGGTTCGCCCCATGCCGACGGCGGCGACGAGTGGGCCCGGCCCGAGCTC
GAGGCCTTCCATCTGCCGTCTCCCGCCCACCAGCCTCCTGGCTTCCTAGCCGGGCAACCG
GAAGCAGCAGAGCAA-CCCACGCTCCCTGCTCATGCTGGCC-----GCAGCAGCAGCAGC
AACACGCCTACTACATCTGCCGGTGGCGGCGCTGCTCCTCCTCTTCCTTCTTCGCCT-CC
CCCTCCGTCGGCTTCTCTGGAGACCGAGCAGCCGCCCAATGCCAGGCCAGCCTCCGCCGG
CGCCAATGACAGCAAGAAGCCCACCCCGCCCGCCGCCCTGCGCGACCTCTTCCGCTTCGC
CGACGGCCTCGACTGCGCGCTCATGCTCATCGGCACCCTCGGCGCGCTCGTCCACGGCTG
CTCGCTCCCCGTCTTCCTCCGCTTCTTCGCCGACCTCGTCGACTCCTTCGGCTCCCACGC
CGACGACCCGGACACCATGGTCCGCCTCGTCGTCAAGTACGCCTTCTACTTCCTCGTCGT
CGGAGCGGCAATCTGGGCATCCTCGTGGGCAGGTACGCTATCCCTCCTCCTCCTGCCGCC
CCAGCTT--GTGTGCGTCGCGAATTGGCGGTCCATTTGGATTGGATGACAAATCACGTCG
GTCAGTCAATCGCCATGG--CTACAAACGAGATGTTCAAATCGTTCGCCCCGCTCGCAGA
GATCTCTTGCTGGATGTGGACCGGCGAGCGGCAGTCGACGCGGATGCGGATCCGGTACCT
GGACGCGGCGCTGCGGCAGGACGTGTCCTTCTTCGACACCGACGTGCGGGCCTCGGACGT
GATCTACGCCATCAACGCGGACGCCGTGGTGGTGCAGGACGCCATCAGCGAGAAGCTGGG
CAACCTCATCCACTACATGGCCACCTTCGTGGCCGGCTTCGTCGTGGGGTTCACGGCCGC
GTGGCAGCTGGCGCTGGTCACGCTGGCCGTGGTGCCGCTCATCGCCGTCATCGGCGGGCT
GAGCGCCGCCGCGCTCGCCAAGCTCTCGTCCCGCAGCCAGGACGCGCTCTCGGGCGCCAG
CGGCATCGCGGAGCAGGCGCTCGCGCAGATACGGATCGTGCAGGCGTTCGTGGGCGAGGA
GCGCGAGATGCGGGCCTACTCGGCGGCGCTGGCCGTGGCGCAGAGGATCGGCTACCGCAG
CGGCTTCGCCAAGGGGCTCGGCCTCGGCGGCACCTACTTCACCGTCTTCTGCTGCTACGG
GCTCCTGCTCTGGTACGGCGGCCACCTCGTGCGCGCCCAGCACACCAACGGCGGGCTCGC
CATCGCCACCATGTTCTCCGTCATGATCGGCGGACTGTAAGGCCCACCACAC------CA
CTCTCTCCTCCTCCTGCTCCTCGG------CCCGTCGTCATTGCTGCTGACGGTGTCTGT
GGATCGCGTGCAGGGCCCTCGGGCAGTCGGCGCCGAGCATGGCCGCGTTCGCCAAGGCGC
GCGTGGCGGCCGCCAAGATCTTCCGCATCATCGACCACAGGCCGGGCATCTCGTCGCGCG
ACGGCGAGGACGGCGCGGAGCCAGAGTCGGTGACGGGGCGGGTGGAGATGCGGGGCGTGG
ACTTCGCGTACCCGTCGCGGCCGGACGTCCCCATCCTGCGCGGCTTCTCGCTGAGCGTGC
CCGCCGGGAAGACCATCGCGCTGGTGGGCAGCTCCGGCTCCGGGAAGAGCACGGTGGTGT
CGCTCATCGAGAGGTTCTACGACCCCAGCGCAG-------GTATACTACCTAGTACTGTT
ACTACTTTTAGCGCATTAATCTGAGGATGTCCAGTTCGCTTGCTTGCCAATCGCCATTGC
CATCGCAACAACAATACA--TTGCCAACTGCCATTGCTGGGTAGAC--------TAGTAC
AGTAGCAGTTAGAAGAAGCCTCCACTGTACATTGCATTGCCAAACAAAAGTGAATTGTGC
AGTAACTGTGTACCACCACATTGACATGGAAATGAAGTGAATGCTTGGAGCATGCAGAGC
TGGCCGGCCTCATGGGCTGCTGCTACCTGCTAGCTAGCCAACCAGAACCAGCCATCCTCT
TTCTTGCTTTTC--TTTTTACTTTCTTT-GGTCGTGGCTGTTTGTGGTCATACATACATT
CA--CGCAGAGCAGAAGAGCTA-GCTAAGCTAGGTGG--GTGCCTGCAACG-CGGGACAA
AGAAAACTATTTGTTGCCTGGCAAGATGCTACTGTTGCCTAG--CACATGCCTGCCATTG
ACCGACTGCTCAGTGAGAAGTGGTTCAGTTGTGCTGTTGACAGTATAGATAG--ATATAT
ATAGTAGCCCTGTAGATTTTTTTTTCAGAC-AAAAAAAGAAGAAGAACGAGATGAAGTCT
GCAATTCGGTTTTGGCAGGGCAAATCCTGCTGGACGGGCACGACCTCAGGTCGCTGGAGC
TGCGGTGGCTGCGGCGGCAGATCGGGCTGGTGAGCCAGGAGCCGGCGCTGTTCGCGACGA
GCATCAGGGAGAACCTGCTGCTGGGGCGGGACAGCCAGAGCGCGACGCTGGCGGAGATGG
AGGAGGCGGCCAGGGTGGCCAACGCCCACTCCTTCATCATCAAACTCCCCGACGGCTACG
ACACGCAG------GTCCGTC--------CCGTATAGC----TAGC-TCACTAG------
----CTG-CACTGCCACTTCTCTCG----CTTGCTCCCCACCGTTGCTG-------CCTG
TTGCTCTCCAATCCACTTGTCGGTGTCTGGACCACACGTGCCTGCTTGCCTAGCTGCTCC
ACATCTGCTTTCCCTGTCCAACCTTATGCAACTCACTC--------T-ATACTATATCAA
AT-----ACATTTCTAGAGTTTAAAGCTTATCTTAGAATAAATGCATC-TTTAGCTACGA
GACAACCTAACTTCAGTTGTTGTTG--TTTGTTTTTTTTTACTTTCTCTCTTCTCAAAAA
TACTATGATTACGTCTTTACAGCGATC---TTTTTATTCCAAACCT--AAAAATGCATGC
ACTCACTCT-AAAAGCGCAAAGGGA-GCATCTTTTTTTTTTCCCCATCATCTGCACGCAG
CCTTTTCTTTTCCTCATGTCACGAGGGACTGAAGGTGTGTATGCAGCGTCAAGTCATCCA
TCCGTTCCACTCCACTCACTCATGCGTCGCGCACTCTGCGCTCGTGCCTGCCCGGG-GCT
AAAGC-TTTAGTAGCTAGCCTCAGATCAGATACTGTTCGTGTTTGTTAGGCCGCGGCAGC
GGCACATGAGCTCATGACAGCCGGCAGCACCACCACCAACACCATGGAAGA------GGG
GTCGGGGTCCATCACATAGACATAGATGCCTGTTGTAGACTAGGG-ACGGGAGGGCAATT
GTTAGGCGCCTGTTGCCATCGCATTTGCTGCTGTGGGTTGCCAACAAGTAACATGCCAGG
ATGCTTTGCTAT-CACGCACAGGACAGGAGGAGAGGTCC--TTTTTCTCGACACAAG---
------ATCTACTAAACTAGCACTTGCTGAT-GAGTGCA-TAGGATGAATGGATGATGAA
CATCTAGAGTGAGAGAGAGA-AAATATGTTAATAATAATAAAGAGTAGTAATAGTAGTAG
TAGGATTAAGA-ATCAACCTGGGGT-ACGTAGGAAGAGGTACAATCCCTA-GGAATCTAG
AGTATGAGAAGTATGGGAGGAGTT--GTGAGTGAAACGGAACAAATTCCGAGTTGGTATT
TTGTCGGGAATGTCAAGTTGATTTTTGATCCTAGTGCAAGCAAGAATTATCAATCACTCA
-GACTCAGCCTGTCTGTGT-CTGTCCACCCCAGCTCTTGCTACTC-TACTTACTACTGTG
CTACT-AGTGGTAGGGTAGGTATCTTCCATAAACTGTTATTATAAACTGTCATCTGAGAA
AGAGAGCCAGTCAAACCCATGCTGCTGCTTA-TTTTAATCACTGTCAAATGGCAGGCAGG
CATGCAGTCTGGTTAGTTAATAACATCTGGGAAGGGTTTAATCAAACCAAATCAAATCAT
ACGAAATCTAGAGGCCACATGGGATGGGGCCATATGTACTGTACTAGCATAAGTAGCGGC
TAGATTTTATTAGAACACGGACTCACACTCCCATAACTATAACTGACTTTGATCATGATT
CC-TTGCCAAGCAATGCTCGCATGCCCA-TGCATGCATCATCCCTGGTCAAACTCAAACA
CTCTCCACCGTCAGGGAATAAGACTTATTATTTTATTAACAATTCCATTTTTATTTATTA
ATTACGGCTGGACGAGGAGTACTAGTTTATTTGATGAGAGACATGGCAGTCCAAGTCAAA
CTCGTTTGTCT--GACCATGGCGGTGATGGCCGGTTGCAGGTTGGGGAGCGCGGCCTGCA
GCTCTCCGGTGGGCAGAAGCAGCGCATCGCCATCGCCCGCGCCATGCTCAAGAACCCCGC
CATCCTGCTGCTGGACGAGGCCACCAGCGCGCTGGACTCCGAGTCTGAGAAGCTCGTGCA
GGAGGCGCTGGACCGCTTCATGATCGGGCGCACCACCCTGGTGATCGCGCACAGGCTGTC
CACCATCCGCAAGGCCGACGTGGTGGCCGTGCTGCAGGGCGGCGCCGTCTCCGAGATGGG
CGCGCACGACGAGCTGATGGCCAAGGGCGAGAACGGCACCTACGCCAAGCTCATCCGCAT
GCAGGAGCAGGCGCACGAGGCGGCGCTCGTCAACGCCCGCCGCAGCAGCGCCAGGCCCTC
CAGCGCCCGCAACTCCGTCAGCTCGCCCATCATGACGCGCAACTCCTCCTACGGCCGCTC
CCCCTACTCCCGCCGCCTCTCCGACTTCTCCACCTCCGACTTCACCCTCTCCATCCACGA
CCCGCACCACCACCACCGGACCATGGCGGACAAGCAGCTGGCGTTCCGCGCCGGCGCCAG
CTCCTTCCTGCGCCTCGCCAGGATGAACTCGCCCGAGTGGGCCTACGCGCTCGCCGGCTC
CATCGGCTCCATGGTCTGCGGCTCCTTCAGCGCCATCTTCGCCTACATCCTCAGCGCCGT
GCTCAGCGTGTACTACGCGCCGGACCCGCGGTACATGAAGCGCGAGATCGCCAAATACTG
CTACCTGCTCATCGGCATGTCCTCCGCGGCGCTGCTGTTCAACACGGTGCAGCACGTGTT
CTGGGACACGGTGGGCGAGAACCTGACCAAGCGGGTGCGCGAGAAGATGTTCGCCGCCGT
GCTCCGCAACGAGATCGCCTGGTTCGACGCGGACGAGAACGCCAGCGCGCGCGTGGCCGC
CAGGCTCGCGCTGGACGCCCAGAACGTGCGCTCCGCCATC-GGGGACCGCATCTCCGTCA
TCGTCCAGAACTCGGCGCTGATGCTGGTGGCCTGCACCGCGGGGTTCGTCCTCCAGTGGC
GCCTCGCGCTCGTGCTCCTCGCCGTGTTCCCGCTCGTCGTGGGCGCCACCGTGCTGCAGA
AGATGTTCATGAAGGGCTTCTCGGGGGACCTGGAGGCCGCGCACGCCAGGGCGACGCAGA
TCGCGGGCGAGGCCGTGGCCAACCTGCGCACCGTGGCCGCGTTCAACGCGGAGCGCAAGA
TCACGGGGCTGTTCGAGGCCAACCTGCGCGGCCCGCTCCGGCGCTGCTTCTGGAAGGGGC
AGATCGCCGGCAGCGGCTACGGCGTGGCGCAGTTCCTGCTGTACGCGTCCTACGCGCTGG
GGCTGTGGTACGCGGCGTGGCTGGTGAAGCACGGCGTGTCCGACTTCTCGCGCACCATCC
GCGTGTTCATGGTGCTGATGGTGTCCGCGAACGGCGCCGCCGAGACGCTGACGCTGGCGC
CGGACTTCATCAAGGGCGGGCGCGCGATGCGGTCGGTGTTCGAGACGATCGACCGCAAGA
CGGAGGTGGAGCCCGACGACGTGGACGCGGCGCCGGTGCCGGAGCGGCCGAGGGGCGAGG
TGGAGCTGAAGCACGTGGACTTCTCGTACCCGTCGCGGCCGGACATCCAGGTGTTCCGCG
ACCTGAGCCTCCGTGCGCGCGCCGGGAAGACGCTGGCGCTGGTGGGGCCGAGCGGGTGCG
GCAAGAGCTCGGTGCTGGCTCTGGTGCAGCGGTTCTACGAGCCCACGTCCGGGCGCGTGC
TCCTGGACGGCAAGGACGTGCGCAAGTACAACCTGCGGGCGCTGCGGCGCGTGGTGGCGG
TGGTGCCGCAGGAGCCGTTCCTGTTCGCGGCGAGCATCCACGAGAACATCGCGTACGGGC
GCGAGGGCGCGACGGAGGCGGAGGTGGTGGAGGCGGCGGCGCAGGCGAACGCGCACCGGT
TCATCGCGGCGCTGCCGGAGGGGTACCGGACGCAGGTGGGCGAGCGCGGGGTGCAGCTGT
CGGGAGGGCAGCGGCAGCGGATCGCGATCGCGCGCGCGCTGGTGAAGCAGGCGGCCATCG
TGCTGCTGGACNNNNNNNNNNNNNNNNNNNNNNNNNNNNNNNNNNNNNNNNNNNNNNNNN
NNNNNNNNNNNNNNNNNTCCGGGCGCACCACCATCGTGGTGGCGCACCGGCTGGCCACGG
TGCGCGGCGCGCACACCATCGCGGTCATCGACGACGGCAAGGTGGCGGAGCAGGGGTCGC
ACTCGCACCTGCTCAAGCACCATCCCGACGGGTGCTACGCGCGGATGCTGCAGCTGCAGC
GGCTGACGGGCGCGGCGG------CCGGGCCCGGGCCGTCGTCCTCGTGCAACGGGGCCG
CGTAGGACGGA--------AT-GGATGGGTTTGGTTCCTC--GAGAGATTGATGGGTGAG
GAAGCTGAAGCTCCGGGATCAAATGG------TGGTACTCCATGATCGCAACAATGA-GG
GGG-AAAAAAAGAAAGGAGAAAATACGGTGGTTCATATGATTGTACAATTTGACGATCTG
TTTGAGTCGGGGTTTTAGGATGATGTAAACCTTCACTCGCCTT-TTTTT-----------
-TACTCTTGTTTCTCATCCGCATCAGTATCATCTATCTACATACAGTGTCAGAGATGGGA
ACTGATCCGCATCATCATCTACCTCCCAAGGCA--CCCCAGATTGTATTAA--------T
GTACTTAGTTAGCCTGTTTTATATATACT--TATAAGTACCAAATAGCAGAATTTTACTC
CTTATCTGCAGTAGC--ATGAAAGAAGAAACGGCAAGCTACACCTATCTCTGG-AAGCAA
AAGAATCTCCCCATTCTCTCTCTTCCTACGA--------GGACACCCCCATCCTTTTCAG
ACAGACAGACAGACGGACCAAACTGCACCACCACCCAAGAACCGATCGAGAGA------A
AAGAACTACTAGCATTCTCTGCAC-------TGTAGACCATACTACGCTGCTCTCGAGAC
AGGATCCCGGGAATATCTACCGAATTGTTTGTCAGTGGCATAGCCGCATAGCTCTCAGCT
GCCTAATGAATTGTTTGGTGCCAACCGCGCTGCAGGCTTGCAGACGACCCGGGAAGGGTC
AGGGATTGCACTACTCTAACAGTCTAGCAGCAGTGGAGAGCGAAAGGCCAGAACGGCAGG
CTTGCAGGAAAACGGGGACCATGAGTTTGACCTGGCCTTGTGGGG-AGGGGGAGGAGTCA
GTCAGTCAC-----ATGCGATGCGACGCAGTGGAGGAACCCATCTTCCAA
>A042
GAAACAGATATACGATTTACTCTAAAATTCGTACTAATTTACAATGTTTTGGTTCACGTT
TTACGCTAAAATCCATTCGAGCCAGAACCCGCGCTCAATCGGCCGCACGCGATTTTCAAG
CCGTAATTTCTGGGTCCATTTGCTGTTACGAAACAGATATACGACTTACGCTAAATTTCG
TAATCATTTATGTTGTTTTAGCTCACGTTTTACACTAAAATTCATTCGAACCAGAACCCG
CGTACGATCAGCCGCACGCGATTTTTATGCCGTAATTTCAGGCCCCATTTGCTGTTACGA
AACAGATATACAATTTACGCTAAATTTCGTAATCATTTATGATG-TTTTAGCTCACGTTT
TACGCTAAAATCCATTCGAGCCAGAACCCGCGTACGATCGGACGCACGCGATTTACACGC
CGTAA-TTTCGGGGCCCATTTGCTGTTACGAAA-C-AGATATACGATTTACGCTAAATTT
CGTACTTATTTATGTTGTTTTAGCTCATGTT-TTACGCTAGAATTCGCCTGAACCAGAAC
TAGCACACGATCGGACGCACATGG----ACCTGGTTGGGGTTTCCTGTACTAATGAAAGC
CCTGGACTTTCATTACCTCTCCTCTCTCTCTCTCTCTCTCTCTCTATA----TATATATA
TATATATATATATAT-ATATATGGTGCCTTTCTTTCAAAACATATTATGCAACGCGTACC
GTATCTCAACAAACACCTTCAATA-AGTTGAGTC--GGGGTAGATCTCAAGGCTACATAA
AATAG--TTTTTTTTCTAGAATGGATGCATTTGTTTTAAGAGAAAAATGATGCACTTGG-
----AATGCATCAAGCGAAGGGATGCAAGAATGTTGGAAAAACACATGAACCCGTATCGC
GAGATGCTTATTTAGCCATTCTTTTATCACAGTGGATGCATATGCAACAAAACCAAAACA
GATGGTTAGCGAGTGACAG--TATATAGAGATCTAAAGAT-TCCGACACTTCATCGGT--
--AAAAAAAGCAGCATTAACCGAGTGAATGGAAGAAAAACGAATTTCTCATATTACACAA
CAGGTTTTCTTAAAAAAAAAAACGTTACCTCGGTATTTATATTAAGAAGAGACTAAAATA
TGGTCCCGTCGAGAAAATTTCTAAACACTAG--TCTTCATCACTAGTGAGCCGTCACCAT
--CTAGTTTGCAACGGTCCAGTCA--GAGTGCAGGACATAACTCAGGACTCAAGAG----
-----------CAGACGGAGCACGG-TGAGAGAA--TTTTTTTTAATCAAGCCTAAAATT
CACCTCCGGACAAATTGAACCTGGAAC-----------GGGTGCTACTC--ATAAATATT
AACCATGAGACCTTTTCGCCGCAGCAGGTTTTCTATCGGCAGTTAG--------------
-----------------------------------------------ATTTTAGTGACGA
TGAAAATGATAGAACGCAACGTGCCGCATGCATCCATTCCCATTCG-TTTTCCACAGTAC
ATGTAGGAGTACTGTGCAAGTAGGGTCCGTACATTCAGTCTCTCTCACCAGTTGGACTCT
TCTACTGCTAC-AAAGACATGAGCTGCCTGGAATGGGAACCGGAG-GAGCGAGCGAGCCT
GA----------------------------------------------------------
------------------CGGTCTCACACACACAGTCACAC-------TCCCAAGCCAAT
TATTATAAGAGGCGAGATGAGCAACTCCAGCTC-TTAACCAATCCACT--CCTCCTCCCT
CTCCACCTCCTCTGC-TTTGCTCTGCCACTCTGCTGAGGTGGGGGGCAGAGGAGCTCCCC
CTCCCTCCTCTCCCC-TCCTCGCCATGTCTAGCAGCGACCCGGAGGAGATCAGGGCGCGC
GTCGTCGTTCTCGGTTCGCCCCATGCCGACGGCGGCGACGAGTGGGCCCGGCCCGAGCTC
GAGGCCTTCCATCTGCCGTCTCCCGCCCACCAGCCTCCTGGCTTCCTAGCCGGGCAACCG
GAAGCAGCAGAGCAA-CCCACGCTCCCTGCTCCTGCTGGCCGC--AGCAGCAGCAGCAGC
AACACGCCTACTACATCTGCCGGTGGCGGCGCTGCTCCTCCTCCTCCTTCTTCGCCT-CC
CCCTCCGCCGGCTTCTCTGGAGACCGAGCAGCCGCCCAATGCCAGGCCAGCCTCCGCCGG
CGCCAATGACAGCAAGAAGCCCACCCCGCCCGCCGCCCTGCGCGACCTCTTCCGCTTCGC
CGACGGCCTCGACTGCGCGCTCATGCTCATCGGCACCCTCGGCGCGCTCGTCCACGGCTG
CTCGCTCCCCGTCTTCCTCCGCTTCTTCGCCGACCTCGTCGACTCCTTCGGCTCCCACGC
CGACGACCCGGACACCATGGTCCGCCTCGTCGTCAAGTACGCCTTCTACTTCCTCGTCGT
CGGAGCGGCAATCTGGGCATCCTCGTGGGCAGGTACGCTATCCCTCCTCCTCCTGCCGCC
CCAGCTT--GTGTGCGTCGCGAATTGGCGGTCAATTTGGATTGGATGACAAATCACGTCG
GTCAGCCAATCGCCGTGG--CTACAAACGAGATGTTCAAATCGTTCGCCCCGCTCGCAGA
GATCTCTTGCTGGATGTGGACCGGCGAGCGGCAGTCGACGCGGATGCGGATCCGGTACCT
GGACGCGGCGCTGCGGCAGGACGTGTCCTTCTTCGACACCGACGTGCGGGCCTCGGACGT
GATCTACGCCATCAACGCGGACGCAGTGGTGGTGCAGGACGCCATCAGCGAGAAGCTGGG
CAACCTCATCCACTACATGGCCACCTTCGTGGCCGGCTTCGTCGTGGGGTTCACGGCCGC
GTGGCAGCTGGCGCTGGTCACGCTGGCCGTGGTGCCGCTCATCGCCGTCATCGGCGGGCT
GAGCGCCGCCGCGCTCGCCAAGCTCTCGTCCCGCAGCCAGGACGCGCTCTCCGGCGCCAG
CGGCATCGCGGAGCAGGCGCTCGCGCAGATACGGATCGTGCAGGCGTTCGTCGGCGAGGA
GCGCGAGATGCGGGCCTACTCGGCGGCGCTGGCCGTGGCGCAGAGGATCGGCTACCGCAG
CGGCTTCGCCAAGGGTCTCGGCCTCGGCGGCACCTACTTCACCGTCTTCTGCTGCTACGG
GCTCCTGCTCTGGTACGGCGGCCACCTCGTGCGCGCCCAGCACACCAACGGCGGGCTCGC
CATCGCCACCATGTTCTCCGTCATGATCGGCGGACTGTAAGGCCCACCACAC------CA
CTCTCTCCTTCTCCTGCTCCTCGGCCCG--CCCGTCGTCATTGCTGCTGACGGTGTCTGT
GGATCGCGTGCAGGGCCCTCGGGCAGTCGGCGCCGAGCATGGCCGCGTTCGCCAAGGCGC
GTGTGGCGGCTGCCAAGATCTTCCGCATCATCGACCACAGGCCGGGCATCTCCTCGCGC-
--------GACGGCGCGGAGCCAGAGTCGGTGACGGGGCGGGTGGAGATGCGGGGCGTGG
ACTTCGCGTACCCGTCGCGGCCGGACGTCCCCATCCTGCGCGGCTTCTCGCTGAGCGTGC
CCGCCGGGAAGACCATCGCGCTGGTGGGCAGCTCCGGCTCCGGGAAGAGCACGGTGGTTT
CGCTCATCGAGAGGTTCTACGACCCCAGCGCAG-------GTATACTACCTAGTACTGTT
ACTACTTTTAGCGCATTAATCTGAGGATGTCCAGTTCGCTTGCTTGCCAATCGCCATTGC
CATCG---CAACAATACA--TTGCCAACTGCCATTGCTGGGTAGACTAGTACTGTAGTAC
AGTAGCAGTTAGAAGAAGCCTCCACTGTACATTGCATTGCCAAACAAAAGTGAATTGTGC
AGTAACTCTGTACCACCACATTGACATGGAAATGAAGTGAATGCTTGGAGCATGCAGAGC
TGGCCGGCCTCATGGGCTGCTGCTACCTGCTAGCTAGCCAACCAGAACCAGCCATCCTCT
TTCTTGCTTTTC--TTTTTACTTTCTTT-GGTCGTGGCTGTTTGTGGTCATACATACATT
CACGCGCAGAGCAGAAGAGCTA-GCTAAGCTAGGTGGGTGTGCCTGCAACG-CGGGACAA
AGAAAACTATTTGTTGCCTGGCAAGATGCTACTGTTGCCTAG--CACATGCCTGCCATTG
ACCGACTGCTCAGTGAGAAGTGGTTCAGTTGTGCTGTTGACAGTATAGATAGATATATAT
ATAGTAGCCCTGTATATTTTTTTTTCAGAC-AAGAAAAAAAGAAGAACGAGATGAAGTCT
GCAATTCGGTTTTGGCAGGGCAAATCCTGCTGGACGGGCACGACCTCAGGTCGCTGAAGC
TGCGATGGCTGCGGCGGCAGATCGGGCTGGTGAGCCAGGAGCCGGCGCTGTTCGCGACGA
GCATCAGGGAGAACCTGCTGCTGGGGCGGGACAGCCAGAGCGCGACGCTGGCGGAGATGG
AGGAGGCGGCCAGGGTGGCCAACGCCCACTCCTTCATCATCAAACTCCCCGACGGCTACG
ACACGCAG------GTCCGTC--------CCGTATAGC----TAGC-TCACTAG------
----CTG-CACTGCCACTTCTCTCG----CTTGCTCCCCACCGTTGCTG-------CCTG
TTGCTCTCCAATCCACTTGTCGGTGTCTGGACCACACGTGCCTGCTTGCCTAGCTGCTCC
ACATCTGCTTTCCCTGTCCAACCTTATGCAACTCACTCAGTCACTCT-ATACTATATCAA
AT-----ACATTTCTAGAGTTTAAAGCTTATCTTAGAATAAATGCATC-TTTAGCTACGA
GACAACCTAACTTCAGTTGTTGTTG-------TTTTTTTTACTTTCTCTCTTCTCAAAAA
TACATTGATTACGTCTTTACAGCGATC---TTTTTATTCCAAACCT--AAAAATGCATGC
ACTCACTCT-AAAAGCGCAAAGGGA-GCATC----TTTTTTCCCCATCATCTGCACGCAG
CCTTTTCTTTTCCTCATGTCACGAGGGACTGAAGGTGTGTATGCAGCGTCAAGTCATCCA
TCCGTTCCACTCCACTCACTCATGCGTCGCGCACTCTGCGCTCGTGCCTGCCCGGG-GCT
AAAGC-TTTAGTAGCTAGCCTCAGATCAGATACTGTTCGTGTTTGTTAGGCCGCGGCAGC
GGCACATGAGCTCATGACAGCCGGCAGCACCACCACCAACACCATGGAAGA------GGG
GTCGGGGTCCATCACATAGACATAGATGCCTGTTGTAGACTAGGG-ACGGGAGGGCAATT
GTTAGGCGCCTGTTGCCATCGCATTTGCTGCTGTGGGTTGCCAACAAGTAACATGCCAGG
ATGCTTTGCTAT-CACGCACAGGACAGGAGGAGAGGTCC--TTTTTCTCGACACAAG---
------ATCTACTAAACTAGCACTTGCTGAT-GAGTGCA-TAGGATGAATGGATGATGAA
CATCTAGAGTGAGAGAGAGA-AAATATGTTAATAATAATAAAGAGTAGTAATAGTAGTAG
TAGGATTAAGA-ATCAACCTGGGGT-ACGTAGGAAGAGGTACAATCCCTA-GGAATCTAG
AGTATGAGAAGTATGGGAGGAGTT--GTGAGTGAAACGGAACAAATTCCGAGTTGGTATT
TTGTCGGGAATGTCAAGTTGATTTTTGATCCTAGTGCAAGCAAGAATTATCAATCACTCA
-GACTCAGCCTGTCTGTGT-CTGTCCACCCCAGCTCTTGCTACTC-TACTTACTACTGTG
CTACT-AGTGGTAGGGTAGGTATCTTCCATAAACTGTTATTATAAACTGTCATCTGAGAA
AGAGAGCCAGTCAAACCCATGCTGCTGCTTATTTTTAATCACTGTCAAATGGCAGGCAGG
CAGGCAGTCTGGTTAGTTAATAACATCTGGGAAGGGTTTAATCAAACCAAATCAAATCAT
ACGAAATCTAGAGGCCACATGGGATGGGGCCATATGTACTGTACTAGCATAAGTAGCGGC
TAGATTTTATTAGAACACGGACTCACACTCCCATAACTATAACTGACTTTGATCATGATT
CC-TTGCCAAGCAATGCTCGCATGCCCA-TGCATGCATCATCCCTGGTCAAACTCAAACA
CTCTCCACCGTCAGGGAATAAGACTTATTATTTTATTAACAATTCCATTTTTATTTATTA
ATTACGGCTGGACGAGGAGTACTAGTTTATTTGATGAGAGACATGGCAGTCCAAGTCAAA
CTCGTTTGTCT--GACCATGGCGGTGATGGCCGGTTGCAGGTTGGGGAGCGCGGCCTGCA
GCTCTCCGGTGGGCAGAAGCAGCGCATCGCCATCGCCCGCGCCATGCTCAAGAACCCCGC
CATCCTGCTGCTGGACGAGGCCACCAGCGCGCTGGACTCCGAGTCTGAGAAGCTCGTGCA
GGAGGCGCTGGACCGCTTCATGATCGGGCGCACCACCCTGGTGATCGCGCACAGGCTGTC
CACCATCCGCAAGGCCGACGTGGTGGCCGTGCTGCAGGGCGGCGCCGTCTCCGAGATGGG
CGCGCACGACGAGCTGATGGCCAAGGGCGAGAACGGCACCTACGCCAAGCTCATCCGCAT
GCAGGAGCAGGCGCACGAGGCGGCGCTCGTCAACGCCCGCCGCAGCAGCGCCAGGCCCTC
CAGCGCCCGCAACTCCGTCAGCTCGCCCATCATGACGCGCAACTCCTCCTACGGCCGCTC
CCCCTACTCCCGCCGCCTCTCCGACTTCTCCACCTCCGACTTCACCCTCTCCATCCACGA
CCCGCACCACCACCACCGGACCATGGCGGACAAGCAGCTGGCGTTCCGCGCCGGCGCCAG
CTCCTTCCTGCGCCTCGCCAGGATGAACTCGCCCGAGTGGGCCTACGCGCTCGCCGGCTC
CATCGGCTCCATGGTCTGCGGCTCCTTCAGCGCCATCTTCGCCTACATCCTCAGCGCCGT
GCTCAGCGTCTACTACGCGCCGGACCCGCGGTACATGAAGCGCGAGATCGCAAAATACTG
CTACCTGCTCATCGGCATGTCCTCCGCGGCGCTGCTGTTCAACACGGTGCAGCACGTGTT
CTGGGACACGGTGGGCGAGAACCTGACCAAGCGGGTGCGCGAGAAGATGTTCGCCGCCGT
GCTCCGCAACGAGATCGCCTGGTTCGACGCGGACGAGAACGCCAGCGCGCGCGTGGCCGC
CAGGCTAGCGCTGGACGCCCAGAACGTGCGCTCCGCCATC-GGGGACCGCATCTCCGTCA
TCGTCCAGAACTCGGCGCTGATGCTGGTGGCCTGCACCGCGGGGTTCGTCCTCCAGTGGC
GCCTCGCGCTCGTGCTCCTCGCCGTGTTCCCGCTCGTCGTGGGCGCCACCGTGCTGCAGA
AGATGTTCATGAAGGGCTTCTCGGGGGACCTGGAGGCCGCGCACGCCAGGGCGACGCAGA
TCGCGGGCGAGGCCGTGGCCAACCTGCGCACCGTGGCCGCGTTCAACGCGGAGCGCAAGA
TCACGGGGCTGTTCGAGGCCAACCTGCGCGGCCCGCTCCGGCGCTGCTTCTGGAAGGGGC
AGATCGCCGGCAGCGGCTACGGCGTGGCGCAGTTCCTGCTGTACGCGTCCTACGCGCTGG
GGCTGTGGTACGCGGCGTGGCTGGTGAAGCACGGCGTGTCCGACTTCTCGCGCACCATCC
GCGTGTTCATGGTGCTGATGGTGTCCGCGAACGGCGCCGCCGAGACGCTGACGCTGGCGC
CGGACTTCATCAAGGGCGGGCGCGCGATGCGGTCGGTGTTCGAGACGATCGACCGCAAGA
CGGAGGTGGAGCCCGACGACGTGGACGCGGCGCCGGTGCCGGAGCGGCCGAGGGGCGAGG
TGGAGCTGAAGCACGTGGACTTCTCGTACCCGTCGCGGCCGGACATCCAGGTGTTCCGCG
ACCTGAGCCTCCGTGCGCGGGCCGGGAAGACGCTGGCGCTGGTGGGGCCGAGCGGGTGCG
GCAAGAGCTCGGTGCTGGCGCTGGTGCAGCGGTTCTACGAGCCCACGTCCGGGCGCGTGC
TCCTGGACGGCAAGGACGTGCGCAAGTACAACCTGCGGGCGCTGCGGCGCGTGGTGGCGG
TGGTGCCGCAGGAGCCGTTCCTGTTCGCGGCGAGCATCCACGAGAACATCGCGTACGGGC
GCGAGGGCGCGACGGAGGCGGAGGTGGTGGAGGCGGCGGCGCAGGCGAACGCGCACCGGT
TCATCGCGGCGCTGCCGGAGGGGTACCGGACGCAGGTGGGCGAGCGCGGGGTGCAGCTGT
CGGGAGGGCAGCGGCAGCGGATCGCGATCGCGCGCGCGCTGGTGAAGCAGGCGGCCATCG
TGCTGCTGGACGAGGCGACCAGCGCGCTGGACGCCGAGTCGGAGCGGTGCGTGCAGGAGG
CGCTGGAGCGCGCGGGGTCCGGGCGCACCACCATCGTGGTGGCGCACCGGCTGGCCACGG
TGCGCGGCGCGCACACCATCGCGGTCATCGACGACGGCAAGGTGGCGGAGCAGGGGTCGC
ACTCGCACCTGCTCAAGCACCATCCCGACGGGTGCTACGCGCGGATGCTGCAGCTGCAGC
GGCTGACGGGCGCGGCGG------CCGGGCCCGGGCCGTCGACCTCGTGCAACGGGGCCG
CGTAGGACGGAATGGATGGAT-GGATGGGTTTGGTTCCTC--GAGAGATTGATGGGTGAG
GAAGCTGAAGCTCC-GGATCAAATGG------TGGTACTCCATGATCGCAACAATGA-GG
GG--AAAAAAAGAAAGGAGAAAATACGGTGGTTCATATGATTGTACAATTTGACGATCTG
TTTGAGTCGGGGTTTTAGGATGATGTAAACCTTCACTCGCCTT-TTTTT-----------
-TACTCTTGTTTCTCATCCGCATCAGTATCATCTATCTACATACAGTGTCAGAGATGGGA
ACTGATCCGCATCATCATCTACCTCCCAAGGCA--CCCCAGATTGTATTAA--------T
GTACTTAGTTAGCCTGTTTTATATATACT--TATAAGTACCAAATAGCAGAATTTTACTC
CTTATCTGCAGTAGC--ACGAAAGAAGAAACGGCAAGCTACACCTATCTCTGG-AAGCAA
AAGAATCTCCCCATTCTCTCTCTTCCTACGA--------GGACA-CCCCATCCTTTTCAG
ACAGACAGACAGACGGACCAAACTG---CACCACCCAAGAACCGATCGAGAGC------A
GAGG-----TAGCATTCTCTGCACTGTAGAGTGTAGACCATACTACGCTGCTCTCGAGAC
ATGATCCCGGGAATATCTACCGAATTGTTTGTCAGTGGCATAGCCGCATAGCTCTCAGCT
GCCTAATGAATTGTTTGGTGCCAACCGCGCTGCAGGCTTGCAGACGACCCGGGAAGGGTC
AGGGATTGCACAACT-------ACTAGCATCAGTGGAGAGCGAAAGGCCAGAACGGCAGG
CTTGCAGGAAAACAGGGACCGTGAGTTTGACCTGGCCTTG-G-----GGGTGGGGAGTCA
GTCAGTCAC-----ATGCGATGCGATGCAGTGGAGGAACCCATCTTCCAA
>A043
GAAACAGATATACGATTTACTCTAAAATTCGTACTAATTTACAATGTTTTGGTTCACGTT
TTACGCTAAAATCCATTCGAGCCAGAACCCGCGCTCAATCGGCCGCACGCGATTTTCAAG
CCGTAATTTCTGGGTCCATTTGCTGTTACGAAACAGATATACGACTTACGCTAAATTTCG
TAATCATTTATGTTGTTTTAGCTCACGTTTTACACTAAAATTCATTCGAACCAGAACCCG
CGTACGATCAGCCGCACGCGATTTTTATGCCGTAATTTCAGGCCCCATTTGCTGTTACGA
AACAGATATACAATTTACGCTAAATTTCGTAATCATTTATGATG-TTTTAGCTCACGTTT
TACGCTAAAATCCATTCGAGCCAGAACCCGCGTACGATCGGACGCACGCGATTTACACGC
CGTAA-TTTCGGGGCCCATTTGCTGTTACGAAA-C-AGATATACGATTTACGCTAAATTT
CGTACTTATTTATGTTGTTTTAGCTCATGTT-TTACGCTAGAATTCGCCTGAACCAGAAC
TAGCACACGATCGGACGCACATGG----ACCTGGTTGGGGTTTCCTGTACTAATGAAAGC
CCTGGACTTTCATTACCTCCTCTCTCTCTCTCTCTCTATATA--------------TATA
TATATATATATATAT-ATATATGGTGCCTTTCTTTCAAAACATATTATGCAACGCGTACC
GTATCTCAACAAACACCTTCAATA-AGTTGAGTC--GGGGTAGATCTCAAGGCTACATAA
AATAG--TTTTTTTTCTAGAATGGATGCATTTGTTTTAAGAGAAAAATGATGCACTTGG-
----AATGCATCAAGCGAAGGGATGCAAGAATGTTGGAAAAACACATGAACCCGTATCGC
GAGATGCTTATTTAGCCATTCTTTTATCACAGTGGATGCATATGCAACAAAACCAAAACA
GATGGTTAGCGAGTGACAG--TATATAGAGATCTAAAGAT-TCCGACACTTCATCGGT--
--AAAAAAAGCAGCATTAACCGAGTGAATGGAAGAAAAACGAATTTCTCATATTACACAA
CAGGTTTTCTTAAAAAAAAAAACGTTACCTCGGTATTTATATTAAGAAGAGACTAAAATA
TGGTCCCGTCGAGAAAATTTCTAAACACTAG--TCTTCATCACTAGTGAGCCGTCACCAT
--CTAGTTTGCAACGGTCCAGTCA--GAGTGCAGGACATAACTCAGGACTCAAGAG----
-----------CAGACGGAGCACGG-TGAGAGAA--TTTTTTTTAATCAAGCCTAAAATT
CACCTCCGGACAAATTGAACCTGGAAC-----------GGGTGCTACTC--ATAAATATT
AACCATGAGACCTTTTCGCCGCAGCAGGTTTTCTATCGGCAGTTAG--------------
-----------------------------------------------ATTTTAGTGACGA
TGAAAATGATAGAACGCAACGTGCCGCATGCATCCATTCCCATTCG-TTTTCCACAGTAC
ATGTAGGAGTACTGTGCAAGTAGGGTCCGTACATTCAGTCTCTCTCACCAGTTGGACTCT
TCTACTGCTAC-AAAGACATGAGCTGCCTGGAATGGGAACCGGAG-GAGCGAGCGAGCCT
GA----------------------------------------------------------
------------------CGGTCTCACACACACAGTCACAC-------TCCCAAGCCAAT
TATTATAAGAGGCGAGATGAGCAACTCCAGCTC-TTAACCAATCCACT--CCTCCTCCCT
CTCCACCTCCTCTGC-TTTGCTCTGCCACTCTGCTGAGGTGGGGGGCAGAGGAGCTCCCC
CTCCCTCCTCTCCCC-TCCTCGCCATGTCTAGCAGCGACCCGGAGGAGATCAGGGCGCGC
GTCGTCGTTCTCGGTTCGCCCCATGCCGACGGCGGCGACGAGTGGGCCCGGCCCGAGCTC
GAGGCCTTCCATCTGCCGTCTCCCGCCCACCAGCCTCCTGGCTTCCTAGCCGGGCAACCG
GAAGCAGCAGAGCAA-CCCACGCTCCCTGCTCCTGCTGGCCGC--AGCAGCAGCAGCAGC
AACACGCCTACTACATCTGCCGGTGGCGGCGCTGCTCCTCCTCCTCCTTCTTCGCCT-CC
CCCTCCGCCGGCTTCTCTGGAGACCGAGCAGCCGCCCAATGCCAGGCCAGCCTCCGCCGG
CGCCAATGACAGCAAGAAGCCCACCCCGCCCGCCGCCCTGCGCGACCTCTTCCGCTTCGC
CGACGGCCTCGACTGCGCGCTCATGCTCATCGGCACCCTCGGCGCGCTCGTCCACGGCTG
CTCGCTCCCCGTCTTCCTCCGCTTCTTCGCCGACCTCGTCGACTCCTTCGGCTCCCACGC
CGACGACCCGGACACCATGGTCCGCCTCGTCGTCAAGTACGCCTTCTACTTCCTCGTCGT
CGGAGCGGCAATCTGGGCATCCTCGTGGGCAGGTACGGTATCCCTCCTCCTCCTGCCGCC
CCAGCTT--GTGTGCGTCGCGAATTGGCGGTCAATTTGGATTGGATGACAAATCACGTCG
GTCAGTCAATCGCCGTGG--CTACAAACGAGATGTTCAAATCGTTCGCCCCGCTCGCAGA
GATCTCTTGCTGGATGTGGACCGGCGAGCGGCAGTCGACGCGGATGCGGATCCGGTACCT
GGACGCGGCGCTGCGGCAGGACGTGTCCTTCTTCGACACCGACGTGCGGGCCTCGGACGT
GATCTACGCCATCAACGCGGACGCCGTGGTGGTGCAGGACGCCATCAGCGAGAAGCTGGG
CAACCTCATCCACTACATGGCCACCTTCGTGGCCGGCTTCGTCGTGGGGTTCACGGCCGC
GTGGCAGCTGGCGCTGGTCACGCTGGCCGTGGTGCCGCTCATCGCCGTCATCGGCGGGCT
GAGCGCCGCCGCGCTCGCCAAGCTCTCGTCCCGCAGCCAGGACGCGCTCTCGGGCGCCAG
CGGCATCGCGGAGCAGGCGCTCGCGCAGATACGGATCGTGCAGGCGTTCGTTGGCGAGGA
GCGCGAGATGCGGGCCTACTCGGCGGCGCTGGCCGTGGCGCAGAGGATCGGCTACCGCAG
CGGCTTCGCCAAGGGGCTCGGCCTCGGCGGCACCTACTTCACCGTCTTCTGCTGCTACGG
GCTCCTGCTCTGGTACGGCGGCCACCTCGTGCGCGCCCAGCACACCAACGGCGGGCTCGC
CATCGCCACCATGTTCTCCGTCATGATCGGCGGACTGTAAGGCCCACCACACCACG--CA
CTCTCTCCTTCTGCTGCTCCTCGGCCCGCCCCCGTCGTCATTGCTGCTGACGGTATCTGT
GGATCGCGTGCAGGGCCCTCGGGCAGTCGGCGCCGAGCATGGCCGCGTTCGCCAAGGCGC
GTGTGGCGGCTGCCAAGATCTTCCGCATCATCGACCACAGGCCGGGCATCTCCTCGCGC-
--------GACGGCGCGGAGCCAGAGTCGGTGACGGGGCGGGTGGAGATGCGGGGCGTGG
ACTTCGCGTACCCGTCGCGGCCGGACGTCCCCATCCTGCGCGGCTTCTCGCTGAGCGTGC
CCGCCGGGAAGACCATCGCGCTGGTGGGCAGCTCCGGCTCCGGGAAGAGCACGGTGGTGT
CGCTCATCGAGAGATTCTACGACCCCAGCGCAG-------GTA---TACCTAGTACTGTT
ACTACTTTTAGCGCATTAATCTGAGGATGTCCAGTTCGCTTGCTTGCCAATCGCCATTGC
CATCGCAACAACAATACT--TCGCCAACTGCCATTGCTGGGTAGAC--------TAGTAC
AGTAGCAGTTAGAAGAAGCCTCCACTGTACATTGCATTGCCAAACAAAAGTGAATTGTGC
AGTAACTCTGTACCACCACATTGACATGGAAATGAAGTGAATGCTTGGAGCATGCAGAGC
TGGCCGGCCTCATGGGCTGCTGCTACCTGCTAGCTAGCCAACCAGAACCAGCCATCCTCT
TTCTTGCTTTTC--TTTTTACTTTCTTT-GGTCGTGGCTGTTTGTGGTCATACATACATT
CA--CGCAGAGCAGAAGAGCTA-GCTAAGCTAGGTGGGTGTGCCTGCAACG-CGGGACAA
AGAAAACTATTTGTTGCCTGGCAAGATGCTACTGTTGCCTAG--CACATGCCTGCCATTG
ACCGACTGCTCAGTGAGAAGTGGTTCAGTTGTGCTGTTGACAGTATAGATAG--ATATAT
ATAGTAGCCCTGTAGATTTTTTTTTCAGAC-AAAAAAAGAAGAAGAACGAGATGAAGTCT
GCAATTCGGTTTTGGCAGGGCAAATCCTGCTGGACGGGCACGACCTCAGGTCGCTGGAGC
TGCGGTGGCTGCGGCGGCAGATCGGGCTGGTGAGCCAGGAGCCGGCGCTGTTCGCGACGA
GCATCAGGGAGAACCTGCTGCTGGGGCGGGACAGCCAGAGCGCGACGCTGGCGGAGATGG
AGGAGGCGGCCAGGGTGGCCAACGCCCACTCCTTCATCATCAAACTCCCCGACGGCTACG
ACACGCAG------GTCCGTCCCGTATGGCCGTATAGC----TAGC-TCACTAGCTGCAC
TCCACTG-CACTGCCACTTCTCTCGCTATCTTGCTCCCCACCGTTGCTGCGCCTGCCTGT
[truncated: 4,134,064 more chars]
