# Supplementary material for: Natural Variation and Domestication Selection of ZmPGP1 Affects Plant Architecture and Yield-Related Traits in Maize
Source: Genes (Basel). 2019 Aug 30;10(9):664. doi: 10.3390/genes10090664 (PMC6770335; doi:10.3390/genes10090664)
Supplement: Supplementary file 1 [file genes-10-00664-s001.zip › Supplementary Materials/Dataset2.The variaton of ZmPGP1.txt]

rs	alleles	chrom	pos	strand	assembly	center	protLSID	assayLSID	panelLSID	QCcode	A002	A003	A004	A005	A006	A007	A008	A010	A011	A012	A013	A014	A015	A016	A017	A018	A020	A021	A022	A023	A024	A025	A027	A028	A029	A030	A031	A032	A033	A034	A035	A037	A038	A039	A040	A041	A042	A043	A044
snp-1924	T/G	829_GRMZM2G315375	-1924	+	snp	21	NA	NA	NA	NA	T	T	T	T	N	N	N	T	T	T	T	T	T	T	T	N	T	T	T	T	T	N	N	N	T	T	T	T	T	T	T	T	T	G	N	T	T	T	T
snp-1836	G/A	829_GRMZM2G315375	-1836	+	snp	109	NA	NA	NA	NA	G	A	A	G	N	N	N	G	G	A	G	G	G	G	A	N	A	N	G	G	G	N	N	N	A	G	G	G	G	G	G	A	G	G	N	G	G	G	G
snp-1789	G/A	829_GRMZM2G315375	-1789	+	snp	156	NA	NA	NA	NA	G	G	G	G	N	N	N	A	G	G	G	G	G	A	G	N	G	N	N	G	G	N	N	N	G	A	A	A	G	A	A	G	G	G	G	A	G	G	A
snp-1766	C/T	829_GRMZM2G315375	-1766	+	snp	179	NA	NA	NA	NA	C	C	C	C	N	N	N	T	C	C	C	C	C	T	C	N	C	N	N	C	C	N	N	N	C	T	T	T	C	T	T	C	C	C	C	T	C	C	T
snp-1677	C/T	829_GRMZM2G315375	-1677	+	snp	268	NA	NA	NA	NA	T	C	C	C	N	C	N	C	T	C	T	T	T	C	N	N	C	C	N	T	T	N	C	C	C	C	C	C	T	C	C	C	T	C	C	C	T	T	C
snp-1664	G/T	829_GRMZM2G315375	-1664	+	snp	281	NA	NA	NA	NA	G	T	T	G	N	G	N	G	G	G	G	G	G	G	N	N	T	G	N	G	G	N	G	G	G	G	G	G	G	G	G	G	G	G	G	G	G	G	G
snp-1660	C/T	829_GRMZM2G315375	-1660	+	snp	285	NA	NA	NA	NA	C	T	T	C	N	T	N	C	C	T	C	C	C	C	N	N	T	T	N	C	C	N	T	C	T	C	C	C	C	C	C	T	C	C	T	C	C	C	C
snp-1653	C/T	829_GRMZM2G315375	-1653	+	snp	292	NA	NA	NA	NA	C	C	C	C	N	C	N	T	C	C	C	C	C	C	C	N	C	C	N	C	C	N	C	T	C	T	C	C	C	T	T	C	C	T	C	T	C	C	T
snp-1633	G/A	829_GRMZM2G315375	-1633	+	snp	312	NA	NA	NA	NA	A	G	G	A	G	G	G	G	A	G	A	A	A	G	G	G	G	G	G	A	A	G	G	G	G	G	G	G	A	G	A	G	A	G	G	G	A	A	G
snp-1565	G/A	829_GRMZM2G315375	-1565	+	snp	380	NA	NA	NA	NA	G	A	A	G	G	G	G	G	G	G	G	G	G	G	G	G	A	G	G	G	G	G	G	G	G	G	G	G	G	G	G	G	G	G	G	G	G	G	G
snp-1541	G/A	829_GRMZM2G315375	-1541	+	snp	404	NA	NA	NA	NA	G	G	G	G	G	G	G	G	G	G	G	G	G	A	G	G	G	G	G	G	G	G	G	G	G	G	A	A	G	G	G	G	G	G	G	G	G	G	G
snp-1538	C/T	829_GRMZM2G315375	-1538	+	snp	407	NA	NA	NA	NA	C	C	C	C	C	C	C	C	C	C	C	C	C	T	C	C	C	C	C	C	C	C	C	C	C	C	T	T	C	C	C	C	C	C	C	C	C	C	C
snp-1530	A/T	829_GRMZM2G315375	-1530	+	snp	415	NA	NA	NA	NA	A	A	A	A	T	T	A	A	A	A	A	A	A	A	A	T	A	A	A	A	A	T	A	T	A	T	A	A	A	A	A	A	A	A	A	A	A	A	A
snp-1458	C/T	829_GRMZM2G315375	-1458	+	snp	487	NA	NA	NA	NA	T	C	C	T	C	C	N	C	T	C	T	T	T	C	C	C	C	N	N	T	T	C	C	C	C	C	C	C	T	C	T	C	T	C	C	C	T	T	C
snp-1437	C/T	829_GRMZM2G315375	-1437	+	snp	508	NA	NA	NA	NA	T	C	C	T	C	N	N	C	T	N	T	T	T	C	N	N	C	N	N	T	T	N	N	N	C	C	C	C	T	C	T	C	T	C	C	C	T	T	C
snp-1415	C/T	829_GRMZM2G315375	-1415	+	snp	530	NA	NA	NA	NA	T	C	C	T	C	N	N	C	T	N	T	T	T	C	N	N	C	N	N	T	T	N	N	N	C	C	C	C	T	C	T	C	T	C	N	C	T	T	C
snp-1412	G/A	829_GRMZM2G315375	-1412	+	snp	533	NA	NA	NA	NA	A	G	G	A	G	N	N	G	A	N	A	A	A	G	N	N	G	N	N	A	A	N	N	N	G	G	G	G	A	G	A	G	A	G	N	G	A	A	G
snp-1388	G/A	829_GRMZM2G315375	-1388	+	snp	557	NA	NA	NA	NA	G	G	G	G	N	N	N	A	G	N	G	G	G	A	N	N	G	N	N	G	G	N	N	N	G	A	A	A	G	A	A	G	G	A	N	A	G	G	A
snp-1386	G/A	829_GRMZM2G315375	-1386	+	snp	559	NA	NA	NA	NA	A	G	G	G	N	N	N	G	A	N	A	A	A	G	N	N	G	N	N	A	A	N	N	N	G	G	G	G	A	G	G	G	A	G	N	G	A	A	G
snp-1381	G/A	829_GRMZM2G315375	-1381	+	snp	564	NA	NA	NA	NA	G	A	A	G	N	N	N	G	G	N	G	G	G	G	N	N	A	N	N	G	G	N	N	N	G	G	G	G	G	G	G	G	G	G	N	G	G	G	G
indel-1380	----/ATAT	829_GRMZM2G315375	-1380	+	indel	565	NA	NA	NA	NA	-	-	-	-	-	-	-	A	-	-	-	-	-	A	-	-	-	-	-	-	-	-	-	-	-	A	A	A	-	A	A	-	-	A	-	A	-	-	A
snp-1370	C/T	829_GRMZM2G315375	-1370	+	snp	575	NA	NA	NA	NA	T	C	C	T	N	N	N	C	T	N	T	T	T	C	N	N	C	N	N	T	T	N	N	N	C	C	C	C	T	C	T	C	T	C	N	C	T	T	C
snp-1368	G/A	829_GRMZM2G315375	-1368	+	snp	577	NA	NA	NA	NA	G	G	G	G	N	N	N	G	G	N	G	G	G	G	N	N	G	N	N	G	G	N	N	N	G	G	G	G	G	G	G	G	G	G	N	G	G	G	G
snp-1349	G/A	829_GRMZM2G315375	-1349	+	snp	596	NA	NA	NA	NA	A	G	G	A	N	N	N	G	A	N	A	A	A	G	N	N	G	N	N	A	A	N	N	N	G	G	G	G	A	G	A	G	A	G	N	G	A	A	G
snp-1345	C/T	829_GRMZM2G315375	-1345	+	snp	600	NA	NA	NA	NA	C	C	C	C	N	N	N	T	C	N	C	C	C	T	C	N	C	N	N	C	C	N	C	N	C	T	T	T	C	T	T	C	C	T	N	T	C	C	T
snp-1340	G/A	829_GRMZM2G315375	-1340	+	snp	605	NA	NA	NA	NA	G	G	G	G	N	N	N	A	G	N	G	G	G	A	G	N	G	N	G	G	G	N	G	N	G	A	A	A	G	A	A	G	G	A	N	A	G	G	A
snp-1329	C/A	829_GRMZM2G315375	-1329	+	snp	616	NA	NA	NA	NA	C	C	C	C	N	N	N	A	C	N	C	C	C	C	A	A	C	A	A	C	C	A	A	N	A	A	A	C	C	C	A	A	C	A	N	A	C	C	A
indel-1328	C/-	829_GRMZM2G315375	-1328	+	indel	617	NA	NA	NA	NA	C	C	C	C	N	-	N	C	C	N	C	C	C	C	C	C	C	C	C	C	C	C	C	N	C	C	C	C	C	C	C	C	C	C	N	C	C	C	C
indel-1327	T/-	829_GRMZM2G315375	-1327	+	indel	618	NA	NA	NA	NA	T	T	T	T	N	-	N	T	T	N	T	T	T	T	T	T	T	T	T	T	T	T	T	N	T	T	T	T	T	T	T	T	T	T	N	T	T	T	T
indel-1326	C/-	829_GRMZM2G315375	-1326	+	indel	619	NA	NA	NA	NA	C	-	C	C	N	-	N	C	C	N	C	C	C	C	C	C	C	C	C	C	C	C	C	N	C	C	C	C	C	C	C	C	C	C	N	C	C	C	C
snp-1325	C/T	829_GRMZM2G315375	-1325	+	snp	620	NA	NA	NA	NA	C	N	C	C	N	N	N	T	C	N	C	T	T	C	C	C	C	C	C	T	T	C	C	N	N	T	C	C	C	N	C	C	C	T	N	T	T	C	N
snp-1324	T/C	829_GRMZM2G315375	-1324	+	snp	621	NA	NA	NA	NA	T	C	T	T	N	N	N	T	N	N	T	C	C	T	T	T	T	T	T	C	C	T	T	N	N	C	T	T	T	T	T	T	C	C	N	C	C	T	N
snp-1323	C/T	829_GRMZM2G315375	-1323	+	snp	622	NA	NA	NA	NA	C	C	C	C	N	N	N	C	N	N	C	C	C	C	C	C	C	C	C	C	C	C	C	N	C	T	C	C	C	C	C	C	T	T	N	T	C	C	N
snp-1322	T/C	829_GRMZM2G315375	-1322	+	snp	623	NA	NA	NA	NA	T	T	T	T	N	N	N	T	T	N	T	T	T	T	T	T	T	T	T	T	T	T	T	N	T	T	T	T	T	T	T	T	C	T	N	C	T	T	T
snp-1320	T/C	829_GRMZM2G315375	-1320	+	snp	625	NA	NA	NA	NA	T	T	T	T	N	N	N	T	T	N	T	T	T	T	T	T	T	T	T	C	T	T	T	N	T	T	T	T	T	T	T	T	C	T	N	T	T	T	T
snp-1309	C/A	829_GRMZM2G315375	-1309	+	snp	636	NA	NA	NA	NA	C	C	C	C	N	N	C	A	C	N	C	C	C	C	C	C	C	C	C	C	C	C	C	N	C	A	C	C	C	N	A	C	C	N	N	N	C	C	N
snp-1307	C/A	829_GRMZM2G315375	-1307	+	snp	638	NA	NA	NA	NA	C	C	C	C	N	N	C	A	C	N	C	C	C	C	C	C	C	C	C	C	C	C	C	N	C	A	C	C	C	N	A	C	C	A	N	A	C	A	N
snp-1305	C/A	829_GRMZM2G315375	-1305	+	snp	640	NA	NA	NA	NA	A	C	C	C	N	N	C	A	A	N	A	C	C	C	C	C	C	C	C	C	C	C	C	N	C	A	C	C	C	N	A	C	C	A	N	A	C	A	N
snp-1303	C/A	829_GRMZM2G315375	-1303	+	snp	642	NA	NA	NA	NA	A	C	C	C	N	N	C	A	A	N	A	C	C	C	C	C	C	C	C	C	C	C	C	N	C	A	C	C	C	N	A	C	C	A	C	A	C	A	N
indel-1302	--/TC	829_GRMZM2G315375	-1302	+	indel	643	NA	NA	NA	NA	-	-	-	-	-	-	-	-	-	-	-	-	-	-	-	-	-	-	-	T	T	-	-	-	-	-	-	-	-	-	-	-	T	-	-	-	T	-	-
indel-1300	--/TC	829_GRMZM2G315375	-1300	+	indel	645	NA	NA	NA	NA	-	-	-	-	-	-	-	-	-	-	-	-	-	-	-	-	-	-	-	T	T	-	-	-	-	-	-	-	-	-	-	-	T	-	-	-	T	-	-
indel-1298	--/TC	829_GRMZM2G315375	-1298	+	indel	647	NA	NA	NA	NA	-	-	-	-	-	-	-	-	-	-	-	-	-	-	-	-	-	-	-	T	T	-	-	-	-	-	-	-	-	-	-	-	T	-	-	-	T	-	-
indel-1294	-/T	829_GRMZM2G315375	-1294	+	indel	651	NA	NA	NA	NA	-	-	-	-	-	-	-	-	-	-	-	-	-	-	-	-	-	-	-	T	T	-	-	-	-	-	-	-	-	-	-	-	T	-	-	-	-	-	-
indel-1292	--/TA	829_GRMZM2G315375	-1292	+	indel	653	NA	NA	NA	NA	-	-	-	-	-	-	-	-	-	-	-	-	-	-	-	-	-	-	-	T	T	-	-	-	-	-	-	-	-	-	-	-	T	-	-	-	T	-	-
indel-1290	--/TA	829_GRMZM2G315375	-1290	+	indel	655	NA	NA	NA	NA	-	-	-	-	-	-	-	-	-	-	-	-	-	-	-	-	-	-	-	T	T	-	-	-	-	-	-	-	-	-	-	-	T	-	-	-	T	-	-
snp-1287	C/A	829_GRMZM2G315375	-1287	+	snp	658	NA	NA	NA	NA	A	C	C	C	N	N	C	A	A	N	A	N	N	C	C	C	C	C	C	A	A	C	C	N	C	A	C	C	C	N	A	C	A	A	C	A	A	A	N
snp-1268	G/A	829_GRMZM2G315375	-1268	+	snp	677	NA	NA	NA	NA	A	G	G	G	N	G	G	A	A	N	A	A	A	G	G	G	G	G	G	A	A	G	G	N	G	A	G	G	A	G	A	G	A	A	G	A	A	A	G
snp-1266	G/A	829_GRMZM2G315375	-1266	+	snp	679	NA	NA	NA	NA	A	G	G	G	N	G	G	A	A	N	A	A	A	G	G	G	G	G	G	A	A	G	G	N	G	A	G	G	A	G	A	G	A	A	G	A	A	A	G
snp-1264	G/A	829_GRMZM2G315375	-1264	+	snp	681	NA	NA	NA	NA	A	G	G	G	N	G	G	A	A	N	A	A	A	G	G	G	G	G	G	A	A	G	G	N	G	A	G	G	A	G	A	G	A	A	G	A	A	A	G
snp-1231	G/C	829_GRMZM2G315375	-1231	+	snp	714	NA	NA	NA	NA	G	G	G	G	N	C	C	G	G	N	G	G	G	G	C	C	G	C	C	G	G	C	C	N	G	G	C	C	G	G	G	G	G	G	C	G	G	G	G
snp-1229	G/A	829_GRMZM2G315375	-1229	+	snp	716	NA	NA	NA	NA	G	G	G	G	N	A	A	G	G	N	G	G	G	G	A	A	G	A	A	G	G	A	A	N	G	G	A	A	G	G	G	G	G	G	A	G	G	G	G
snp-1224	G/C	829_GRMZM2G315375	-1224	+	snp	721	NA	NA	NA	NA	G	G	G	G	N	C	C	G	G	N	G	G	G	G	C	C	G	C	C	G	G	C	C	N	G	G	C	C	G	G	G	G	G	G	C	G	G	G	G
snp-1210	A/G	829_GRMZM2G315375	-1210	+	snp	735	NA	NA	NA	NA	A	A	A	A	N	G	G	A	A	N	A	A	A	A	A	A	A	A	A	A	A	A	A	N	A	A	G	G	A	A	A	A	A	A	G	A	A	A	A
snp-1164	A/T	829_GRMZM2G315375	-1164	+	snp	781	NA	NA	NA	NA	A	A	A	A	A	A	A	A	A	N	A	A	A	A	T	T	A	T	T	A	A	T	T	A	A	A	A	A	A	A	A	A	A	A	A	A	A	A	A
snp-1160	G/T	829_GRMZM2G315375	-1160	+	snp	785	NA	NA	NA	NA	G	G	G	G	G	T	T	G	G	N	G	G	G	G	G	G	G	G	G	G	G	G	G	G	G	G	T	T	G	G	G	G	G	G	T	G	G	G	G
indel-1158	-/T	829_GRMZM2G315375	-1158	+	indel	787	NA	NA	NA	NA	-	-	-	-	-	-	-	-	-	-	-	-	-	-	T	T	-	T	T	-	-	T	T	-	-	-	-	-	-	-	-	-	-	-	-	-	-	-	-
indel-1157	T/-	829_GRMZM2G315375	-1157	+	indel	788	NA	NA	NA	NA	T	T	T	T	T	N	N	-	T	N	T	T	T	T	T	T	T	T	T	T	T	T	T	N	T	-	N	N	T	-	-	T	T	-	N	-	T	T	-
snp-1155	T/A	829_GRMZM2G315375	-1155	+	snp	790	NA	NA	NA	NA	T	T	T	T	T	A	A	T	T	N	T	T	T	T	T	T	T	T	T	T	T	T	T	T	T	T	T	T	T	T	T	T	T	T	T	T	T	T	T
snp-1149	C/T	829_GRMZM2G315375	-1149	+	snp	796	NA	NA	NA	NA	C	C	C	C	C	T	T	C	C	N	C	C	C	C	C	C	C	C	C	C	C	C	C	C	C	C	T	T	C	C	C	C	C	C	T	C	C	C	C
indel-1105	-----/AATGC	829_GRMZM2G315375	-1105	+	indel	840	NA	NA	NA	NA	-	-	-	-	-	-	-	-	-	-	-	-	-	-	A	A	-	A	A	-	-	A	A	-	-	-	-	-	-	-	-	-	-	-	-	-	-	-	-
snp-1088	A/G	829_GRMZM2G315375	-1088	+	snp	857	NA	NA	NA	NA	G	A	A	G	A	A	A	A	G	N	G	G	G	A	A	A	A	A	A	G	G	A	A	A	A	A	A	A	G	A	G	A	G	A	A	A	G	G	A
snp-1079	C/T	829_GRMZM2G315375	-1079	+	snp	866	NA	NA	NA	NA	C	T	T	C	T	C	C	C	C	N	C	C	C	C	C	C	T	C	C	C	C	C	C	C	T	C	C	C	C	C	C	T	C	C	C	C	C	C	C
snp-1030	G/T	829_GRMZM2G315375	-1030	+	snp	915	NA	NA	NA	NA	G	T	T	G	N	G	G	T	G	N	G	G	G	T	G	G	T	G	G	G	G	G	G	N	T	T	G	G	G	T	G	T	G	T	G	T	G	G	T
indel-1023	-/T	829_GRMZM2G315375	-1023	+	indel	922	NA	NA	NA	NA	T	-	-	T	-	-	-	-	T	-	T	T	T	-	-	-	-	-	-	T	T	-	-	-	-	-	-	-	T	-	T	-	T	-	-	-	T	T	-
snp-1010	G/T	829_GRMZM2G315375	-1010	+	snp	935	NA	NA	NA	NA	G	G	G	G	N	T	T	G	G	G	G	G	G	G	G	G	G	G	G	G	G	G	G	G	G	G	T	T	G	G	G	G	G	G	T	G	G	G	G
snp-1007	G/T	829_GRMZM2G315375	-1007	+	snp	938	NA	NA	NA	NA	G	G	G	G	N	G	G	G	G	G	G	G	G	G	T	T	G	T	T	G	G	T	T	G	G	G	G	G	G	G	G	G	G	G	G	G	G	G	G
snp-1006	C/T	829_GRMZM2G315375	-1006	+	snp	939	NA	NA	NA	NA	C	C	C	C	N	C	C	C	C	C	C	C	C	C	T	T	C	T	T	C	C	T	T	C	C	C	C	C	C	C	C	C	C	C	C	C	C	C	C
snp-984	G/C	829_GRMZM2G315375	-984	+	snp	961	NA	NA	NA	NA	G	G	G	G	N	G	G	G	G	G	G	G	G	G	C	C	G	C	C	G	G	C	C	G	G	G	G	G	G	G	G	G	G	G	G	G	G	G	G
snp-975	C/T	829_GRMZM2G315375	-975	+	snp	970	NA	NA	NA	NA	C	C	C	C	N	C	C	C	C	C	C	C	C	C	T	T	C	T	T	C	C	T	T	T	C	C	C	C	C	C	C	C	C	C	C	C	C	C	C
indel-971	T/-	829_GRMZM2G315375	-971	+	indel	974	NA	NA	NA	NA	T	T	T	T	N	-	-	T	T	T	T	T	T	T	-	-	T	-	-	T	T	-	-	T	T	T	T	T	T	T	T	T	T	T	-	T	T	T	T
indel-970	GACAG/-----	829_GRMZM2G315375	-970	+	indel	975	NA	NA	NA	NA	G	G	G	G	N	-	-	G	G	G	G	G	G	G	-	-	G	-	-	G	G	-	-	G	G	G	-	-	G	G	G	G	G	G	-	G	G	G	G
indel-965	-/T	829_GRMZM2G315375	-965	+	indel	980	NA	NA	NA	NA	-	-	-	-	-	-	-	T	-	T	-	-	-	T	-	-	-	-	-	-	-	-	-	-	-	T	-	-	-	T	T	-	-	T	-	T	-	-	T
indel-964	-/A	829_GRMZM2G315375	-964	+	indel	981	NA	NA	NA	NA	-	-	-	-	-	-	-	A	-	A	-	-	-	A	-	-	-	-	-	-	-	-	-	-	-	A	A	A	-	A	A	-	-	A	-	A	-	-	A
snp-946	A/T	829_GRMZM2G315375	-946	+	snp	999	NA	NA	NA	NA	A	A	A	A	N	A	A	A	A	A	A	A	A	A	A	A	A	A	A	A	A	A	A	A	T	A	A	A	A	A	A	T	A	A	A	A	A	A	A
indel-944	G/-	829_GRMZM2G315375	-944	+	indel	1001	NA	NA	NA	NA	-	G	G	-	N	G	G	G	-	G	-	-	-	G	G	G	G	G	G	-	-	G	G	G	G	G	G	G	-	G	-	G	-	G	G	G	-	-	G
snp-928	G/T	829_GRMZM2G315375	-928	+	snp	1017	NA	NA	NA	NA	G	G	G	G	G	T	T	G	G	G	G	G	G	G	G	G	G	G	G	G	G	G	G	G	G	G	T	T	G	G	G	G	G	G	T	G	G	G	G
indel-923	-/A	829_GRMZM2G315375	-923	+	indel	1022	NA	NA	NA	NA	-	-	-	-	-	A	A	-	-	-	-	-	-	-	A	-	-	-	-	-	-	-	A	-	-	-	A	A	-	-	-	-	-	-	A	-	-	-	-
indel-909	-/T	829_GRMZM2G315375	-909	+	indel	1036	NA	NA	NA	NA	T	-	-	T	-	-	-	-	T	-	T	T	T	-	-	-	-	-	-	T	T	-	-	-	-	-	-	-	T	-	T	-	T	-	-	-	T	T	-
snp-905	C/T	829_GRMZM2G315375	-905	+	snp	1040	NA	NA	NA	NA	C	C	C	C	C	T	T	C	C	C	C	C	C	C	T	C	C	C	T	C	C	C	T	C	C	C	T	T	C	C	C	C	C	C	T	C	C	C	C
snp-896	T/C	829_GRMZM2G315375	-896	+	snp	1049	NA	NA	NA	NA	T	T	T	T	T	T	T	C	T	T	T	T	T	T	T	T	T	T	T	T	T	T	T	T	T	C	T	T	T	C	C	T	T	T	T	C	T	T	C
indel-872	T/-	829_GRMZM2G315375	-872	+	indel	1073	NA	NA	NA	NA	T	T	T	T	-	T	T	T	T	T	T	T	T	T	T	T	T	T	T	T	T	T	T	T	-	T	T	T	T	T	T	-	T	-	T	T	T	T	T
snp-865	G/A	829_GRMZM2G315375	-865	+	snp	1080	NA	NA	NA	NA	A	G	G	A	G	G	G	G	A	A	A	A	A	G	G	G	G	G	G	A	A	G	G	A	G	G	G	G	A	G	A	G	A	G	G	G	A	A	G
indel-853	-/A	829_GRMZM2G315375	-853	+	indel	1092	NA	NA	NA	NA	A	-	-	-	-	-	-	-	A	-	A	A	A	A	-	-	-	-	-	A	A	-	-	-	-	-	-	-	A	-	-	-	A	-	-	-	A	A	-
indel-848	A/-	829_GRMZM2G315375	-848	+	indel	1097	NA	NA	NA	NA	A	-	-	A	-	A	A	A	A	-	A	A	A	A	A	A	-	A	A	A	A	A	A	-	-	A	A	A	A	A	A	-	A	-	A	A	A	A	A
indel-847	AA/--	829_GRMZM2G315375	-847	+	indel	1098	NA	NA	NA	NA	A	-	-	A	-	A	A	A	A	-	A	A	A	A	A	A	-	A	A	A	A	A	A	-	-	A	A	A	A	A	A	-	A	-	A	A	A	A	A
indel-845	G/-	829_GRMZM2G315375	-845	+	indel	1100	NA	NA	NA	NA	N	-	-	G	-	G	G	G	N	-	N	N	N	G	N	N	-	N	N	N	N	N	N	-	-	G	G	G	N	G	G	-	N	-	G	G	N	N	G
snp-842	C/A	829_GRMZM2G315375	-842	+	snp	1103	NA	NA	NA	NA	C	C	C	C	N	C	C	C	C	C	C	C	C	C	A	A	C	A	A	C	C	A	A	C	C	C	C	C	C	C	C	C	C	C	C	C	C	C	C
snp-841	G/A	829_GRMZM2G315375	-841	+	snp	1104	NA	NA	NA	NA	G	G	G	G	N	G	G	A	G	G	G	G	G	A	G	G	G	G	G	G	G	G	G	G	G	A	A	A	G	A	A	G	G	G	G	A	G	G	A
snp-837	T/C	829_GRMZM2G315375	-837	+	snp	1108	NA	NA	NA	NA	C	T	T	C	N	T	T	T	C	N	C	C	C	T	T	T	T	T	T	C	C	T	T	T	T	T	T	T	C	T	C	T	C	T	T	T	C	C	T
snp-836	C/A	829_GRMZM2G315375	-836	+	snp	1109	NA	NA	NA	NA	C	A	A	C	N	C	C	A	C	N	C	C	C	A	C	C	A	C	C	C	C	C	C	A	A	A	C	C	C	A	C	A	C	A	C	A	C	C	A
snp-834	C/T	829_GRMZM2G315375	-834	+	snp	1111	NA	NA	NA	NA	C	C	C	C	N	C	C	C	C	N	C	C	C	C	T	T	C	T	T	C	C	T	T	C	C	C	C	C	C	C	C	C	C	C	C	C	C	C	C
snp-833	G/A	829_GRMZM2G315375	-833	+	snp	1112	NA	NA	NA	NA	G	G	G	G	N	G	G	A	G	N	G	G	G	A	A	A	G	A	A	G	G	A	A	G	G	A	A	A	G	A	A	G	G	G	G	A	G	G	A
indel-829	-/T	829_GRMZM2G315375	-829	+	indel	1116	NA	NA	NA	NA	T	-	-	T	-	-	-	-	T	-	T	T	T	-	-	-	-	-	-	T	T	-	-	-	-	-	-	-	T	-	T	-	T	-	-	-	T	T	-
snp-819	G/A	829_GRMZM2G315375	-819	+	snp	1126	NA	NA	NA	NA	G	G	G	G	N	G	G	G	G	N	G	G	G	G	A	A	G	A	A	G	G	A	A	G	G	G	G	G	G	G	G	G	G	G	G	G	G	G	G
snp-812	C/A	829_GRMZM2G315375	-812	+	snp	1133	NA	NA	NA	NA	C	C	C	C	N	C	C	A	C	N	C	C	C	A	C	C	C	C	C	C	C	C	C	C	C	A	A	A	C	A	A	C	C	C	C	A	C	C	A
snp-811	C/T	829_GRMZM2G315375	-811	+	snp	1134	NA	NA	NA	NA	T	C	C	T	N	C	C	C	T	N	T	T	T	C	C	C	C	C	C	T	T	C	C	C	C	C	C	C	T	C	T	C	T	C	C	C	T	T	C
snp-804	T/A	829_GRMZM2G315375	-804	+	snp	1141	NA	NA	NA	NA	T	T	T	T	N	T	T	T	T	N	T	T	T	T	A	A	T	A	A	T	T	A	A	N	T	T	T	T	T	T	T	T	T	T	T	T	T	T	T
snp-803	G/T	829_GRMZM2G315375	-803	+	snp	1142	NA	NA	NA	NA	G	G	G	G	N	G	G	G	G	N	G	G	G	G	T	T	G	T	T	G	G	T	T	N	G	G	G	G	G	G	G	G	G	G	G	G	G	G	G
snp-802	G/A	829_GRMZM2G315375	-802	+	snp	1143	NA	NA	NA	NA	G	G	G	G	N	G	G	G	G	N	G	G	G	G	A	A	G	A	A	G	G	A	A	N	G	G	G	G	G	G	G	G	G	G	G	G	G	G	G
snp-800	C/T	829_GRMZM2G315375	-800	+	snp	1145	NA	NA	NA	NA	C	C	C	C	N	T	T	C	C	N	C	C	C	C	C	C	C	C	C	C	C	C	C	N	C	C	N	T	C	C	C	C	C	C	T	C	C	C	C
snp-798	T/C	829_GRMZM2G315375	-798	+	snp	1147	NA	NA	NA	NA	C	T	T	C	N	T	T	T	C	N	C	C	C	T	T	T	T	T	T	C	C	T	T	N	T	T	T	T	C	T	C	T	C	T	T	T	C	C	T
snp-797	G/A	829_GRMZM2G315375	-797	+	snp	1148	NA	NA	NA	NA	G	G	G	G	N	G	G	A	G	N	G	G	G	A	G	G	G	G	G	G	G	G	G	N	G	A	A	A	G	A	A	G	G	G	G	A	G	G	A
snp-792	G/A	829_GRMZM2G315375	-792	+	snp	1153	NA	NA	NA	NA	G	G	G	G	N	G	G	A	G	N	G	G	G	A	G	G	G	G	G	G	G	G	G	N	G	A	A	A	G	A	A	G	G	G	G	A	G	G	A
snp-791	A/C	829_GRMZM2G315375	-791	+	snp	1154	NA	NA	NA	NA	A	A	A	A	N	A	A	A	A	N	A	A	A	A	C	C	A	C	C	A	A	C	C	N	A	A	A	A	A	A	A	A	A	A	A	A	A	A	A
indel-788	A/-	829_GRMZM2G315375	-788	+	indel	1157	NA	NA	NA	NA	A	A	A	A	N	-	-	A	A	N	A	A	A	A	A	A	A	A	A	A	A	A	A	N	A	A	N	N	A	A	A	A	A	A	-	A	A	A	A
indel-787	T/-	829_GRMZM2G315375	-787	+	indel	1158	NA	NA	NA	NA	T	T	T	T	N	-	-	T	T	N	T	T	T	T	-	-	T	-	-	T	T	-	-	N	T	T	N	T	T	T	T	T	T	T	-	T	T	T	T
indel-786	TTC/---	829_GRMZM2G315375	-786	+	indel	1159	NA	NA	NA	NA	T	T	T	T	N	-	-	T	T	N	T	T	T	T	T	T	T	T	T	T	T	T	T	N	T	T	N	N	T	T	T	T	T	T	-	T	T	T	T
indel-783	T/-	829_GRMZM2G315375	-783	+	indel	1162	NA	NA	NA	NA	T	T	T	T	N	-	-	T	T	N	T	T	T	T	T	T	T	T	T	T	T	T	T	N	T	T	N	-	T	T	T	T	T	T	-	T	T	T	T
indel-782	A/-	829_GRMZM2G315375	-782	+	indel	1163	NA	NA	NA	NA	A	A	A	A	N	-	-	A	A	N	A	A	A	A	N	N	A	N	N	A	A	N	N	N	A	A	N	-	A	A	A	A	A	A	-	A	A	A	A
indel-781	AACA/----	829_GRMZM2G315375	-781	+	indel	1164	NA	NA	NA	NA	A	A	A	A	N	-	-	A	A	N	A	A	A	A	A	A	A	A	A	A	A	A	A	N	A	A	N	-	A	A	A	A	A	A	-	A	A	A	A
snp-777	C/T	829_GRMZM2G315375	-777	+	snp	1168	NA	NA	NA	NA	C	T	T	C	N	N	N	T	C	N	C	C	C	C	C	C	T	T	C	C	C	C	T	N	T	T	C	N	C	T	C	T	C	T	N	T	C	C	T
indel-776	TAG/---	829_GRMZM2G315375	-776	+	indel	1169	NA	NA	NA	NA	T	T	T	T	N	-	-	T	T	N	T	T	T	T	T	T	T	T	T	T	T	T	T	N	T	T	T	-	T	T	T	T	T	T	-	T	T	T	T
indel-771	T/-	829_GRMZM2G315375	-771	+	indel	1174	NA	NA	NA	NA	T	T	T	T	N	-	-	T	T	N	T	T	T	T	T	T	T	T	T	T	T	T	T	N	T	T	N	-	T	T	T	T	T	T	-	T	T	T	T
snp-770	C/T	829_GRMZM2G315375	-770	+	snp	1175	NA	NA	NA	NA	C	T	T	C	N	N	N	T	C	N	C	C	C	C	C	C	T	T	C	C	C	C	T	N	T	T	C	N	C	T	C	T	C	T	N	T	C	C	T
snp-769	C/T	829_GRMZM2G315375	-769	+	snp	1176	NA	NA	NA	NA	T	C	C	T	N	N	N	C	T	N	T	T	T	C	C	C	C	C	C	T	T	C	C	N	C	C	C	N	T	C	T	C	T	C	N	C	T	T	C
indel-768	TCATCAC/-------	829_GRMZM2G315375	-768	+	indel	1177	NA	NA	NA	NA	T	T	T	T	N	-	-	T	T	N	T	T	T	T	T	T	T	T	T	T	T	T	T	N	T	T	N	-	T	T	T	T	T	T	-	T	T	T	T
snp-761	C/T	829_GRMZM2G315375	-761	+	snp	1184	NA	NA	NA	NA	C	C	C	T	N	N	N	C	C	N	C	C	C	T	T	T	C	C	T	T	T	T	C	N	C	C	T	N	T	C	T	C	C	C	N	C	T	T	C
indel-760	A/-	829_GRMZM2G315375	-760	+	indel	1185	NA	NA	NA	NA	A	A	A	A	N	-	-	A	A	N	A	A	A	A	A	A	A	A	A	A	A	A	A	N	A	A	A	-	A	A	A	A	A	A	-	A	A	A	A
indel-759	GTG/---	829_GRMZM2G315375	-759	+	indel	1186	NA	NA	NA	NA	G	G	G	G	N	-	-	G	G	N	G	G	G	G	G	G	G	G	G	G	G	G	G	N	G	G	N	-	G	G	G	G	G	G	-	G	G	G	G
indel-756	A/-	829_GRMZM2G315375	-756	+	indel	1189	NA	NA	NA	NA	A	A	A	A	N	-	-	A	A	N	A	A	A	A	A	A	A	A	A	A	A	A	A	N	A	A	N	-	A	A	A	A	A	A	-	A	A	A	A
indel-755	G/-	829_GRMZM2G315375	-755	+	indel	1190	NA	NA	NA	NA	G	G	G	G	N	-	-	G	G	N	G	G	G	G	G	G	G	G	G	G	G	G	G	N	G	G	N	N	G	G	G	G	G	G	-	G	G	G	G
snp-753	C/T	829_GRMZM2G315375	-753	+	snp	1192	NA	NA	NA	NA	C	C	C	C	N	C	C	C	C	N	C	C	C	T	C	C	C	C	C	C	C	C	C	N	C	C	T	T	C	C	C	C	C	C	C	C	C	C	C
snp-751	T/A	829_GRMZM2G315375	-751	+	snp	1194	NA	NA	NA	NA	T	T	T	T	T	T	T	T	T	T	T	T	T	A	T	T	T	T	T	T	T	T	T	T	T	T	A	A	T	T	T	T	T	T	T	T	T	T	T
snp-745	T/C	829_GRMZM2G315375	-745	+	snp	1200	NA	NA	NA	NA	T	T	T	T	T	C	C	T	T	T	T	T	T	T	C	C	T	T	C	T	T	C	T	T	T	T	C	T	T	T	T	T	T	T	C	T	T	T	T
snp-741	T/C	829_GRMZM2G315375	-741	+	snp	1204	NA	NA	NA	NA	T	T	T	T	T	T	T	T	T	T	T	T	T	T	C	C	T	T	C	T	T	C	T	T	T	T	T	T	T	T	T	T	T	T	T	T	T	T	T
snp-740	A/G	829_GRMZM2G315375	-740	+	snp	1205	NA	NA	NA	NA	A	A	A	A	A	A	A	A	A	A	A	A	A	A	G	G	A	A	G	A	A	G	A	A	A	A	A	A	A	A	A	A	A	A	A	A	A	A	A
snp-731	C/T	829_GRMZM2G315375	-731	+	snp	1214	NA	NA	NA	NA	C	C	C	C	C	C	C	C	C	C	C	C	C	C	T	T	C	C	T	C	C	T	C	C	C	C	C	C	C	C	C	C	C	C	N	C	C	C	C
snp-727	C/T	829_GRMZM2G315375	-727	+	snp	1218	NA	NA	NA	NA	C	C	C	C	C	C	C	C	C	C	C	C	C	C	T	T	C	C	T	C	C	T	C	C	C	C	C	C	C	C	C	C	C	C	C	C	C	C	C
snp-722	C/T	829_GRMZM2G315375	-722	+	snp	1223	NA	NA	NA	NA	C	T	T	C	T	C	C	C	C	T	C	C	C	C	C	C	T	T	C	C	C	C	T	T	T	C	C	C	C	C	C	T	C	T	C	C	C	C	C
indel-719	-/A	829_GRMZM2G315375	-719	+	indel	1226	NA	NA	NA	NA	-	-	-	-	-	-	-	-	-	-	-	-	-	-	A	A	-	-	A	-	-	A	-	-	-	-	-	-	-	-	-	-	-	-	-	-	-	-	-
snp-717	A/C	829_GRMZM2G315375	-717	+	snp	1228	NA	NA	NA	NA	A	A	A	A	A	A	A	A	A	A	A	A	A	A	C	C	A	A	C	A	A	C	A	A	A	A	A	A	A	A	A	A	A	A	A	A	A	A	A
snp-714	G/T	829_GRMZM2G315375	-714	+	snp	1231	NA	NA	NA	NA	G	G	G	G	G	G	G	T	G	G	G	G	G	T	G	G	G	G	G	G	G	G	G	G	G	T	G	G	G	T	T	G	G	G	G	T	G	G	T
snp-713	C/T	829_GRMZM2G315375	-713	+	snp	1232	NA	NA	NA	NA	C	C	C	C	C	T	T	C	C	C	C	C	C	C	C	C	C	C	C	C	C	C	C	C	C	C	T	T	C	C	C	C	C	C	T	C	C	C	C
indel-712	AG/--	829_GRMZM2G315375	-712	+	indel	1233	NA	NA	NA	NA	A	-	-	A	-	A	A	A	A	-	A	A	A	A	A	A	-	-	A	A	A	A	-	-	-	A	A	A	A	A	A	-	A	-	A	A	A	A	A
indel-710	GACATA/------	829_GRMZM2G315375	-710	+	indel	1235	NA	NA	NA	NA	G	-	-	G	-	N	N	G	G	-	G	G	G	G	G	G	-	-	G	G	G	G	-	-	-	G	N	N	G	G	G	-	G	-	N	G	G	G	G
snp-700	A/G	829_GRMZM2G315375	-700	+	snp	1245	NA	NA	NA	NA	A	A	A	A	A	G	G	A	A	A	A	A	A	A	A	A	A	A	A	A	A	A	A	A	A	A	G	G	A	A	A	A	A	A	G	A	A	A	A
indel-694	C/-	829_GRMZM2G315375	-694	+	indel	1251	NA	NA	NA	NA	C	-	-	C	-	C	C	C	C	-	C	C	C	C	N	N	-	-	N	C	C	N	-	-	-	C	C	C	C	C	C	-	C	-	C	C	C	C	C
snp-693	G/A	829_GRMZM2G315375	-693	+	snp	1252	NA	NA	NA	NA	A	N	N	A	N	G	G	G	A	N	A	A	A	G	G	G	N	N	G	A	A	G	N	N	N	G	G	G	A	G	A	N	A	N	G	G	A	A	G
indel-692	AG/--	829_GRMZM2G315375	-692	+	indel	1253	NA	NA	NA	NA	A	-	-	A	-	A	A	A	A	-	A	A	A	A	A	A	-	-	A	A	A	A	-	-	-	A	A	A	A	A	A	-	A	-	A	A	A	A	A
indel-690	AG/--	829_GRMZM2G315375	-690	+	indel	1255	NA	NA	NA	NA	A	-	-	A	-	A	A	A	A	-	A	A	A	A	A	A	-	-	A	A	A	A	-	-	-	A	A	A	A	A	A	-	A	-	A	A	A	A	A
indel-673	CAGA/----	829_GRMZM2G315375	-673	+	indel	1272	NA	NA	NA	NA	C	-	-	C	-	C	C	C	C	-	C	C	C	C	C	C	-	-	C	C	C	C	-	-	-	C	C	C	C	C	C	-	C	-	C	C	C	C	C
indel-669	CGG/---	829_GRMZM2G315375	-669	+	indel	1276	NA	NA	NA	NA	C	-	-	C	-	C	C	C	C	-	C	C	C	C	N	N	-	-	N	C	C	N	-	-	-	C	C	C	C	C	C	-	C	-	C	C	C	C	C
indel-666	AG/--	829_GRMZM2G315375	-666	+	indel	1279	NA	NA	NA	NA	A	-	-	A	-	A	A	A	A	-	A	A	A	A	A	A	-	-	A	A	A	A	-	-	-	A	A	A	A	A	A	-	A	-	A	A	A	A	A
snp-663	A/G	829_GRMZM2G315375	-663	+	snp	1282	NA	NA	NA	NA	A	G	G	A	G	A	A	A	A	G	A	A	A	A	A	A	G	G	A	A	A	A	G	G	G	A	A	A	A	A	A	G	A	G	A	A	A	A	A
snp-661	A/G	829_GRMZM2G315375	-661	+	snp	1284	NA	NA	NA	NA	G	A	A	G	A	N	N	A	G	A	G	G	G	A	A	A	A	A	A	G	G	A	A	A	A	A	N	N	G	A	G	A	G	A	N	A	G	G	A
snp-660	G/A	829_GRMZM2G315375	-660	+	snp	1285	NA	NA	NA	NA	G	G	G	G	G	G	G	G	G	G	G	G	G	G	A	A	G	G	A	G	G	A	G	G	G	G	G	G	G	G	G	G	G	G	G	G	G	G	G
snp-658	T/C	829_GRMZM2G315375	-658	+	snp	1287	NA	NA	NA	NA	T	C	C	T	C	C	C	T	T	C	T	T	T	T	C	C	C	C	C	T	T	C	C	C	C	T	T	T	T	T	T	C	T	C	C	T	T	T	T
indel-648	T/-	829_GRMZM2G315375	-648	+	indel	1297	NA	NA	NA	NA	T	-	-	T	-	T	T	T	T	-	T	T	T	T	T	T	-	-	T	T	T	T	-	-	-	T	-	T	T	T	T	-	T	-	-	T	T	T	T
snp-622	C/T	829_GRMZM2G315375	-622	+	snp	1323	NA	NA	NA	NA	C	C	C	C	C	C	C	C	C	C	C	C	C	C	T	T	C	T	T	C	C	T	C	C	C	C	C	C	C	C	C	C	C	C	C	C	C	C	C
snp-621	C/T	829_GRMZM2G315375	-621	+	snp	1324	NA	NA	NA	NA	C	T	T	C	T	C	C	C	C	T	C	C	C	C	C	C	T	C	C	C	C	C	T	T	T	C	C	C	C	C	C	T	C	T	C	C	C	C	C
snp-619	T/C	829_GRMZM2G315375	-619	+	snp	1326	NA	NA	NA	NA	C	T	T	C	T	N	N	T	C	T	C	C	C	T	T	T	T	T	T	C	C	T	T	T	T	T	N	N	C	T	C	T	C	T	N	T	C	C	T
snp-618	C/G	829_GRMZM2G315375	-618	+	snp	1327	NA	NA	NA	NA	C	C	C	C	C	G	G	C	C	C	C	C	C	C	C	C	C	C	C	C	C	C	C	C	C	C	G	G	C	C	C	C	C	C	G	C	C	C	C
snp-617	G/A	829_GRMZM2G315375	-617	+	snp	1328	NA	NA	NA	NA	G	G	G	G	G	A	A	G	G	G	G	G	G	G	G	G	G	G	G	G	G	G	G	G	G	G	A	A	G	G	G	G	G	G	A	G	G	G	G
snp-616	G/T	829_GRMZM2G315375	-616	+	snp	1329	NA	NA	NA	NA	G	T	T	G	G	G	G	G	G	G	G	G	G	G	G	G	T	G	G	G	G	G	G	G	G	G	G	G	G	G	G	G	G	G	G	G	G	G	G
snp-609	T/C	829_GRMZM2G315375	-609	+	snp	1336	NA	NA	NA	NA	T	C	C	T	C	C	C	T	T	C	T	T	T	T	C	C	C	C	C	T	T	C	C	C	C	T	C	T	T	T	T	C	T	C	C	T	T	T	T
indel-605	C/-	829_GRMZM2G315375	-605	+	indel	1340	NA	NA	NA	NA	C	C	C	C	-	C	C	C	C	-	C	C	C	C	C	C	C	C	C	C	C	C	-	-	-	C	C	C	C	C	C	-	C	-	C	C	C	C	C
indel-604	CTGGA/-----	829_GRMZM2G315375	-604	+	indel	1341	NA	NA	NA	NA	C	C	C	C	-	C	C	C	C	-	C	C	C	C	C	C	C	C	C	C	C	C	-	-	-	C	C	C	C	C	C	-	C	-	C	C	C	C	C
indel-599	A/-	829_GRMZM2G315375	-599	+	indel	1346	NA	NA	NA	NA	A	A	A	A	-	A	A	A	A	-	A	A	A	A	A	A	A	A	A	A	A	A	-	-	-	A	A	A	A	A	A	-	A	-	A	A	A	A	A
snp-598	C/T	829_GRMZM2G315375	-598	+	snp	1347	NA	NA	NA	NA	C	C	C	C	N	C	C	T	C	N	C	C	C	T	C	C	C	C	C	C	C	C	N	N	N	T	C	T	C	T	C	N	C	N	C	T	C	C	T
indel-597	-----------/CTAGAGGCTAG	829_GRMZM2G315375	-597	+	indel	1348	NA	NA	NA	NA	-	-	-	-	-	-	-	-	-	-	-	-	-	-	C	C	-	C	C	-	-	C	-	-	-	-	-	-	-	-	-	-	-	-	-	-	-	-	-
indel-586	G/-	829_GRMZM2G315375	-586	+	indel	1359	NA	NA	NA	NA	G	G	G	G	-	G	G	G	G	-	G	G	G	G	N	N	G	N	N	G	G	N	-	-	-	G	G	G	G	G	G	-	G	-	G	G	G	G	G
indel-585	GGT/---	829_GRMZM2G315375	-585	+	indel	1360	NA	NA	NA	NA	G	G	G	G	-	G	G	G	G	-	G	G	G	G	G	G	G	G	G	G	G	G	-	-	-	G	G	G	G	G	G	-	G	-	G	G	G	G	G
indel-582	G/-	829_GRMZM2G315375	-582	+	indel	1363	NA	NA	NA	NA	G	G	G	G	-	G	G	G	G	-	G	G	G	G	G	G	G	G	G	G	G	G	-	-	-	G	G	G	G	G	G	-	G	-	G	G	G	G	G
snp-579	A/G	829_GRMZM2G315375	-579	+	snp	1366	NA	NA	NA	NA	A	A	A	A	A	A	A	A	A	A	A	A	A	A	G	G	A	G	G	A	A	G	A	A	A	A	A	A	A	A	A	A	A	A	A	A	A	A	A
indel-575	--/AT	829_GRMZM2G315375	-575	+	indel	1370	NA	NA	NA	NA	-	-	-	-	-	A	A	-	-	-	-	-	-	-	-	-	-	-	-	-	-	-	-	-	-	-	A	A	-	-	-	-	-	-	A	-	-	-	-
indel-559	T/-	829_GRMZM2G315375	-559	+	indel	1386	NA	NA	NA	NA	T	T	T	T	T	T	T	T	T	T	T	T	T	T	-	-	T	-	-	T	T	-	T	T	T	T	T	T	T	T	T	T	T	T	T	T	T	T	T
indel-558	G/-	829_GRMZM2G315375	-558	+	indel	1387	NA	NA	NA	NA	G	G	G	G	G	G	G	G	G	G	G	G	G	G	-	-	G	-	-	G	G	-	G	G	G	G	G	G	G	G	G	G	G	G	G	G	G	G	G
indel-557	A/-	829_GRMZM2G315375	-557	+	indel	1388	NA	NA	NA	NA	A	A	A	A	A	A	A	A	A	A	A	A	A	A	-	-	A	-	-	A	A	-	A	A	A	A	A	A	A	A	A	A	A	A	A	A	A	A	A
indel-556	G/-	829_GRMZM2G315375	-556	+	indel	1389	NA	NA	NA	NA	G	G	G	G	G	G	G	G	G	G	G	G	G	G	-	-	G	-	-	G	G	-	G	G	G	G	G	G	G	G	G	G	G	G	G	G	G	G	G
snp-555	A/G	829_GRMZM2G315375	-555	+	snp	1390	NA	NA	NA	NA	A	A	A	A	A	A	A	G	A	A	A	A	A	G	N	N	A	N	N	A	A	N	A	A	A	G	A	A	A	G	A	A	A	A	A	G	A	A	G
indel-554	CCTTTTCGCCGCAGCAGG/------------------	829_GRMZM2G315375	-554	+	indel	1391	NA	NA	NA	NA	C	C	C	C	C	C	C	C	C	C	C	C	C	C	-	-	C	-	-	C	C	-	C	C	C	C	C	C	C	C	C	C	C	C	C	C	C	C	C
indel-536	TTTTCTA/-------	829_GRMZM2G315375	-536	+	indel	1409	NA	NA	NA	NA	T	T	T	T	T	T	T	T	T	T	T	T	T	T	-	-	T	-	-	T	T	-	T	T	T	T	T	T	T	T	T	T	T	T	T	T	T	T	T
indel-529	TCGGC/-----	829_GRMZM2G315375	-529	+	indel	1416	NA	NA	NA	NA	T	T	T	T	N	T	T	T	T	N	T	T	T	T	-	-	T	-	-	T	T	-	T	N	T	T	T	T	T	T	T	T	T	T	T	T	T	T	T
snp-524	C/A	829_GRMZM2G315375	-524	+	snp	1421	NA	NA	NA	NA	A	C	C	A	N	C	C	C	A	N	A	A	A	C	N	N	C	N	N	A	A	N	C	N	C	C	C	C	A	C	A	C	A	C	C	A	A	A	C
indel-523	GTAG/----	829_GRMZM2G315375	-523	+	indel	1422	NA	NA	NA	NA	G	G	G	G	N	G	G	G	G	N	G	G	G	G	-	-	G	-	-	G	G	-	G	N	G	G	G	G	G	G	G	G	G	G	G	G	G	G	G
indel-518	-----------------------/GCTATCCGCAATCATTACCCCTA	829_GRMZM2G315375	-518	+	indel	1427	NA	NA	NA	NA	-	-	-	-	-	-	-	-	-	-	-	-	-	-	-	-	-	-	-	-	-	-	-	-	-	-	-	-	-	-	-	-	-	-	-	-	-	-	-
indel-495	-------------/AATTTTTCCCTCT	829_GRMZM2G315375	-495	+	indel	1450	NA	NA	NA	NA	-	-	-	-	-	-	-	-	-	-	-	-	-	-	-	-	-	-	-	-	-	-	-	-	-	-	-	-	-	-	-	-	-	-	-	-	-	-	-
indel-482	------/ATATCA	829_GRMZM2G315375	-482	+	indel	1463	NA	NA	NA	NA	-	-	-	-	-	-	-	-	-	-	-	-	-	-	-	-	-	-	-	-	-	-	-	-	-	-	-	-	-	-	-	-	-	-	-	-	-	-	-
indel-476	-----------/CTTTTCCCCCT	829_GRMZM2G315375	-476	+	indel	1469	NA	NA	NA	NA	-	-	-	-	-	-	-	-	-	-	-	-	-	-	-	-	-	-	-	-	-	-	-	-	-	-	-	-	-	-	-	-	-	-	-	-	-	-	-
indel-457	A/-	829_GRMZM2G315375	-457	+	indel	1488	NA	NA	NA	NA	A	A	A	A	A	A	A	A	A	A	A	A	A	A	-	-	A	-	-	A	A	-	A	A	A	A	A	A	A	A	A	A	A	A	A	A	A	A	A
indel-456	T/-	829_GRMZM2G315375	-456	+	indel	1489	NA	NA	NA	NA	T	T	T	T	T	T	T	T	T	T	T	T	T	T	-	-	T	-	-	T	T	-	T	T	T	T	T	T	T	T	T	T	T	T	T	T	T	T	T
indel-455	T/-	829_GRMZM2G315375	-455	+	indel	1490	NA	NA	NA	NA	T	T	T	T	T	T	T	T	T	T	T	T	T	T	-	-	T	-	-	T	T	-	T	T	T	T	T	T	T	T	T	T	T	T	T	T	T	T	T
indel-454	T/-	829_GRMZM2G315375	-454	+	indel	1491	NA	NA	NA	NA	T	T	T	T	T	T	T	T	T	T	T	T	T	T	-	-	T	-	-	T	T	-	T	T	T	T	T	T	T	T	T	T	T	T	T	T	T	T	T
indel-453	TA/--	829_GRMZM2G315375	-453	+	indel	1492	NA	NA	NA	NA	T	T	T	T	T	T	T	T	T	T	T	T	T	T	-	-	T	-	-	T	T	-	T	T	T	T	T	T	T	T	T	T	T	T	T	T	T	T	T
snp-424	G/A	829_GRMZM2G315375	-424	+	snp	1521	NA	NA	NA	NA	G	G	G	G	A	G	G	G	G	A	G	G	G	G	G	G	G	G	G	G	G	G	G	A	G	G	G	G	A	G	G	G	G	G	G	G	G	G	G
snp-415	G/A	829_GRMZM2G315375	-415	+	snp	1530	NA	NA	NA	NA	G	G	G	G	A	G	G	G	G	A	G	G	G	G	G	G	G	G	G	G	G	G	G	A	G	G	G	G	A	G	G	G	G	G	G	G	G	G	G
snp-336	T/C	829_GRMZM2G315375	-336	+	snp	1609	NA	NA	NA	NA	C	T	T	C	T	T	T	T	C	T	C	C	C	T	T	T	T	T	T	C	C	T	T	T	T	T	T	T	C	T	C	T	C	T	T	T	C	C	T
snp-335	A/C	829_GRMZM2G315375	-335	+	snp	1610	NA	NA	NA	NA	A	A	A	A	C	A	A	A	A	C	A	A	A	A	A	A	A	A	A	A	A	A	A	C	A	A	A	A	C	A	A	A	A	A	A	A	A	A	A
snp-296	T/G	829_GRMZM2G315375	-296	+	snp	1649	NA	NA	NA	NA	T	G	G	T	G	G	G	T	T	G	T	T	T	T	G	G	G	G	G	T	T	G	G	G	G	T	T	T	T	T	T	G	T	T	G	T	T	T	T
snp-294	G/C	829_GRMZM2G315375	-294	+	snp	1651	NA	NA	NA	NA	G	G	G	G	G	C	C	G	G	G	G	G	G	G	G	G	G	G	G	G	G	G	G	G	G	G	C	C	G	G	G	G	G	G	C	G	G	G	G
snp-265	T/C	829_GRMZM2G315375	-265	+	snp	1680	NA	NA	NA	NA	T	T	T	T	T	T	T	T	T	T	T	T	T	C	T	T	T	T	T	T	T	T	T	T	T	C	C	C	T	C	C	T	T	C	T	C	T	T	T
indel-264	GA/--	829_GRMZM2G315375	-264	+	indel	1681	NA	NA	NA	NA	G	G	G	G	G	G	G	-	G	G	G	G	G	G	G	G	G	G	G	G	G	G	G	G	G	G	G	G	G	G	G	G	G	G	G	G	G	G	-
indel-262	------------/ACCAGAGCCTCT	829_GRMZM2G315375	-262	+	indel	1683	NA	NA	NA	NA	-	-	-	-	-	-	-	-	-	-	-	-	-	A	-	-	-	-	-	-	-	-	-	-	-	A	A	A	-	A	A	-	-	A	-	A	-	-	-
indel-250	-/G	829_GRMZM2G315375	-250	+	indel	1695	NA	NA	NA	NA	-	-	-	-	-	-	-	-	-	-	-	-	-	G	-	-	-	-	-	-	-	-	-	-	-	G	G	G	-	G	G	-	-	G	-	G	-	-	-
indel-249	-/A	829_GRMZM2G315375	-249	+	indel	1696	NA	NA	NA	NA	-	-	-	-	-	-	-	-	-	-	-	-	-	A	-	-	-	-	-	-	-	-	-	-	-	A	A	A	-	A	A	-	-	A	-	A	-	-	-
indel-248	--/GG	829_GRMZM2G315375	-248	+	indel	1697	NA	NA	NA	NA	-	-	-	-	-	-	-	-	-	-	-	-	-	-	-	-	-	-	-	-	-	-	-	-	-	G	-	-	-	G	G	-	-	G	-	G	-	-	-
indel-246	-------------------------------/CTATCCGCAACCGTTACCCCTAAATTTTTCC	829_GRMZM2G315375	-246	+	indel	1699	NA	NA	NA	NA	-	-	-	-	-	-	-	-	-	-	-	-	-	-	-	-	-	-	-	-	-	-	-	-	-	C	-	-	-	C	C	-	-	C	-	C	-	-	-
indel-215	--/CC	829_GRMZM2G315375	-215	+	indel	1730	NA	NA	NA	NA	-	-	-	-	-	-	-	-	-	-	-	-	-	-	-	-	-	-	-	-	-	-	-	-	-	C	-	-	-	C	C	-	-	C	-	C	-	-	-
indel-213	---/CTA	829_GRMZM2G315375	-213	+	indel	1732	NA	NA	NA	NA	-	-	-	-	-	-	-	-	-	-	-	-	-	-	-	-	-	-	-	-	-	-	-	-	-	C	-	-	-	C	C	-	-	C	-	C	-	-	-
indel-210	--------/TATCACTT	829_GRMZM2G315375	-210	+	indel	1735	NA	NA	NA	NA	-	-	-	-	-	-	-	-	-	-	-	-	-	-	-	-	-	-	-	-	-	-	-	-	-	T	-	-	-	T	T	-	-	T	-	T	-	-	-
indel-201	-/T	829_GRMZM2G315375	-201	+	indel	1744	NA	NA	NA	NA	-	-	-	-	-	-	-	-	-	-	-	-	-	-	-	-	-	-	-	-	-	-	-	-	-	T	-	-	-	T	-	-	-	T	-	T	-	-	-
indel-200	-/T	829_GRMZM2G315375	-200	+	indel	1745	NA	NA	NA	NA	-	-	-	-	-	-	-	-	-	-	-	-	-	-	-	-	-	-	-	-	-	-	-	-	-	T	-	-	-	T	-	-	-	T	-	T	-	-	-
indel-199	-/T	829_GRMZM2G315375	-199	+	indel	1746	NA	NA	NA	NA	-	-	-	-	-	-	-	-	-	-	-	-	-	-	-	-	-	-	-	-	-	-	-	-	-	T	-	-	-	T	-	-	-	T	-	T	-	-	-
indel-198	-/C	829_GRMZM2G315375	-198	+	indel	1747	NA	NA	NA	NA	-	-	-	-	-	-	-	-	-	-	-	-	-	-	-	-	-	-	-	-	-	-	-	-	-	C	-	-	-	C	-	-	-	C	-	C	-	-	-
indel-197	-/C	829_GRMZM2G315375	-197	+	indel	1748	NA	NA	NA	NA	-	-	-	-	-	-	-	-	-	-	-	-	-	-	-	-	-	-	-	-	-	-	-	-	-	C	-	-	-	C	-	-	-	C	-	C	-	-	-
indel-196	-/C	829_GRMZM2G315375	-196	+	indel	1749	NA	NA	NA	NA	-	-	-	-	-	-	-	-	-	-	-	-	-	-	-	-	-	-	-	-	-	-	-	-	-	C	-	-	-	C	-	-	-	C	-	C	-	-	-
indel-195	--/TC	829_GRMZM2G315375	-195	+	indel	1750	NA	NA	NA	NA	-	-	-	-	-	-	-	-	-	-	-	-	-	-	-	-	-	-	-	-	-	-	-	-	-	T	-	-	-	T	-	-	-	T	-	T	-	-	-
indel-193	--/TA	829_GRMZM2G315375	-193	+	indel	1752	NA	NA	NA	NA	-	-	-	-	-	-	-	-	-	-	-	-	-	-	-	-	-	-	-	-	-	-	-	-	-	-	-	-	-	T	-	-	-	T	-	T	-	-	-
indel-188	-/G	829_GRMZM2G315375	-188	+	indel	1757	NA	NA	NA	NA	-	-	-	-	-	-	-	G	-	-	-	-	-	-	-	-	-	-	-	-	-	-	-	-	-	N	-	-	-	N	G	-	-	-	-	G	-	-	G
indel-187	-/A	829_GRMZM2G315375	-187	+	indel	1758	NA	NA	NA	NA	-	-	-	-	-	-	-	A	-	-	-	-	-	-	-	-	-	-	-	-	-	-	-	-	-	A	-	-	-	N	A	-	-	-	-	A	-	-	A
indel-180	CA/--	829_GRMZM2G315375	-180	+	indel	1765	NA	NA	NA	NA	C	C	C	C	C	C	C	C	C	C	C	C	C	-	C	C	C	C	C	C	C	C	C	C	C	C	-	-	C	-	C	C	C	C	C	C	C	C	-
indel-163	-------/TCCCAAG	829_GRMZM2G315375	-163	+	indel	1782	NA	NA	NA	NA	-	-	-	-	T	-	-	-	-	T	-	-	-	-	-	-	-	-	-	-	-	-	-	T	-	-	-	-	T	T	-	-	-	-	-	-	-	-	-
snp-78	C/T	829_GRMZM2G315375	-78	+	snp	1867	NA	NA	NA	NA	C	C	C	C	T	C	C	C	C	T	C	C	C	C	C	C	C	C	C	C	C	C	C	T	C	C	C	C	T	C	C	C	C	C	C	C	C	C	C
snp-70	C/T	829_GRMZM2G315375	-70	+	snp	1875	NA	NA	NA	NA	C	T	T	C	C	C	C	C	C	C	C	C	C	C	C	C	T	C	C	C	C	C	C	C	C	C	C	C	C	C	C	C	C	C	C	C	C	C	C
snp-54	C/G	829_GRMZM2G315375	-54	+	snp	1891	NA	NA	NA	NA	C	C	C	C	C	C	C	G	C	C	C	C	C	C	C	C	C	C	C	C	C	C	C	C	C	G	C	C	C	G	G	C	C	G	C	G	C	C	G
snp-2	C/A	829_GRMZM2G315375	-2	+	snp	1943	NA	NA	NA	NA	C	C	C	C	C	C	C	C	C	C	C	C	C	C	A	A	C	A	A	C	C	A	A	C	C	C	C	C	C	C	C	C	C	C	C	C	C	C	C
snp17	G/A	829_GRMZM2G315375	17	+	snp	1962	NA	NA	NA	NA	G	G	G	G	A	G	G	G	G	A	G	G	G	G	G	G	G	G	G	G	G	G	G	A	G	G	G	G	A	G	G	G	G	G	G	G	G	G	G
snp188	C/A	829_GRMZM2G315375	188	+	snp	2133	NA	NA	NA	NA	C	C	C	C	C	A	A	A	C	C	C	C	C	A	C	C	C	C	C	C	C	C	C	C	C	A	A	A	C	A	A	C	C	A	C	A	C	C	A
indel197	--/GC	829_GRMZM2G315375	197	+	indel	2142	NA	NA	NA	NA	G	-	G	-	-	-	-	G	G	-	G	G	G	-	-	-	-	-	-	G	G	-	-	-	G	-	G	-	-	-	-	G	G	-	-	-	G	G	-
indel201	-/A	829_GRMZM2G315375	201	+	indel	2146	NA	NA	NA	NA	A	-	N	-	-	-	-	N	A	-	A	A	A	-	-	-	-	-	-	A	A	-	-	-	A	-	-	-	-	-	-	A	A	-	-	-	A	A	-
snp235	C/G	829_GRMZM2G315375	235	+	snp	2180	NA	NA	NA	NA	C	C	C	C	C	C	C	C	C	C	C	C	C	C	G	G	C	G	G	C	C	G	G	C	C	C	C	C	C	C	C	C	C	C	C	C	C	C	C
snp259	T/C	829_GRMZM2G315375	259	+	snp	2204	NA	NA	NA	NA	C	T	T	T	T	T	T	T	C	T	C	C	C	T	T	T	T	T	T	C	C	T	T	T	C	T	T	T	T	T	T	C	C	T	C	T	C	C	T
snp260	T/A	829_GRMZM2G315375	260	+	snp	2205	NA	NA	NA	NA	T	A	A	T	T	T	T	T	T	T	T	T	T	T	T	T	A	T	T	T	T	T	T	T	T	T	T	T	T	T	T	T	T	T	T	T	T	T	T
snp283	C/T	829_GRMZM2G315375	283	+	snp	2228	NA	NA	NA	NA	C	C	C	C	C	C	C	T	C	C	C	C	C	T	C	C	C	C	C	C	C	C	C	C	C	T	C	T	C	T	T	C	C	T	C	T	C	C	T
snp396	C/T	829_GRMZM2G315375	396	+	snp	2341	NA	NA	NA	NA	C	C	T	C	C	C	C	C	C	C	C	C	C	C	C	C	C	C	C	C	C	C	C	C	C	C	C	C	C	C	C	C	C	C	C	C	C	C	C
snp402	C/A	829_GRMZM2G315375	402	+	snp	2347	NA	NA	NA	NA	C	C	C	C	C	A	A	C	C	C	C	C	C	C	C	C	C	C	C	C	C	C	C	C	C	C	C	C	C	C	A	C	C	C	C	C	C	C	C
snp438	C/T	829_GRMZM2G315375	438	+	snp	2383	NA	NA	NA	NA	C	T	C	C	C	C	C	C	C	C	C	C	C	T	C	C	T	C	C	C	C	C	C	C	C	C	T	T	C	C	C	C	C	C	C	C	C	C	C
snp453	C/G	829_GRMZM2G315375	453	+	snp	2398	NA	NA	NA	NA	C	G	C	C	C	C	C	C	C	C	C	C	C	G	C	C	G	C	C	C	C	C	C	C	C	C	G	G	C	C	C	C	C	C	C	C	C	C	C
snp555	C/T	829_GRMZM2G315375	555	+	snp	2500	NA	NA	NA	NA	C	T	C	C	C	C	C	C	C	C	C	C	C	T	C	C	T	C	C	C	C	C	C	C	C	C	T	T	C	C	C	C	C	C	C	C	C	C	C
snp613	C/G	829_GRMZM2G315375	613	+	snp	2558	NA	NA	NA	NA	G	C	C	C	C	G	G	C	G	C	G	C	C	C	C	C	C	C	C	C	C	C	C	C	C	C	C	C	C	C	G	C	C	C	C	C	C	G	C
snp628	C/T	829_GRMZM2G315375	628	+	snp	2573	NA	NA	NA	NA	C	T	C	C	C	C	C	C	C	C	C	C	C	T	C	C	T	C	C	C	C	C	C	C	C	C	T	T	C	C	C	C	C	C	C	C	C	C	C
indel642	T/-	829_GRMZM2G315375	642	+	indel	2587	NA	NA	NA	NA	T	T	T	T	-	T	T	T	T	-	T	T	T	T	T	T	T	T	T	T	T	T	T	-	T	T	T	T	-	T	T	T	T	T	T	T	T	T	T
indel645	G/-	829_GRMZM2G315375	645	+	indel	2590	NA	NA	NA	NA	G	G	G	G	-	G	G	G	G	-	G	G	G	G	G	G	G	G	G	G	G	G	G	-	G	G	G	G	-	G	G	G	G	G	G	G	G	G	G
indel646	TG/--	829_GRMZM2G315375	646	+	indel	2591	NA	NA	NA	NA	T	T	T	T	-	T	T	T	T	-	T	T	T	T	T	T	T	T	T	T	T	T	T	-	T	T	T	T	-	T	T	T	T	T	T	T	T	T	T
snp662	G/C	829_GRMZM2G315375	662	+	snp	2607	NA	NA	NA	NA	G	G	G	G	C	G	G	G	G	C	G	G	G	G	G	G	G	G	G	G	G	G	G	C	G	G	G	G	C	G	G	G	G	G	G	G	G	G	G
snp668	A/C	829_GRMZM2G315375	668	+	snp	2613	NA	NA	NA	NA	A	A	A	A	A	A	A	C	A	A	A	A	A	A	A	A	A	A	A	A	A	A	A	A	A	C	A	A	A	C	C	A	A	C	A	C	A	A	C
snp680	A/T	829_GRMZM2G315375	680	+	snp	2625	NA	NA	NA	NA	A	A	A	A	T	A	A	A	A	T	A	A	A	A	A	A	A	A	A	A	A	A	A	T	A	A	A	A	T	A	A	A	A	A	A	A	A	A	A
snp692	G/A	829_GRMZM2G315375	692	+	snp	2637	NA	NA	NA	NA	G	G	G	G	A	G	G	G	G	A	G	G	G	G	G	G	G	G	G	G	G	G	G	A	G	G	G	G	A	G	G	G	G	G	G	G	G	G	G
snp697	T/C	829_GRMZM2G315375	697	+	snp	2642	NA	NA	NA	NA	T	T	T	T	T	T	T	T	T	T	T	T	T	T	C	C	T	C	C	T	T	C	C	T	T	T	T	T	T	T	T	T	T	T	T	T	T	T	T
snp701	T/C	829_GRMZM2G315375	701	+	snp	2646	NA	NA	NA	NA	T	T	T	T	C	T	T	T	T	C	T	C	C	T	T	T	T	T	T	C	C	T	T	C	C	T	T	T	C	T	T	C	C	T	C	T	C	T	T
snp706	C/A	829_GRMZM2G315375	706	+	snp	2651	NA	NA	NA	NA	C	A	C	C	C	C	C	C	C	C	C	C	C	A	C	C	A	C	C	C	C	C	C	C	C	C	A	A	C	C	C	C	C	C	C	C	C	C	C
snp710	A/G	829_GRMZM2G315375	710	+	snp	2655	NA	NA	NA	NA	G	A	G	G	A	G	G	A	G	A	G	G	G	A	G	G	A	G	G	G	G	G	G	A	G	A	A	A	A	A	A	G	G	A	G	A	G	G	A
snp900	C/A	829_GRMZM2G315375	900	+	snp	2845	NA	NA	NA	NA	C	A	A	A	C	C	C	C	C	C	C	A	A	A	C	C	A	C	C	A	A	C	C	C	C	C	A	A	A	C	C	C	A	C	C	C	A	C	C
snp1050	C/T	829_GRMZM2G315375	1050	+	snp	2995	NA	NA	NA	NA	C	C	C	C	C	T	C	C	C	C	C	C	C	C	T	T	C	T	T	C	C	T	T	C	C	C	C	C	C	C	C	C	C	C	C	C	C	C	C
snp1107	G/C	829_GRMZM2G315375	1107	+	snp	3052	NA	NA	NA	NA	G	C	G	C	C	G	G	G	G	C	G	C	C	G	G	G	C	G	G	C	C	G	G	C	G	G	C	G	C	G	C	G	C	G	G	G	C	G	G
snp1167	C/T	829_GRMZM2G315375	1167	+	snp	3112	NA	NA	NA	NA	T	T	N	T	C	C	T	N	T	C	T	C	C	C	C	C	T	C	C	C	C	C	C	C	T	N	C	T	C	N	N	T	C	N	T	N	C	T	N
snp1200	G/A	829_GRMZM2G315375	1200	+	snp	3145	NA	NA	NA	NA	G	A	G	A	G	G	G	G	G	G	G	G	G	G	G	G	A	G	G	G	G	G	G	G	G	G	G	G	G	G	G	G	G	G	G	G	G	G	G
snp1251	G/T	829_GRMZM2G315375	1251	+	snp	3196	NA	NA	NA	NA	G	G	G	G	T	G	G	G	G	T	G	T	T	G	G	G	G	G	G	T	T	G	G	T	G	G	G	G	T	G	G	G	T	G	G	G	T	G	G
indel1408	-/C	829_GRMZM2G315375	1408	+	indel	3353	NA	NA	NA	NA	C	-	-	-	-	-	C	-	C	-	C	-	-	-	-	-	-	-	-	-	-	-	-	-	C	-	-	-	-	-	-	C	-	-	C	-	-	C	-
indel1409	---/ACG	829_GRMZM2G315375	1409	+	indel	3354	NA	NA	NA	NA	A	-	-	-	-	-	A	-	A	-	A	-	-	-	-	-	-	-	-	-	-	-	-	-	A	-	-	-	-	-	-	A	-	-	A	-	-	A	-
snp1425	T/C	829_GRMZM2G315375	1425	+	snp	3370	NA	NA	NA	NA	T	T	C	T	T	C	T	C	T	T	T	T	T	N	C	C	T	C	C	T	T	C	C	T	T	C	T	T	T	C	C	T	T	C	T	C	T	T	C
snp1428	C/G	829_GRMZM2G315375	1428	+	snp	3373	NA	NA	NA	NA	G	C	C	C	C	C	G	C	G	C	G	C	C	C	C	C	C	C	C	C	C	C	C	C	G	C	C	C	C	C	C	G	C	C	G	C	C	G	C
indel1440	CC/--	829_GRMZM2G315375	1440	+	indel	3385	NA	NA	NA	NA	C	C	-	C	C	-	C	-	C	C	C	C	C	C	-	-	C	-	-	C	C	-	-	C	C	-	C	C	C	-	-	C	C	-	C	-	C	C	-
indel1442	C/-	829_GRMZM2G315375	1442	+	indel	3387	NA	NA	NA	NA	C	C	-	C	C	-	C	-	C	C	C	C	C	C	-	-	C	-	-	C	C	-	-	C	C	-	C	C	C	-	-	C	C	-	C	-	C	C	-
indel1443	G/-	829_GRMZM2G315375	1443	+	indel	3388	NA	NA	NA	NA	G	G	-	G	G	-	G	-	G	G	G	G	G	G	-	-	G	-	-	G	G	-	-	G	G	-	G	G	G	-	-	G	G	-	G	-	G	G	-
indel1444	--/CC	829_GRMZM2G315375	1444	+	indel	3389	NA	NA	NA	NA	C	-	-	-	-	-	C	-	C	-	C	-	-	-	-	-	-	-	-	-	-	-	-	-	C	-	-	-	-	-	-	C	-	-	C	-	-	C	-
snp1470	G/A	829_GRMZM2G315375	1470	+	snp	3415	NA	NA	NA	NA	A	G	G	G	G	G	A	G	A	G	A	G	G	G	G	G	G	G	G	G	G	G	G	G	A	G	G	G	G	G	G	A	G	G	A	G	G	A	G
snp1473	T/C	829_GRMZM2G315375	1473	+	snp	3418	NA	NA	NA	NA	T	T	T	T	C	T	T	T	T	C	T	T	T	T	T	T	T	T	T	T	T	T	T	C	T	T	T	T	C	T	T	T	T	T	T	T	T	T	T
snp1537	T/C	829_GRMZM2G315375	1537	+	snp	3482	NA	NA	NA	NA	T	C	C	C	T	T	T	C	T	T	T	T	T	T	T	T	C	T	T	T	T	T	T	T	T	C	C	T	T	C	C	T	T	C	T	C	T	T	C
snp1546	T/C	829_GRMZM2G315375	1546	+	snp	3491	NA	NA	NA	NA	T	C	C	C	T	T	T	C	T	T	T	T	T	T	T	T	C	T	T	T	T	T	T	T	T	C	C	T	T	C	C	T	T	C	T	C	T	T	C
snp1588	C/G	829_GRMZM2G315375	1588	+	snp	3533	NA	NA	NA	NA	C	C	C	C	G	C	C	G	C	G	C	C	C	G	C	C	C	C	C	C	C	C	C	G	C	G	C	G	G	G	G	C	C	G	C	G	C	C	G
indel1595	GA/--	829_GRMZM2G315375	1595	+	indel	3540	NA	NA	NA	NA	-	G	G	G	-	-	-	G	-	-	-	-	-	G	-	-	G	-	-	-	-	-	-	-	-	G	G	G	G	G	G	-	-	G	-	G	-	-	G
indel1597	-------/CGGCGAG	829_GRMZM2G315375	1597	+	indel	3542	NA	NA	NA	NA	-	C	C	C	-	-	-	C	-	-	-	-	-	-	-	-	C	-	-	-	-	-	-	-	-	C	C	-	-	C	C	-	-	C	-	C	-	-	C
snp1618	A/G	829_GRMZM2G315375	1618	+	snp	3563	NA	NA	NA	NA	A	A	A	A	A	A	A	A	A	A	A	A	A	A	G	G	A	G	G	A	A	G	G	A	A	A	A	A	A	A	A	A	A	A	A	A	A	A	A
snp1708	G/C	829_GRMZM2G315375	1708	+	snp	3653	NA	NA	NA	NA	G	G	G	G	C	G	G	G	G	C	G	G	G	G	G	G	G	G	G	G	G	G	G	C	G	G	G	G	C	G	G	G	G	G	G	G	G	G	G
snp1774	G/T	829_GRMZM2G315375	1774	+	snp	3719	NA	NA	NA	NA	G	G	G	G	G	T	G	G	G	G	G	T	T	T	G	G	G	G	G	T	T	G	G	G	G	G	G	T	T	G	G	G	T	G	G	G	T	G	G
snp1789	G/A	829_GRMZM2G315375	1789	+	snp	3734	NA	NA	NA	NA	A	G	G	G	G	G	A	G	A	G	A	G	G	G	A	A	G	A	A	G	G	A	A	G	A	G	G	G	G	G	G	A	G	G	A	G	G	A	G
indel1819	TAC/---	829_GRMZM2G315375	1819	+	indel	3764	NA	NA	NA	NA	-	T	T	T	T	T	-	T	-	T	-	T	T	T	-	-	T	-	-	T	T	-	-	T	-	T	T	-	T	T	T	-	T	T	-	T	T	-	T
indel1901	CA/--	829_GRMZM2G315375	1901	+	indel	3846	NA	NA	NA	NA	C	C	C	C	C	-	C	C	C	C	C	-	-	-	C	C	C	C	C	-	-	C	C	C	C	C	C	C	-	C	C	C	-	C	C	C	-	C	C
indel1903	A/-	829_GRMZM2G315375	1903	+	indel	3848	NA	NA	NA	NA	A	N	A	N	A	-	A	A	A	A	A	-	-	-	A	A	N	A	A	-	-	A	A	A	A	A	N	A	-	A	A	A	-	A	A	A	-	A	A
snp1913	A/T	829_GRMZM2G315375	1913	+	snp	3858	NA	NA	NA	NA	T	A	A	A	A	A	T	A	T	A	T	A	A	A	T	T	A	T	T	A	A	T	T	A	T	A	A	A	A	A	A	T	A	A	T	A	A	T	A
snp1917	T/C	829_GRMZM2G315375	1917	+	snp	3862	NA	NA	NA	NA	C	T	T	T	T	T	C	T	C	T	C	T	T	T	C	C	T	C	C	T	T	C	C	T	C	T	T	T	T	T	T	C	T	T	C	T	T	C	T
indel1938	AG/--	829_GRMZM2G315375	1938	+	indel	3883	NA	NA	NA	NA	A	A	A	A	A	A	A	A	A	A	A	A	A	-	A	A	A	A	A	A	A	A	A	A	A	A	A	-	A	A	A	A	A	A	A	A	A	A	A
indel1942	--------/TAGTACTG	829_GRMZM2G315375	1942	+	indel	3887	NA	NA	NA	NA	-	-	-	-	-	T	-	-	-	-	-	T	T	-	-	-	-	-	-	T	T	-	-	-	-	-	-	-	T	-	-	-	T	-	-	-	T	-	-
snp2023	C/G	829_GRMZM2G315375	2023	+	snp	3968	NA	NA	NA	NA	C	G	G	G	N	C	C	G	C	N	C	C	C	C	C	C	G	C	C	C	C	C	C	N	C	G	G	G	N	G	G	C	C	G	C	G	C	C	G
indel2198	--/CG	829_GRMZM2G315375	2198	+	indel	4143	NA	NA	NA	NA	-	C	C	-	-	-	-	-	-	-	-	C	C	C	C	C	C	C	C	C	C	C	C	-	-	-	-	-	C	-	C	-	C	-	-	-	C	-	-
indel2233	G/-	829_GRMZM2G315375	2233	+	indel	4178	NA	NA	NA	NA	G	G	G	G	G	G	G	-	G	G	G	G	G	-	G	G	G	G	G	G	G	G	G	G	G	-	-	-	G	-	-	G	G	-	G	-	G	G	-
indel2234	T/-	829_GRMZM2G315375	2234	+	indel	4179	NA	NA	NA	NA	T	T	T	T	T	T	T	-	T	T	T	T	T	-	T	T	T	T	T	T	T	T	T	T	T	-	-	-	T	-	-	T	T	-	T	-	T	T	-
indel2360	AT/--	829_GRMZM2G315375	2360	+	indel	4305	NA	NA	NA	NA	A	A	-	A	A	A	A	A	A	A	A	A	A	A	A	A	A	A	A	A	A	A	A	A	A	A	A	A	A	A	A	A	A	A	A	A	A	A	A
indel2362	A/-	829_GRMZM2G315375	2362	+	indel	4307	NA	NA	NA	NA	A	A	-	A	A	A	A	A	A	A	A	A	A	A	A	A	A	A	A	A	A	A	A	A	A	A	A	A	A	A	A	A	A	A	A	A	A	A	A
indel2363	G/-	829_GRMZM2G315375	2363	+	indel	4308	NA	NA	NA	NA	G	G	-	G	G	G	G	G	G	G	G	G	G	G	G	G	G	G	G	G	G	G	G	G	G	G	G	G	G	G	G	G	G	G	G	G	G	G	G
snp2367	G/T	829_GRMZM2G315375	2367	+	snp	4312	NA	NA	NA	NA	G	G	T	G	G	G	G	G	G	G	G	G	G	G	G	G	G	G	G	G	G	G	G	G	G	G	G	G	G	G	G	G	G	G	G	G	G	G	G
indel2368	-/A	829_GRMZM2G315375	2368	+	indel	4313	NA	NA	NA	NA	-	-	-	-	-	-	-	-	-	-	-	A	A	-	-	-	-	-	-	A	A	-	-	-	-	-	-	-	A	-	-	-	A	-	-	-	A	-	-
indel2369	-/T	829_GRMZM2G315375	2369	+	indel	4314	NA	NA	NA	NA	-	-	-	-	-	-	-	-	-	-	-	T	T	-	-	-	-	-	-	T	T	-	-	-	-	-	-	-	T	-	-	-	T	-	-	-	T	-	-
snp2378	A/G	829_GRMZM2G315375	2378	+	snp	4323	NA	NA	NA	NA	A	A	G	A	A	A	A	A	A	A	A	A	A	A	A	A	A	A	A	A	A	A	A	A	A	A	A	A	A	A	A	A	A	A	A	A	A	A	A
snp2390	G/T	829_GRMZM2G315375	2390	+	snp	4335	NA	NA	NA	NA	G	G	G	G	G	G	G	G	G	G	G	T	T	G	G	G	G	G	G	T	T	G	G	G	G	G	G	G	T	G	G	G	T	G	G	G	T	G	G
indel2406	-/A	829_GRMZM2G315375	2406	+	indel	4351	NA	NA	NA	NA	-	-	-	-	-	-	-	-	-	-	-	-	-	-	A	A	-	A	A	-	-	A	A	-	-	-	-	-	-	-	-	-	-	-	-	-	-	-	-
snp2409	A/G	829_GRMZM2G315375	2409	+	snp	4354	NA	NA	NA	NA	A	A	A	A	A	A	A	A	A	A	A	G	G	A	A	A	A	A	A	G	G	A	A	A	A	A	A	A	G	A	A	A	G	A	A	A	G	A	A
indel2412	A/-	829_GRMZM2G315375	2412	+	indel	4357	NA	NA	NA	NA	A	A	-	A	A	A	A	A	A	A	A	A	A	A	A	A	A	A	A	A	A	A	A	A	A	A	A	A	A	A	A	A	A	A	A	A	A	A	A
indel2413	A/-	829_GRMZM2G315375	2413	+	indel	4358	NA	NA	NA	NA	A	A	-	A	A	A	A	A	A	A	A	A	A	A	A	A	A	A	A	A	A	A	A	A	A	A	N	A	A	A	A	A	A	A	A	A	A	A	A
snp2414	G/A	829_GRMZM2G315375	2414	+	snp	4359	NA	NA	NA	NA	G	G	N	G	G	G	G	G	G	G	G	A	A	G	A	A	G	A	A	A	A	A	A	G	G	G	G	G	A	G	G	G	A	G	G	G	A	G	G
snp2425	A/G	829_GRMZM2G315375	2425	+	snp	4370	NA	NA	NA	NA	A	A	G	A	A	A	A	A	A	A	A	A	A	A	A	A	A	A	A	A	A	A	A	A	A	A	A	A	A	A	G	A	A	A	A	A	A	A	A
snp2464	G/T	829_GRMZM2G315375	2464	+	snp	4409	NA	NA	NA	NA	G	G	T	G	G	G	G	G	G	G	G	G	G	G	G	G	G	G	G	G	G	G	G	G	G	G	G	G	G	G	G	G	G	G	G	G	G	G	G
snp2492	A/G	829_GRMZM2G315375	2492	+	snp	4437	NA	NA	NA	NA	G	G	A	G	G	G	G	G	G	G	G	A	A	A	A	A	G	A	A	A	A	A	A	G	G	G	G	A	A	G	A	G	A	G	G	G	A	G	G
snp2500	G/A	829_GRMZM2G315375	2500	+	snp	4445	NA	NA	NA	NA	G	G	G	G	G	G	G	G	G	G	G	A	A	G	G	G	G	G	G	A	A	G	G	G	G	G	G	A	A	G	G	G	A	G	G	G	A	G	G
snp2591	C/G	829_GRMZM2G315375	2591	+	snp	4536	NA	NA	NA	NA	C	C	C	C	C	G	C	C	C	C	C	C	C	C	C	C	C	C	C	C	C	C	C	C	G	C	C	C	C	C	C	C	C	C	C	C	C	C	C
indel2684	------/GTCCGT	829_GRMZM2G315375	2684	+	indel	4629	NA	NA	NA	NA	-	-	G	G	-	-	-	-	-	-	-	-	-	-	-	-	-	-	-	-	-	-	-	-	-	-	-	-	-	-	G	-	-	-	-	-	-	-	-
indel2697	-------/CCGTATG	829_GRMZM2G315375	2697	+	indel	4642	NA	NA	NA	NA	C	-	-	-	-	-	C	-	C	-	C	-	-	-	-	-	-	-	-	-	-	-	-	-	-	-	-	-	-	-	-	-	-	-	C	-	-	C	-
indel2704	-/G	829_GRMZM2G315375	2704	+	indel	4649	NA	NA	NA	NA	G	-	-	-	-	-	G	-	G	-	G	-	-	-	-	-	-	-	-	-	-	-	-	-	-	-	-	-	-	-	-	-	-	-	G	-	-	G	-
indel2714	-/G	829_GRMZM2G315375	2714	+	indel	4659	NA	NA	NA	NA	-	-	G	G	-	-	-	-	-	-	-	-	-	N	-	-	-	-	-	-	-	-	-	-	-	-	N	N	-	-	G	-	-	-	-	-	-	-	-
indel2715	---/GTA	829_GRMZM2G315375	2715	+	indel	4660	NA	NA	NA	NA	-	-	G	G	-	-	-	-	-	-	-	-	-	G	-	-	-	-	-	-	-	-	-	-	-	-	G	G	-	-	G	-	-	-	-	-	-	-	-
snp2724	C/A	829_GRMZM2G315375	2724	+	snp	4669	NA	NA	NA	NA	C	C	A	A	C	C	C	C	C	C	C	C	C	C	C	C	C	C	C	C	C	C	C	C	C	C	A	C	C	C	A	C	C	C	C	C	C	C	C
snp2729	G/A	829_GRMZM2G315375	2729	+	snp	4674	NA	NA	NA	NA	G	G	G	G	G	G	G	G	G	G	G	G	G	A	G	G	G	G	G	G	G	G	G	G	G	G	A	A	G	G	G	G	G	G	G	G	G	G	G
indel2730	-----/CTGCA	829_GRMZM2G315375	2730	+	indel	4675	NA	NA	NA	NA	C	-	-	-	-	-	C	-	C	-	C	-	-	-	-	-	-	-	-	-	-	-	-	-	-	-	-	-	-	-	-	-	-	-	C	-	-	C	-
indel2735	-----/CTCCA	829_GRMZM2G315375	2735	+	indel	4680	NA	NA	NA	NA	C	-	-	-	-	-	C	-	C	-	C	-	-	-	-	-	-	-	-	-	-	-	-	-	-	-	-	-	-	-	-	-	-	-	C	-	-	C	-
indel2761	---/CTA	829_GRMZM2G315375	2761	+	indel	4706	NA	NA	NA	NA	C	-	-	-	-	-	C	-	C	-	C	-	-	-	-	-	-	-	-	-	-	-	-	-	-	-	-	C	-	-	-	-	-	-	C	-	-	C	-
indel2764	-/T	829_GRMZM2G315375	2764	+	indel	4709	NA	NA	NA	NA	T	-	-	-	-	-	T	-	T	-	T	-	-	-	-	-	-	-	-	-	-	-	-	-	-	-	-	T	-	-	-	-	-	-	T	-	-	T	-
indel2785	-/C	829_GRMZM2G315375	2785	+	indel	4730	NA	NA	NA	NA	C	-	-	-	-	-	C	-	C	-	C	-	-	-	-	-	-	-	-	-	-	-	-	-	-	-	C	C	-	-	-	-	-	-	C	-	-	C	-
indel2786	-/G	829_GRMZM2G315375	2786	+	indel	4731	NA	NA	NA	NA	G	-	-	-	-	-	G	-	G	-	G	-	-	-	-	-	-	-	-	-	-	-	-	-	-	-	G	G	-	-	-	-	-	-	G	-	-	G	-
indel2787	---/CCT	829_GRMZM2G315375	2787	+	indel	4732	NA	NA	NA	NA	C	-	-	-	-	-	C	-	C	-	C	-	-	-	-	-	-	-	-	-	-	-	-	-	-	-	C	C	-	-	-	-	-	-	C	-	-	C	-
indel2790	--/GC	829_GRMZM2G315375	2790	+	indel	4735	NA	NA	NA	NA	G	-	-	-	-	-	G	-	G	-	G	-	-	-	-	-	-	-	-	-	-	-	-	-	-	-	G	G	-	-	-	-	-	-	G	-	-	G	-
snp2793	C/T	829_GRMZM2G315375	2793	+	snp	4738	NA	NA	NA	NA	T	C	C	C	C	C	T	C	T	C	T	C	C	C	C	C	C	C	C	C	C	C	C	C	C	C	T	T	C	C	C	C	C	C	T	C	C	T	C
snp2794	T/G	829_GRMZM2G315375	2794	+	snp	4739	NA	NA	NA	NA	G	T	T	T	T	T	G	T	G	T	G	T	T	T	T	T	T	T	T	T	T	T	T	T	T	T	G	G	T	T	T	T	T	T	G	T	T	G	T
snp2795	G/T	829_GRMZM2G315375	2795	+	snp	4740	NA	NA	NA	NA	T	G	G	G	G	G	T	G	T	G	T	G	G	G	G	G	G	G	G	G	G	G	G	G	G	G	T	T	G	G	G	G	G	G	T	G	G	T	G
snp2845	C/G	829_GRMZM2G315375	2845	+	snp	4790	NA	NA	NA	NA	G	C	C	C	C	C	G	C	G	C	G	C	C	C	C	C	C	C	C	C	C	C	C	C	C	C	G	G	C	C	C	C	C	C	G	C	C	G	C
indel2894	-/A	829_GRMZM2G315375	2894	+	indel	4839	NA	NA	NA	NA	-	-	-	-	-	-	-	-	-	-	-	A	A	-	-	-	-	-	-	A	A	-	-	-	-	-	-	-	-	-	-	-	A	-	-	-	A	-	-
indel2895	----/GTCA	829_GRMZM2G315375	2895	+	indel	4840	NA	NA	NA	NA	-	-	-	-	-	-	-	-	-	-	-	G	G	-	-	-	-	-	-	G	G	-	-	-	-	-	-	-	-	-	-	-	G	-	-	-	G	-	-
indel2899	-/C	829_GRMZM2G315375	2899	+	indel	4844	NA	NA	NA	NA	-	-	-	-	-	-	-	-	-	-	-	C	C	-	-	-	-	-	-	C	C	-	-	-	-	-	-	-	-	-	-	-	C	-	-	-	C	-	-
indel2900	--/TA	829_GRMZM2G315375	2900	+	indel	4845	NA	NA	NA	NA	-	-	T	T	-	-	-	-	-	-	-	T	T	T	-	-	-	-	-	T	T	-	-	-	-	-	-	T	T	-	T	-	T	-	-	-	T	-	-
indel2903	-/A	829_GRMZM2G315375	2903	+	indel	4848	NA	NA	NA	NA	-	A	-	-	-	-	-	-	-	-	-	-	-	-	-	-	A	-	-	-	-	-	-	-	-	-	-	-	-	-	-	A	-	-	-	-	-	-	-
indel2918	-----/ACTCC	829_GRMZM2G315375	2918	+	indel	4863	NA	NA	NA	NA	A	-	-	-	-	-	A	-	A	-	A	-	-	-	-	-	-	-	-	-	-	-	-	-	-	-	A	A	-	-	-	-	-	-	A	-	-	A	-
indel2989	C/-	829_GRMZM2G315375	2989	+	indel	4934	NA	NA	NA	NA	-	C	C	C	C	C	-	C	-	C	-	C	C	C	C	C	C	C	C	C	C	C	C	C	C	C	-	-	C	C	C	C	C	C	-	C	C	-	C
indel2990	A/-	829_GRMZM2G315375	2990	+	indel	4935	NA	NA	NA	NA	-	A	A	A	A	A	-	A	-	A	-	A	A	A	A	A	A	A	A	A	A	A	A	A	A	A	-	-	A	A	A	A	A	A	-	A	A	-	A
indel2996	T/-	829_GRMZM2G315375	2996	+	indel	4941	NA	NA	NA	NA	-	T	-	T	T	T	-	T	-	T	-	T	T	T	T	T	T	T	T	T	T	T	T	T	T	T	T	T	T	T	T	T	T	T	-	T	T	-	T
indel2997	G/-	829_GRMZM2G315375	2997	+	indel	4942	NA	NA	NA	NA	-	G	-	N	G	G	-	G	-	G	-	G	G	G	G	G	G	G	G	G	G	G	G	G	G	G	-	-	-	G	N	G	G	G	-	G	G	-	G
indel2998	T/-	829_GRMZM2G315375	2998	+	indel	4943	NA	NA	NA	NA	-	T	-	-	-	T	-	T	-	-	-	T	T	T	T	T	T	T	T	T	T	T	T	-	T	T	-	-	-	T	-	T	T	T	-	T	T	-	T
indel2999	T/-	829_GRMZM2G315375	2999	+	indel	4944	NA	NA	NA	NA	-	T	-	-	-	T	-	T	-	-	-	T	T	T	T	T	T	T	T	T	T	T	T	-	T	T	-	-	-	T	-	T	T	T	-	T	T	-	T
indel3000	G/-	829_GRMZM2G315375	3000	+	indel	4945	NA	NA	NA	NA	-	G	-	-	-	-	-	G	-	-	-	G	G	G	G	G	G	G	G	G	G	G	G	-	N	G	-	-	-	G	-	G	G	G	-	G	G	-	G
indel3003	-/T	829_GRMZM2G315375	3003	+	indel	4948	NA	NA	NA	NA	-	-	-	-	-	-	-	T	-	-	-	-	-	-	-	-	-	-	-	-	-	-	-	-	-	-	-	-	-	T	-	-	-	-	-	T	-	-	T
indel3004	-/T	829_GRMZM2G315375	3004	+	indel	4949	NA	NA	NA	NA	-	T	-	-	-	-	-	T	-	-	-	-	-	T	-	-	T	-	-	-	-	-	-	-	-	T	-	-	-	T	-	T	-	T	-	T	-	-	T
indel3005	-/T	829_GRMZM2G315375	3005	+	indel	4950	NA	NA	NA	NA	-	T	-	-	-	-	-	T	-	-	-	-	-	T	-	-	T	-	-	-	-	-	-	-	T	T	-	-	-	T	-	T	-	T	-	T	-	-	T
indel3007	-/T	829_GRMZM2G315375	3007	+	indel	4952	NA	NA	NA	NA	-	N	-	-	-	-	-	T	-	-	-	-	-	N	-	-	N	-	-	-	-	-	-	-	N	T	-	T	N	T	T	N	-	T	-	T	-	-	T
snp3032	A/C	829_GRMZM2G315375	3032	+	snp	4977	NA	NA	NA	NA	A	C	A	A	A	A	A	A	A	A	A	A	A	C	A	A	C	A	A	A	A	A	A	A	A	A	A	A	A	A	A	C	A	A	A	A	A	A	A
snp3039	A/T	829_GRMZM2G315375	3039	+	snp	4984	NA	NA	NA	NA	A	T	A	A	T	A	A	T	A	T	A	A	A	T	A	A	T	A	A	A	A	A	A	T	A	T	A	A	A	T	A	T	A	T	A	T	A	A	T
snp3040	T/A	829_GRMZM2G315375	3040	+	snp	4985	NA	NA	NA	NA	T	A	T	T	A	T	T	A	T	A	T	T	T	A	T	T	A	T	T	T	T	T	T	A	T	A	T	T	T	A	T	A	T	A	T	A	T	T	A
indel3065	-/T	829_GRMZM2G315375	3065	+	indel	5010	NA	NA	NA	NA	T	T	T	T	-	T	T	-	T	-	T	-	-	T	T	T	T	T	T	-	-	T	T	-	-	-	-	-	-	-	-	T	-	-	T	-	-	T	-
snp3070	T/A	829_GRMZM2G315375	3070	+	snp	5015	NA	NA	NA	NA	T	T	T	T	T	A	T	T	T	T	T	T	T	T	T	T	T	T	T	T	T	T	T	T	T	T	T	T	T	T	T	T	T	T	T	T	T	T	T
snp3091	C/T	829_GRMZM2G315375	3091	+	snp	5036	NA	NA	NA	NA	C	C	C	C	C	T	C	C	C	C	C	C	C	C	C	C	C	C	C	C	C	C	C	C	T	C	C	T	C	C	C	C	C	C	C	C	C	C	C
indel3105	-/A	829_GRMZM2G315375	3105	+	indel	5050	NA	NA	NA	NA	-	-	-	-	-	A	-	-	-	-	-	-	-	-	-	-	-	-	-	-	-	-	-	-	A	-	-	A	-	-	-	-	-	-	-	-	-	-	-
indel3127	-/T	829_GRMZM2G315375	3127	+	indel	5072	NA	NA	NA	NA	-	-	T	T	-	-	-	T	-	-	-	-	-	-	-	-	-	-	-	-	-	-	-	-	-	T	-	-	-	T	T	-	-	T	-	T	-	-	T
indel3128	-/T	829_GRMZM2G315375	3128	+	indel	5073	NA	NA	NA	NA	-	-	T	T	-	-	-	T	-	-	-	-	-	-	T	T	-	T	T	-	-	T	T	-	-	T	-	-	-	T	T	-	-	T	-	T	-	-	T
indel3129	T/-	829_GRMZM2G315375	3129	+	indel	5074	NA	NA	NA	NA	-	T	T	T	T	T	-	T	-	T	-	-	-	T	T	T	T	T	T	-	-	T	T	T	T	T	-	-	-	T	T	T	-	T	-	T	-	-	T
indel3130	T/-	829_GRMZM2G315375	3130	+	indel	5075	NA	NA	NA	NA	T	T	T	T	T	T	T	T	T	T	T	-	-	T	T	T	T	T	T	-	-	T	T	T	T	T	T	T	-	T	T	T	-	T	T	T	-	T	T
snp3136	T/C	829_GRMZM2G315375	3136	+	snp	5081	NA	NA	NA	NA	C	C	C	C	C	T	C	T	C	C	C	T	T	C	C	C	C	C	C	T	T	C	C	C	T	T	T	T	T	T	T	C	T	T	C	T	T	C	T
indel3221	T/-	829_GRMZM2G315375	3221	+	indel	5166	NA	NA	NA	NA	-	T	T	-	T	T	-	T	-	T	-	T	T	T	T	T	T	T	T	T	T	T	T	T	T	T	-	-	T	T	-	T	T	T	-	T	T	-	T
indel3222	CCAC/----	829_GRMZM2G315375	3222	+	indel	5167	NA	NA	NA	NA	-	C	C	-	C	C	-	C	-	C	-	C	C	C	C	C	C	C	C	C	C	C	C	C	C	C	-	-	C	C	-	C	C	C	-	C	C	-	C
snp3336	G/T	829_GRMZM2G315375	3336	+	snp	5281	NA	NA	NA	NA	T	G	T	T	G	G	T	G	T	G	T	G	G	G	T	T	G	T	T	G	G	T	T	G	G	G	G	G	G	G	G	T	G	G	T	G	G	T	G
snp3356	C/G	829_GRMZM2G315375	3356	+	snp	5301	NA	NA	NA	NA	G	C	C	C	C	C	G	C	G	C	G	C	C	C	C	C	C	C	C	C	C	C	C	C	C	C	G	G	C	C	C	C	C	C	G	C	C	G	C
snp3362	G/C	829_GRMZM2G315375	3362	+	snp	5307	NA	NA	NA	NA	C	G	G	G	G	G	C	G	C	G	C	G	G	G	G	G	G	G	G	G	G	G	G	G	G	G	C	C	G	G	G	G	G	G	C	G	G	C	G
snp3365	C/A	829_GRMZM2G315375	3365	+	snp	5310	NA	NA	NA	NA	A	C	C	C	C	C	A	C	A	C	A	C	C	C	C	C	C	C	C	C	C	C	C	C	C	C	A	A	C	C	C	C	C	C	A	C	C	A	C
snp3367	A/G	829_GRMZM2G315375	3367	+	snp	5312	NA	NA	NA	NA	G	A	A	A	A	A	G	A	G	A	G	A	A	A	A	A	A	A	A	A	A	A	A	A	A	A	G	G	A	A	A	A	A	A	G	A	A	G	A
indel3371	C/-	829_GRMZM2G315375	3371	+	indel	5316	NA	NA	NA	NA	-	C	C	C	C	C	-	C	-	C	-	C	C	C	C	C	C	C	C	C	C	C	C	C	C	C	-	-	C	C	C	C	C	C	-	C	C	-	C
snp3372	C/T	829_GRMZM2G315375	3372	+	snp	5317	NA	NA	NA	NA	T	C	C	C	C	C	T	C	T	C	T	C	C	C	C	C	C	C	C	C	C	C	C	C	C	C	T	T	C	C	C	C	C	C	T	C	C	T	C
snp3373	A/G	829_GRMZM2G315375	3373	+	snp	5318	NA	NA	NA	NA	G	A	A	A	A	A	G	A	G	A	G	A	A	A	A	A	A	A	A	A	A	A	A	A	A	A	G	G	A	A	A	A	A	A	G	A	A	G	A
snp3374	A/T	829_GRMZM2G315375	3374	+	snp	5319	NA	NA	NA	NA	T	A	A	A	A	A	T	A	T	A	T	A	A	A	A	A	A	A	A	A	A	A	A	A	A	A	T	T	A	A	A	A	A	A	T	A	A	T	A
snp3376	A/G	829_GRMZM2G315375	3376	+	snp	5321	NA	NA	NA	NA	G	A	A	G	A	A	G	A	G	A	G	A	A	A	G	G	A	G	G	A	A	G	G	A	A	A	A	A	A	A	A	G	A	A	G	A	A	G	A
indel3387	-/G	829_GRMZM2G315375	3387	+	indel	5332	NA	NA	NA	NA	-	-	-	-	G	-	-	-	-	G	-	-	-	-	-	-	-	-	-	-	-	-	-	G	-	-	-	-	G	-	-	-	-	-	-	-	-	-	-
indel3388	-/G	829_GRMZM2G315375	3388	+	indel	5333	NA	NA	NA	NA	-	-	-	-	G	-	-	-	-	G	-	-	-	-	-	-	-	-	-	-	-	-	-	G	-	-	-	-	G	-	-	-	-	-	-	-	-	-	-
indel3389	----/GGTC	829_GRMZM2G315375	3389	+	indel	5334	NA	NA	NA	NA	-	-	-	-	G	-	-	-	-	G	-	-	-	-	-	-	-	-	-	-	-	-	-	G	-	-	-	-	G	-	-	-	-	-	-	-	-	-	-
indel3438	G/-	829_GRMZM2G315375	3438	+	indel	5383	NA	NA	NA	NA	G	G	G	-	G	G	G	G	G	G	G	G	G	G	-	-	G	-	-	G	G	-	-	G	G	G	G	G	G	G	G	-	G	G	G	G	G	G	G
indel3541	AGG/---	829_GRMZM2G315375	3541	+	indel	5486	NA	NA	NA	NA	-	A	A	-	A	A	-	A	-	A	-	A	A	A	-	-	A	-	-	A	A	-	-	A	A	A	A	A	A	A	A	-	A	A	-	A	A	-	A
indel3573	----/CTCT	829_GRMZM2G315375	3573	+	indel	5518	NA	NA	NA	NA	C	-	-	C	-	-	C	-	C	-	C	-	-	-	C	C	-	C	C	-	-	C	C	-	-	-	-	-	-	-	-	C	-	-	-	-	-	-	-
indel3577	-----/ACAGC	829_GRMZM2G315375	3577	+	indel	5522	NA	NA	NA	NA	A	-	-	A	-	-	A	-	A	-	A	-	-	-	A	A	-	A	A	-	-	A	A	-	-	-	A	A	-	-	-	A	-	-	-	-	-	-	-
snp3582	A/C	829_GRMZM2G315375	3582	+	snp	5527	NA	NA	NA	NA	C	A	A	C	A	A	C	A	C	A	C	A	A	A	C	C	A	C	C	A	A	C	C	A	A	A	A	A	A	A	A	C	A	A	A	A	A	A	A
snp3616	T/G	829_GRMZM2G315375	3616	+	snp	5561	NA	NA	NA	NA	G	T	T	G	T	T	G	T	G	T	G	T	T	T	G	G	T	G	G	T	T	G	G	T	T	T	T	T	T	T	T	G	T	T	G	T	T	G	T
snp3629	T/C	829_GRMZM2G315375	3629	+	snp	5574	NA	NA	NA	NA	C	T	T	C	T	T	C	T	C	T	C	T	T	T	C	C	T	C	C	T	T	C	C	T	T	T	T	T	T	T	T	C	T	T	C	T	T	C	T
snp3654	G/A	829_GRMZM2G315375	3654	+	snp	5599	NA	NA	NA	NA	A	G	G	A	G	G	A	G	A	G	A	G	G	G	A	A	G	A	A	G	G	A	A	G	G	G	G	G	G	G	G	A	G	G	A	G	G	A	G
indel3660	T/-	829_GRMZM2G315375	3660	+	indel	5605	NA	NA	NA	NA	-	T	T	-	T	T	-	T	-	T	-	T	T	T	-	-	T	-	-	T	T	-	-	T	T	T	T	T	T	T	T	-	T	T	-	T	T	-	T
snp3678	G/A	829_GRMZM2G315375	3678	+	snp	5623	NA	NA	NA	NA	A	G	G	A	G	G	A	G	A	G	A	G	G	G	A	A	G	A	A	G	G	A	A	G	G	G	G	G	G	G	G	A	G	G	A	G	G	A	G
indel3679	AG/--	829_GRMZM2G315375	3679	+	indel	5624	NA	NA	NA	NA	-	A	A	-	A	A	-	A	-	A	-	A	A	A	-	-	A	-	-	A	A	-	-	A	A	A	A	A	A	A	A	-	A	A	-	A	A	-	A
indel3681	T/-	829_GRMZM2G315375	3681	+	indel	5626	NA	NA	NA	NA	-	T	T	-	T	T	-	T	-	T	-	T	T	T	-	-	T	-	-	T	T	-	-	T	T	T	T	T	T	T	T	-	T	T	-	T	T	-	T
indel3682	AG/--	829_GRMZM2G315375	3682	+	indel	5627	NA	NA	NA	NA	-	A	A	-	A	A	-	A	-	A	-	A	A	A	-	-	A	-	-	A	A	-	-	A	A	A	A	A	A	A	A	-	A	A	-	A	A	-	A
indel3684	T/-	829_GRMZM2G315375	3684	+	indel	5629	NA	NA	NA	NA	-	T	T	-	T	T	-	T	-	T	-	T	T	T	-	-	T	-	-	T	T	-	-	T	T	T	T	T	T	T	T	-	T	T	-	T	T	-	T
indel3685	AA/--	829_GRMZM2G315375	3685	+	indel	5630	NA	NA	NA	NA	-	A	A	-	A	A	-	A	-	A	-	A	A	A	-	-	A	-	-	A	A	-	-	A	A	A	A	A	A	A	A	-	A	A	-	A	A	-	A
indel3687	T/-	829_GRMZM2G315375	3687	+	indel	5632	NA	NA	NA	NA	-	T	T	-	T	T	-	T	-	T	-	T	T	T	-	-	T	-	-	T	T	-	-	T	T	T	T	T	T	T	T	-	T	T	-	T	T	-	T
snp3696	T/C	829_GRMZM2G315375	3696	+	snp	5641	NA	NA	NA	NA	C	T	T	C	T	T	C	T	C	T	C	T	T	T	C	C	T	C	C	T	T	C	C	T	T	T	T	T	T	T	T	C	T	T	N	T	T	C	T
snp3783	T/G	829_GRMZM2G315375	3783	+	snp	5728	NA	NA	NA	NA	G	T	G	G	T	T	G	T	G	T	G	T	T	T	T	T	T	T	T	T	T	T	T	T	T	T	T	T	T	T	T	G	T	T	G	T	T	G	T
snp3854	A/G	829_GRMZM2G315375	3854	+	snp	5799	NA	NA	NA	NA	G	A	A	G	A	A	G	A	G	A	G	A	A	A	A	A	A	A	A	A	A	A	A	A	A	A	G	G	A	A	G	A	A	A	G	A	A	G	A
indel3871	AC/--	829_GRMZM2G315375	3871	+	indel	5816	NA	NA	NA	NA	-	A	A	-	A	A	-	A	-	A	-	A	A	A	A	A	A	A	A	A	A	A	A	A	A	A	-	-	A	A	-	A	A	A	-	A	A	-	A
indel3873	TCAG/----	829_GRMZM2G315375	3873	+	indel	5818	NA	NA	NA	NA	-	T	T	-	T	T	-	T	-	T	-	T	T	T	T	T	T	T	T	T	T	T	T	T	T	T	-	-	T	T	-	T	T	T	-	T	T	-	T
indel3921	-/T	829_GRMZM2G315375	3921	+	indel	5866	NA	NA	NA	NA	T	-	-	T	-	-	T	-	T	-	T	-	-	-	-	-	-	-	-	-	-	-	-	-	-	-	T	T	-	-	T	-	-	-	T	-	-	T	-
snp3962	C/A	829_GRMZM2G315375	3962	+	snp	5907	NA	NA	NA	NA	C	C	C	C	C	C	C	C	C	C	C	C	C	C	C	C	C	C	C	C	C	C	C	C	C	C	C	C	C	C	C	A	C	C	C	C	C	C	C
snp3989	C/A	829_GRMZM2G315375	3989	+	snp	5934	NA	NA	NA	NA	A	C	C	C	C	C	A	C	A	C	A	C	C	C	C	C	C	C	C	C	C	C	C	C	C	C	A	A	C	C	C	C	C	C	A	C	C	A	C
indel4027	-/T	829_GRMZM2G315375	4027	+	indel	5972	NA	NA	NA	NA	-	-	-	-	-	T	-	-	-	-	-	T	T	T	-	-	-	-	-	T	T	-	-	-	T	-	T	T	T	-	-	-	T	T	-	-	T	-	T
snp4043	A/G	829_GRMZM2G315375	4043	+	snp	5988	NA	NA	NA	NA	G	A	A	A	A	A	G	A	G	A	G	A	A	A	A	A	A	A	A	A	A	A	A	A	A	A	G	G	A	A	A	A	A	A	G	A	A	G	A
indel4046	GGCA/----	829_GRMZM2G315375	4046	+	indel	5991	NA	NA	NA	NA	-	G	G	-	G	G	-	G	-	G	-	G	G	G	G	G	G	G	G	G	G	G	G	G	G	G	-	-	G	G	-	G	G	G	-	G	G	-	G
indel4050	GGCA/----	829_GRMZM2G315375	4050	+	indel	5995	NA	NA	NA	NA	G	G	G	-	G	G	G	G	G	G	G	G	G	G	G	G	G	G	G	G	G	G	G	G	G	G	G	G	G	G	-	G	G	G	G	G	G	G	G
snp4058	G/T	829_GRMZM2G315375	4058	+	snp	6003	NA	NA	NA	NA	G	T	G	G	G	G	G	T	G	G	G	G	G	G	G	G	T	G	G	G	G	G	G	G	G	T	G	G	G	T	T	G	G	T	G	T	G	G	T
snp4115	T/G	829_GRMZM2G315375	4115	+	snp	6060	NA	NA	NA	NA	G	T	G	G	T	T	G	T	G	T	G	T	T	T	G	G	T	G	G	T	T	G	G	T	T	T	T	T	T	T	T	G	T	T	G	T	T	G	T
indel4223	T/-	829_GRMZM2G315375	4223	+	indel	6168	NA	NA	NA	NA	-	T	T	T	T	T	-	T	-	T	-	T	T	T	T	T	T	T	T	T	T	T	T	T	T	T	T	T	T	T	T	-	T	T	-	T	T	-	T
snp4243	C/T	829_GRMZM2G315375	4243	+	snp	6188	NA	NA	NA	NA	C	C	C	C	C	T	C	C	C	C	C	C	C	C	C	C	C	C	C	C	C	C	C	C	C	C	C	C	C	C	C	C	C	C	C	C	C	C	C
indel4309	G/-	829_GRMZM2G315375	4309	+	indel	6254	NA	NA	NA	NA	G	G	G	G	G	-	G	G	G	G	G	G	G	G	G	G	G	G	G	G	G	G	G	G	G	G	G	G	G	G	G	G	G	G	G	G	G	G	G
snp4341	C/A	829_GRMZM2G315375	4341	+	snp	6286	NA	NA	NA	NA	A	C	A	A	C	C	A	C	A	C	A	C	C	C	A	A	C	A	A	C	C	A	A	C	C	C	C	C	C	C	C	A	C	C	A	C	C	A	C
snp4362	G/T	829_GRMZM2G315375	4362	+	snp	6307	NA	NA	NA	NA	T	G	T	T	G	G	T	G	T	G	T	G	G	G	T	T	G	T	T	G	G	T	T	G	G	G	G	G	G	G	G	T	G	G	T	G	G	T	G
snp4379	A/G	829_GRMZM2G315375	4379	+	snp	6324	NA	NA	NA	NA	G	A	G	G	A	A	G	A	G	A	G	A	A	A	G	G	A	G	G	A	A	G	G	A	A	A	A	A	A	A	A	G	A	A	G	A	A	G	A
snp4488	G/C	829_GRMZM2G315375	4488	+	snp	6433	NA	NA	NA	NA	G	G	C	G	G	G	G	G	G	G	G	G	G	G	C	C	G	C	C	G	G	C	C	G	G	G	G	G	G	G	G	G	G	G	G	G	G	G	G
snp4665	C/A	829_GRMZM2G315375	4665	+	snp	6610	NA	NA	NA	NA	C	C	A	C	C	C	C	C	C	C	C	C	C	C	C	C	C	C	C	C	C	C	C	C	A	C	A	A	C	C	C	C	C	C	C	C	C	C	C
snp4983	G/C	829_GRMZM2G315375	4983	+	snp	6928	NA	NA	NA	NA	C	G	G	G	G	G	G	G	C	G	C	G	G	G	G	G	G	G	G	G	G	G	G	G	C	G	G	G	G	G	G	G	G	G	C	G	G	C	G
snp5034	C/T	829_GRMZM2G315375	5034	+	snp	6979	NA	NA	NA	NA	C	C	C	T	T	T	C	C	C	T	C	C	C	C	C	T	C	C	T	C	C	C	C	T	C	C	T	C	T	C	T	C	C	C	C	C	C	C	C
indel5070	CGGCTCCAT/---------	829_GRMZM2G315375	5070	+	indel	7015	NA	NA	NA	NA	-	C	C	C	C	C	C	C	-	C	-	C	C	C	C	C	C	C	C	C	C	C	C	C	-	C	C	C	C	C	C	C	C	C	-	C	C	-	C
snp5092	T/C	829_GRMZM2G315375	5092	+	snp	7037	NA	NA	NA	NA	C	T	T	T	T	T	T	T	C	T	C	T	T	T	T	T	T	T	T	T	T	T	T	T	C	T	T	T	T	T	T	T	T	T	C	T	T	C	T
snp5145	G/C	829_GRMZM2G315375	5145	+	snp	7090	NA	NA	NA	NA	G	G	G	G	G	G	G	G	G	G	G	C	C	G	G	G	G	G	G	C	C	G	G	G	G	G	G	G	G	G	G	C	C	G	G	G	C	G	G
snp5187	C/A	829_GRMZM2G315375	5187	+	snp	7132	NA	NA	NA	NA	C	C	C	C	C	C	C	C	C	C	C	A	A	C	C	C	C	C	C	A	A	C	C	C	C	C	C	C	C	C	C	A	A	C	C	C	A	C	C
snp5223	G/T	829_GRMZM2G315375	5223	+	snp	7168	NA	NA	NA	NA	G	G	G	G	G	G	G	G	G	G	G	G	G	G	G	G	G	G	G	G	G	G	G	G	T	G	G	T	G	G	G	G	G	G	G	G	G	G	G
snp5344	G/A	829_GRMZM2G315375	5344	+	snp	7289	NA	NA	NA	NA	A	G	G	G	G	G	G	G	A	G	A	G	G	G	G	G	G	G	G	G	G	G	G	G	A	G	G	G	G	G	G	G	G	G	A	G	G	A	G
snp5382	C/A	829_GRMZM2G315375	5382	+	snp	7327	NA	NA	NA	NA	C	C	A	C	C	C	C	C	C	C	C	A	A	C	C	A	C	C	A	A	A	C	C	C	C	C	C	C	C	C	C	A	A	C	C	C	A	C	C
snp5467	C/G	829_GRMZM2G315375	5467	+	snp	7412	NA	NA	NA	NA	C	C	G	C	C	C	C	C	C	C	C	C	C	G	C	G	C	C	G	C	C	C	C	C	C	C	C	C	C	C	C	C	C	C	C	C	C	C	C
snp5608	G/C	829_GRMZM2G315375	5608	+	snp	7553	NA	NA	NA	NA	G	G	G	G	G	G	G	G	G	G	G	G	G	C	G	C	G	G	C	G	G	G	G	G	G	G	G	G	G	G	G	C	G	G	G	G	G	G	G
snp5836	C/G	829_GRMZM2G315375	5836	+	snp	7781	NA	NA	NA	NA	G	C	C	C	C	G	G	C	G	C	G	C	C	C	C	C	C	C	C	C	C	C	C	C	G	C	G	G	C	C	C	C	C	C	G	C	C	G	C
snp6115	C/G	829_GRMZM2G315375	6115	+	snp	8060	NA	NA	NA	NA	C	C	C	C	C	C	C	C	C	C	C	G	G	C	C	C	C	C	C	G	G	C	C	C	C	C	C	C	G	C	C	C	G	C	C	C	G	C	C
snp6175	G/T	829_GRMZM2G315375	6175	+	snp	8120	NA	NA	NA	NA	G	T	T	T	T	G	G	T	G	T	G	G	G	G	T	G	T	T	G	G	G	T	T	T	G	T	G	G	G	T	G	T	G	T	G	T	G	G	T
snp6280	G/A	829_GRMZM2G315375	6280	+	snp	8225	NA	NA	NA	NA	G	A	A	G	G	G	G	G	G	G	G	G	G	G	G	G	A	G	G	G	G	G	G	G	A	G	G	G	G	G	G	A	G	G	G	G	G	G	G
snp6460	A/G	829_GRMZM2G315375	6460	+	snp	8405	NA	NA	NA	NA	A	N	N	N	A	A	N	A	N	N	A	A	A	A	A	G	N	N	G	A	A	N	N	A	G	G	A	A	N	A	A	G	A	N	N	A	A	A	A
snp6496	G/A	829_GRMZM2G315375	6496	+	snp	8441	NA	NA	NA	NA	G	N	N	N	N	G	N	G	N	N	G	G	G	G	A	G	N	N	G	G	N	N	N	N	G	G	G	N	N	G	G	G	G	N	N	G	G	G	G
snp6628	G/A	829_GRMZM2G315375	6628	+	snp	8573	NA	NA	NA	NA	G	G	G	G	A	G	G	G	N	G	G	G	G	N	G	G	G	G	G	G	G	G	G	A	G	G	G	G	G	G	G	G	G	G	N	G	G	G	G
snp6691	G/A	829_GRMZM2G315375	6691	+	snp	8636	NA	NA	NA	NA	A	G	G	G	G	G	A	G	A	G	G	G	G	G	G	G	G	G	G	G	G	G	G	G	G	G	A	A	G	G	A	G	G	G	A	G	G	A	G
indel6774	------/CCGGGC	829_GRMZM2G315375	6774	+	indel	8719	NA	NA	NA	NA	C	-	-	-	C	C	C	-	C	C	C	-	-	C	-	-	-	-	-	-	-	-	-	C	C	-	C	C	C	-	C	-	-	-	C	-	-	C	-
snp6797	T/A	829_GRMZM2G315375	6797	+	snp	8742	NA	NA	NA	NA	T	T	A	A	T	T	T	T	T	T	T	A	A	T	T	A	T	T	A	A	A	T	T	T	T	T	T	T	T	T	T	A	A	T	T	T	A	T	T
snp6811	G/T	829_GRMZM2G315375	6811	+	snp	8756	NA	NA	NA	NA	T	T	G	G	G	G	T	G	T	G	T	G	G	G	G	G	T	G	G	G	G	G	G	G	G	G	T	T	G	G	T	G	G	G	T	G	G	T	G
indel6827	ATG/---	829_GRMZM2G315375	6827	+	indel	8772	NA	NA	NA	NA	A	-	A	A	A	A	A	-	A	A	A	A	A	A	-	A	-	-	A	A	A	-	-	A	A	-	A	-	A	-	-	A	A	-	A	-	A	A	-
indel6830	G/-	829_GRMZM2G315375	6830	+	indel	8775	NA	NA	NA	NA	G	-	G	G	G	G	G	-	G	G	G	G	G	G	-	G	-	-	G	G	G	-	-	G	G	-	G	-	G	-	-	G	G	-	G	-	G	G	-
indel6831	AT/--	829_GRMZM2G315375	6831	+	indel	8776	NA	NA	NA	NA	A	-	A	A	A	A	A	-	A	A	A	A	A	A	-	A	-	-	A	A	A	-	-	A	A	-	A	-	A	-	-	A	A	-	A	-	A	A	-
indel6833	G/-	829_GRMZM2G315375	6833	+	indel	8778	NA	NA	NA	NA	G	-	G	G	G	G	G	-	G	G	G	G	G	G	-	G	-	-	G	G	G	-	-	G	G	-	G	-	G	-	-	G	G	-	G	-	G	G	-
indel6834	G/-	829_GRMZM2G315375	6834	+	indel	8779	NA	NA	NA	NA	G	-	G	G	G	G	G	-	G	G	G	G	G	G	-	G	-	-	G	G	G	-	-	G	G	-	G	-	G	-	-	G	G	-	G	-	G	G	-
indel6837	-/C	829_GRMZM2G315375	6837	+	indel	8782	NA	NA	NA	NA	C	-	-	-	-	-	C	-	C	-	C	-	-	-	-	-	-	-	-	-	-	-	-	-	-	-	C	C	-	-	C	-	-	-	C	-	-	C	-
indel6856	--/GG	829_GRMZM2G315375	6856	+	indel	8801	NA	NA	NA	NA	-	-	-	-	G	G	-	-	-	G	-	-	-	G	-	-	-	-	-	-	-	-	-	G	G	-	-	-	G	-	-	-	-	-	-	-	-	-	-
indel6890	-/G	829_GRMZM2G315375	6890	+	indel	8835	NA	NA	NA	NA	-	-	-	-	-	-	-	G	-	-	-	-	-	-	G	-	-	G	-	-	-	G	G	-	-	G	-	G	-	G	G	-	-	G	-	G	-	-	G
indel6933	-/G	829_GRMZM2G315375	6933	+	indel	8878	NA	NA	NA	NA	-	-	-	-	-	-	-	-	-	-	-	-	-	-	G	-	-	G	-	-	-	G	G	-	-	-	-	-	-	-	-	-	-	-	-	-	-	-	-
indel6938	-/G	829_GRMZM2G315375	6938	+	indel	8883	NA	NA	NA	NA	-	-	-	-	G	G	-	G	-	G	-	-	-	G	-	-	-	-	-	-	-	-	-	G	G	G	N	G	G	G	G	-	-	G	-	G	-	-	G
indel6939	-/A	829_GRMZM2G315375	6939	+	indel	8884	NA	NA	NA	NA	-	-	-	-	A	A	-	-	-	A	-	-	-	A	-	-	-	-	-	-	-	-	-	A	A	-	N	-	A	-	-	-	-	-	-	-	-	-	-
snp6940	A/G	829_GRMZM2G315375	6940	+	snp	8885	NA	NA	NA	NA	A	G	A	A	A	A	A	A	A	A	A	A	A	A	A	A	G	A	A	A	A	A	A	A	A	A	G	A	A	A	A	A	A	A	A	A	A	A	A
snp6946	A/G	829_GRMZM2G315375	6946	+	snp	8891	NA	NA	NA	NA	A	A	A	A	G	G	A	A	A	G	A	A	A	G	A	A	A	A	A	A	A	A	A	G	G	A	A	A	G	A	A	A	A	A	A	A	A	A	A
snp7033	C/T	829_GRMZM2G315375	7033	+	snp	8978	NA	NA	NA	NA	C	T	C	C	T	T	C	C	C	T	C	C	C	T	C	C	T	C	C	C	C	C	C	T	T	C	T	C	T	C	C	C	C	C	C	C	C	C	C
snp7038	T/C	829_GRMZM2G315375	7038	+	snp	8983	NA	NA	NA	NA	T	C	T	T	C	C	T	T	T	C	T	T	T	C	T	T	C	T	T	T	T	T	T	C	C	T	C	T	C	T	T	T	T	T	T	T	T	T	T
indel7045	-/T	829_GRMZM2G315375	7045	+	indel	8990	NA	NA	NA	NA	-	T	-	-	T	T	-	-	-	T	-	-	-	T	-	-	T	-	-	-	-	-	-	T	-	-	-	-	T	-	-	-	-	-	-	-	-	-	-
indel7046	-/T	829_GRMZM2G315375	7046	+	indel	8991	NA	NA	NA	NA	-	T	-	-	T	T	-	-	-	T	-	-	-	T	-	-	T	-	-	-	-	-	-	T	T	-	T	-	T	-	-	-	-	-	-	-	-	-	-
indel7047	-/T	829_GRMZM2G315375	7047	+	indel	8992	NA	NA	NA	NA	-	T	-	-	T	T	-	-	-	T	-	-	-	T	-	-	T	-	-	-	-	-	-	T	T	-	T	-	T	-	-	-	-	-	-	-	-	-	-
indel7048	--/TT	829_GRMZM2G315375	7048	+	indel	8993	NA	NA	NA	NA	-	T	-	-	T	T	-	-	-	T	-	-	-	T	-	-	T	-	-	-	-	-	-	T	T	-	T	-	T	-	-	-	-	-	-	-	-	-	-
indel7050	-/C	829_GRMZM2G315375	7050	+	indel	8995	NA	NA	NA	NA	-	C	-	-	C	C	-	-	-	C	-	-	-	C	-	-	C	-	-	-	-	-	-	C	C	-	C	-	C	-	-	-	-	-	-	-	-	-	-
indel7051	--/TT	829_GRMZM2G315375	7051	+	indel	8996	NA	NA	NA	NA	-	T	-	-	T	T	-	-	-	T	-	-	-	T	-	-	T	-	-	-	-	-	-	T	T	-	T	-	T	-	-	-	-	-	-	-	-	-	-
indel7053	----/TGAC	829_GRMZM2G315375	7053	+	indel	8998	NA	NA	NA	NA	-	T	-	-	T	T	-	-	-	T	-	-	-	T	-	-	T	-	-	-	-	-	-	T	T	-	T	-	T	-	-	-	-	-	-	-	-	-	-
snp7058	A/C	829_GRMZM2G315375	7058	+	snp	9003	NA	NA	NA	NA	A	C	A	A	C	C	A	A	A	C	A	A	A	C	A	A	C	A	A	A	A	A	A	C	C	A	C	A	C	A	A	A	A	A	A	A	A	A	A
snp7059	C/T	829_GRMZM2G315375	7059	+	snp	9004	NA	NA	NA	NA	C	T	C	C	T	T	C	C	C	T	C	C	C	T	C	C	T	C	C	C	C	C	C	T	T	C	T	C	T	C	C	C	C	C	C	C	C	C	C
snp7137	C/G	829_GRMZM2G315375	7137	+	snp	9082	NA	NA	NA	NA	C	G	C	C	G	G	C	C	C	G	C	C	C	G	C	C	G	C	C	C	C	C	C	G	G	C	C	C	G	C	G	C	C	C	C	C	C	C	C
indel7149	-/C	829_GRMZM2G315375	7149	+	indel	9094	NA	NA	NA	NA	-	-	-	-	C	C	-	-	-	C	-	-	-	C	-	-	-	-	-	-	-	-	-	C	-	-	-	-	C	-	-	-	-	-	-	-	-	-	-
indel7150	-/C	829_GRMZM2G315375	7150	+	indel	9095	NA	NA	NA	NA	-	-	-	-	C	C	-	-	-	C	-	-	-	C	-	-	-	-	-	-	-	-	-	C	-	-	-	-	C	-	-	-	-	-	-	-	-	-	-
snp7156	G/T	829_GRMZM2G315375	7156	+	snp	9101	NA	NA	NA	NA	G	G	G	G	G	G	G	G	G	G	G	G	G	G	T	G	G	T	G	G	G	T	T	G	G	G	G	T	G	G	G	G	G	G	G	G	G	G	G
snp7163	T/C	829_GRMZM2G315375	7163	+	snp	9108	NA	NA	NA	NA	T	C	T	T	C	C	T	T	T	C	T	T	T	C	T	T	C	T	T	T	T	T	T	C	C	T	T	T	C	T	C	T	T	T	T	T	T	T	T
indel7167	--------/TGTACTTC	829_GRMZM2G315375	7167	+	indel	9112	NA	NA	NA	NA	-	T	-	-	T	T	-	-	-	T	-	-	-	T	-	-	T	-	-	-	-	-	-	T	T	-	-	-	T	-	T	-	-	-	-	-	-	-	-
snp7192	T/C	829_GRMZM2G315375	7192	+	snp	9137	NA	NA	NA	NA	T	C	T	T	C	C	T	T	T	C	T	T	T	C	T	T	C	T	T	T	T	T	T	C	C	T	T	T	C	T	C	T	T	T	T	T	T	T	T
indel7205	--/TA	829_GRMZM2G315375	7205	+	indel	9150	NA	NA	NA	NA	-	-	-	-	T	T	-	-	-	T	-	-	-	T	-	-	-	-	-	-	-	-	-	T	-	-	-	-	T	-	-	-	-	-	-	-	-	-	-
snp7213	T/A	829_GRMZM2G315375	7213	+	snp	9158	NA	NA	NA	NA	T	A	T	T	T	T	T	T	T	T	T	T	T	T	T	T	A	T	T	T	T	T	T	T	T	T	T	T	T	T	T	T	T	T	T	T	T	T	T
snp7216	C/T	829_GRMZM2G315375	7216	+	snp	9161	NA	NA	NA	NA	C	C	C	C	T	T	C	C	C	T	C	C	C	T	C	C	C	C	C	C	C	C	C	T	N	C	C	C	T	C	C	C	C	C	C	C	C	C	C
snp7221	A/T	829_GRMZM2G315375	7221	+	snp	9166	NA	NA	NA	NA	A	A	A	A	T	T	A	A	A	T	A	A	A	T	A	A	A	A	A	A	A	A	A	T	A	A	A	A	T	A	A	A	A	A	A	A	A	A	A
snp7254	C/T	829_GRMZM2G315375	7254	+	snp	9199	NA	NA	NA	NA	C	C	C	C	T	T	C	T	C	T	C	C	C	T	C	C	C	C	C	C	C	C	C	T	C	T	C	C	T	T	T	C	C	T	C	T	C	C	T
snp7290	A/G	829_GRMZM2G315375	7290	+	snp	9235	NA	NA	NA	NA	A	A	A	A	G	G	A	A	A	G	A	A	A	A	A	A	A	A	A	A	A	A	A	G	A	A	A	A	G	A	A	A	A	A	A	A	A	A	A
snp7292	G/A	829_GRMZM2G315375	7292	+	snp	9237	NA	NA	NA	NA	G	G	G	G	A	A	G	G	G	A	G	G	G	G	G	G	G	G	G	G	G	G	G	A	G	G	G	G	A	G	G	G	G	G	G	G	G	G	G
snp7299	A/G	829_GRMZM2G315375	7299	+	snp	9244	NA	NA	NA	NA	A	A	A	A	G	G	A	A	A	G	A	A	A	A	A	A	A	A	A	A	A	A	A	G	A	A	A	A	G	A	A	A	A	A	A	A	A	A	A
indel7327	-------/GGACACT	829_GRMZM2G315375	7327	+	indel	9272	NA	NA	NA	NA	-	G	-	-	-	-	-	-	-	-	-	-	-	-	-	-	G	-	-	-	-	-	-	-	-	-	-	-	-	-	-	-	-	-	-	-	-	-	-
indel7340	-/C	829_GRMZM2G315375	7340	+	indel	9285	NA	NA	NA	NA	-	-	-	-	C	C	-	C	-	C	-	-	-	C	-	-	-	-	-	-	-	-	-	C	-	C	-	-	C	C	C	-	-	C	-	C	-	-	C
indel7381	---/CAC	829_GRMZM2G315375	7381	+	indel	9326	NA	NA	NA	NA	-	C	-	-	C	C	-	C	-	C	-	-	-	C	-	-	C	-	-	-	-	-	-	C	-	C	-	-	C	C	C	-	-	C	-	C	-	-	C
snp7405	G/A	829_GRMZM2G315375	7405	+	snp	9350	NA	NA	NA	NA	G	G	G	G	N	A	G	G	G	N	G	G	G	N	G	G	G	G	G	G	G	G	G	N	G	G	G	G	N	G	G	G	G	G	G	G	G	G	G
indel7406	A/-	829_GRMZM2G315375	7406	+	indel	9351	NA	NA	NA	NA	A	A	A	A	-	A	A	A	A	-	A	A	A	-	A	A	A	A	A	A	A	A	A	-	A	A	A	A	-	A	A	A	A	A	A	A	A	A	A
snp7408	C/A	829_GRMZM2G315375	7408	+	snp	9353	NA	NA	NA	NA	C	A	C	C	A	A	C	A	C	A	C	C	C	N	C	C	A	C	C	C	C	C	C	A	C	A	C	C	N	A	A	C	C	A	C	A	C	C	A
snp7416	G/A	829_GRMZM2G315375	7416	+	snp	9361	NA	NA	NA	NA	G	A	G	G	A	N	G	A	G	A	G	G	G	A	G	G	A	G	G	G	G	G	G	A	G	A	G	G	A	A	A	G	G	A	G	A	G	G	A
snp7417	A/G	829_GRMZM2G315375	7417	+	snp	9362	NA	NA	NA	NA	A	G	A	A	G	N	A	A	A	G	A	A	A	G	A	A	G	A	A	A	A	A	A	G	A	A	A	A	G	A	G	A	A	A	A	A	A	A	A
snp7418	G/A	829_GRMZM2G315375	7418	+	snp	9363	NA	NA	NA	NA	G	A	G	G	A	A	G	G	G	A	G	G	G	A	G	G	A	G	G	G	G	G	G	A	G	G	G	G	A	G	A	G	G	G	G	G	G	G	G
snp7419	G/A	829_GRMZM2G315375	7419	+	snp	9364	NA	NA	NA	NA	G	A	G	G	A	N	G	A	G	A	G	G	G	A	G	G	A	G	G	G	G	G	G	A	G	A	G	G	A	A	A	G	G	A	G	A	G	G	A
indel7420	-/A	829_GRMZM2G315375	7420	+	indel	9365	NA	NA	NA	NA	-	-	-	-	-	-	-	A	-	-	-	-	-	-	-	-	-	-	-	-	-	-	-	-	-	A	-	-	-	A	-	-	-	A	-	A	-	-	A
indel7421	----/CTAC	829_GRMZM2G315375	7421	+	indel	9366	NA	NA	NA	NA	-	C	-	-	C	-	-	C	-	C	-	-	-	C	-	-	C	-	-	-	-	-	-	C	-	C	-	-	C	C	C	-	-	C	-	C	-	-	C
indel7440	TGT/---	829_GRMZM2G315375	7440	+	indel	9385	NA	NA	NA	NA	T	-	T	T	N	N	T	-	T	N	T	T	T	N	T	T	-	T	T	T	T	T	T	N	T	-	T	T	N	-	-	T	T	-	T	-	T	T	-
indel7443	AG/--	829_GRMZM2G315375	7443	+	indel	9388	NA	NA	NA	NA	A	-	A	A	A	A	A	-	A	A	A	A	A	A	A	A	-	A	A	A	A	A	A	A	A	-	A	A	A	-	-	A	A	-	A	-	A	A	-
indel7445	AG/--	829_GRMZM2G315375	7445	+	indel	9390	NA	NA	NA	NA	A	-	A	A	A	A	A	-	A	A	A	A	A	A	A	A	-	A	A	A	A	A	A	A	A	-	A	A	A	-	-	A	A	-	A	-	A	A	-
snp7460	A/G	829_GRMZM2G315375	7460	+	snp	9405	NA	NA	NA	NA	A	G	A	A	A	A	A	A	A	A	A	A	A	A	A	A	G	A	A	A	A	A	A	A	A	A	A	A	A	A	A	A	A	A	A	A	A	A	A
indel7471	GA/--	829_GRMZM2G315375	7471	+	indel	9416	NA	NA	NA	NA	G	G	G	G	-	-	G	G	G	-	G	G	G	-	G	G	G	G	G	G	G	G	G	-	G	G	G	G	-	G	G	G	G	G	G	G	G	G	G
snp7477	T/G	829_GRMZM2G315375	7477	+	snp	9422	NA	NA	NA	NA	T	G	T	T	G	G	T	G	T	G	T	T	T	G	T	T	G	T	T	T	T	T	T	G	T	G	T	T	G	G	G	T	T	G	T	G	T	T	G
snp7495	C/A	829_GRMZM2G315375	7495	+	snp	9440	NA	NA	NA	NA	C	C	C	C	A	A	C	C	C	A	C	C	C	A	C	C	C	C	C	C	C	C	C	A	C	C	C	C	A	C	C	C	C	C	C	C	C	C	C
snp7542	T/G	829_GRMZM2G315375	7542	+	snp	9487	NA	NA	NA	NA	T	T	T	T	T	T	T	T	T	T	T	T	T	T	T	T	T	T	T	T	T	T	T	T	T	G	T	T	T	G	T	T	T	G	T	T	T	T	T
snp7544	A/C	829_GRMZM2G315375	7544	+	snp	9489	NA	NA	NA	NA	A	A	A	A	A	A	A	A	A	A	A	A	A	A	A	A	A	A	A	A	A	A	A	A	A	C	A	A	A	C	A	A	A	C	A	A	A	A	A
snp7545	A/C	829_GRMZM2G315375	7545	+	snp	9490	NA	NA	NA	NA	A	A	A	A	A	A	A	A	A	A	A	A	A	A	A	A	A	A	A	A	A	A	A	A	A	C	A	A	A	C	A	A	A	C	A	A	A	A	A
snp7551	T/C	829_GRMZM2G315375	7551	+	snp	9496	NA	NA	NA	NA	T	T	T	T	T	T	T	T	T	T	T	T	T	T	T	T	T	T	T	T	T	T	T	T	T	C	T	T	T	C	T	T	T	C	T	T	T	T	T
snp7607	A/T	829_GRMZM2G315375	7607	+	snp	9552	NA	NA	NA	NA	A	A	A	A	A	A	A	T	A	A	A	A	A	T	A	A	A	A	A	A	A	A	A	A	A	T	A	A	A	T	T	A	A	T	A	T	A	A	T
indel7611	-/C	829_GRMZM2G315375	7611	+	indel	9556	NA	NA	NA	NA	-	-	-	-	-	-	-	C	-	-	-	-	-	C	-	-	-	-	-	-	-	-	-	-	-	C	-	-	-	C	C	-	-	C	-	C	-	-	C
indel7612	----/TAAC	829_GRMZM2G315375	7612	+	indel	9557	NA	NA	NA	NA	-	-	-	-	-	-	-	T	-	-	-	-	-	T	-	-	-	-	-	-	-	-	-	-	-	T	-	-	-	T	T	-	-	T	-	T	-	-	T
indel7616	-/A	829_GRMZM2G315375	7616	+	indel	9561	NA	NA	NA	NA	-	-	-	-	-	-	-	A	-	-	-	-	-	A	-	-	-	-	-	-	-	-	-	-	-	A	-	-	-	A	A	-	-	A	-	A	-	-	A
indel7617	-/G	829_GRMZM2G315375	7617	+	indel	9562	NA	NA	NA	NA	-	-	-	-	-	-	-	G	-	-	-	-	-	G	-	-	-	-	-	-	-	-	-	-	-	G	-	-	-	G	G	-	-	G	-	G	-	-	G
snp7618	A/T	829_GRMZM2G315375	7618	+	snp	9563	NA	NA	NA	NA	A	A	A	A	A	A	A	T	A	A	A	A	A	T	A	A	A	A	A	A	A	A	A	A	A	T	A	A	A	T	T	A	A	T	A	T	A	A	T
snp7625	T/G	829_GRMZM2G315375	7625	+	snp	9570	NA	NA	NA	NA	T	T	T	T	T	T	T	G	T	T	T	T	T	G	T	T	T	T	T	T	T	T	T	T	T	G	T	T	T	G	G	T	T	G	T	G	T	T	G
snp7669	A/G	829_GRMZM2G315375	7669	+	snp	9614	NA	NA	NA	NA	A	G	A	G	A	G	A	G	A	A	A	A	A	G	A	A	G	A	A	A	A	A	A	A	G	G	A	A	A	G	G	A	A	G	A	G	A	A	G
snp7676	A/G	829_GRMZM2G315375	7676	+	snp	9621	NA	NA	NA	NA	G	A	G	A	A	A	G	A	G	A	G	G	G	A	G	G	A	G	G	G	G	G	G	A	A	A	G	G	A	A	A	G	G	A	G	A	G	G	A
snp7677	T/G	829_GRMZM2G315375	7677	+	snp	9622	NA	NA	NA	NA	T	T	T	T	G	T	T	T	T	G	T	T	T	T	T	T	T	T	T	T	T	T	T	G	T	T	T	T	G	T	T	T	T	T	T	T	T	T	T
indel7696	T/-	829_GRMZM2G315375	7696	+	indel	9641	NA	NA	NA	NA	-	T	-	T	T	T	-	T	-	T	-	-	-	T	-	-	T	-	-	-	-	-	-	T	T	T	-	-	T	T	T	-	-	T	-	T	-	-	T
indel7698	-/G	829_GRMZM2G315375	7698	+	indel	9643	NA	NA	NA	NA	-	-	-	-	-	-	-	G	-	-	-	-	-	-	-	-	-	-	-	-	-	-	-	-	-	G	-	-	-	G	G	-	-	G	-	G	-	-	G
indel7699	---/GGA	829_GRMZM2G315375	7699	+	indel	9644	NA	NA	NA	NA	-	-	-	-	-	-	-	G	-	-	-	-	-	-	-	-	-	-	-	-	-	-	-	-	-	G	-	-	-	G	G	-	-	G	-	G	-	-	G
snp7706	T/G	829_GRMZM2G315375	7706	+	snp	9651	NA	NA	NA	NA	T	G	T	G	T	G	T	G	T	T	T	T	T	G	T	T	G	T	T	T	T	T	T	T	G	G	T	T	T	G	G	T	T	G	T	G	T	T	G
snp7708	G/A	829_GRMZM2G315375	7708	+	snp	9653	NA	NA	NA	NA	G	A	G	A	G	A	G	A	G	G	G	G	G	A	G	G	A	G	G	G	G	G	G	G	A	A	G	G	G	A	A	G	G	A	G	A	G	G	A
indel7730	A/-	829_GRMZM2G315375	7730	+	indel	9675	NA	NA	NA	NA	A	A	A	A	-	A	A	A	A	-	A	A	A	A	A	A	A	A	A	A	A	A	A	-	A	A	A	A	-	A	A	A	A	A	A	A	A	A	A
indel7731	T/-	829_GRMZM2G315375	7731	+	indel	9676	NA	NA	NA	NA	T	T	T	T	-	T	T	T	T	-	T	T	T	T	T	T	T	T	T	T	T	T	T	-	T	T	T	T	-	T	T	T	T	T	T	T	T	T	T
indel7732	GCG/---	829_GRMZM2G315375	7732	+	indel	9677	NA	NA	NA	NA	G	G	G	G	-	G	G	G	G	-	G	G	G	G	G	G	G	G	G	G	G	G	G	-	G	G	G	G	-	G	G	G	G	G	G	G	G	G	G
[truncated: 309 more columns]
